# Supplementary material for: Yiqi Huayu decoction alleviates bleomycin-induced pulmonary fibrosis in rats by inhibiting senescence
Source: Front Pharmacol. 2022 Oct 28;13:1033919. doi: 10.3389/fphar.2022.1033919 (PMC9649452; doi:10.3389/fphar.2022.1033919)
Supplement: Supplementary file 1 [file DataSheet1.ZIP]

Archive with 4 entries (4 files):
- Supplementary material Inflammation and fibrosis scoring criteria.docx
- Supplementary Table1 component information of YHD  obtained by UHPLC-MSMS.xlsx
- Supplementary Table2  Active compounds of AM and SM screened by OB  and DL.xlsx
- Supplementary Table3  Detailed information of all targets.xlsx
