# Supplementary material for: Yiqi Huayu decoction alleviates bleomycin-induced pulmonary fibrosis in rats by inhibiting senescence
Source: Front Pharmacol. 2022 Oct 28;13:1033919. doi: 10.3389/fphar.2022.1033919 (PMC9649452; doi:10.3389/fphar.2022.1033919)
Supplement: Supplementary file 1 [file DataSheet1.ZIP › Supplementary Table1 component information of YHD obtained by UHPLC-MSMS.xlsx]

## Sheet: all components-POS
name	NameEN	NameCN	CompositeScore	InChIKey	SMILES	Formula	mzmed	rtmed	ZYFF_1	ZYFF_2	ZYFF_3	QC01
M253.049T400.603	(4S,5Z,6S)-4-(2-methoxy-2-oxoethyl)-5-[2-[(E)-3-phenylprop-2-enoyl]oxyethylidene]-6-[(2S,3R,4S,5S,6R)-3,4,5-trihydroxy-6-(hydroxymethyl)oxan-2-yl]oxy-4H-pyran-3-carboxylic acid	齿阿米素	1	NZVQLVGOZRELTG-UHFFFAOYSA-N	O=C1C=C(OC=2C=C3OC=CC3=C(OC)C12)C	C13H10O4	253.049	400.603	2.07708e+07	1.39464e+07	1.47068e+07	1.73945e+07
M419.170T590.046	2-acetyl-6-[(3-butanoyl-2,4,6-trihydroxy-5-methylphenyl)methyl]-3,5-dihydroxy-4,4-dimethylcyclohexa-2,5-dien-1-one		1	XRWVZSPWRNDJNS-UHFFFAOYSA-N	O=C1C(C(=O)C)=C(O)C(C(O)=C1CC=2C(O)=C(C(O)=C(C2O)C)C(=O)CCC)(C)C	C22H26O8	419.17	590.046	5.48413e+06	6.50323e+06	6.53032e+06	5.61135e+06
M333.205T720.404	5-[2-(3-Furyl)ethyl]-8a-(hydroxymethyl)-5,6-dimethyl-3,4,4a,5,6,7,8,8a-octahydro-1-naphthalenecarboxylic acid	车桑子酸	1	PHKSUFCCGLWIMC-UHFFFAOYSA-N	CC1CCC\2(CO)C(CC\C=C2C(O)=O)C1(C)CCC3=COC=C3	C20H28O4	333.205	720.404	3.47773e+07	4.47744e+07	3.49135e+07	3.39901e+07
M313.143T533.689	5-hydroxy-2,2-dimethyl-10-(2-methylbut-3-en-2-yl)pyrano[3,2-g]chromen-8-one		1	WYMMNGQSPNWCIK-UHFFFAOYSA-N	O=C1OC2=C(C=C1)C(O)=C3C=CC(OC3=C2C(C=C)(C)C)(C)C	C19H20O4	313.143	533.689	4.91186e+08	3.61626e+08	3.52559e+08	4.39334e+08
M303.086T724.361	5,7-dihydroxy-2-(3-hydroxy-4-methoxyphenyl)-2,3-dihydrochromen-4-one		1	AIONOLUJZLIMTK-UHFFFAOYSA-N	COC1=CC=C(C=C1O)C2CC(=O)C3=C(O)C=C(O)C=C3O2	C16H14O6	303.086	724.361	1.09374e+08	3.8232e+07	1.85103e+07	1.17574e+07
M409.163T632.899	9-Hydroxycalabaxanthone	氧杂蒽酮I标准品	1	HQWHKELJHUFLGD-UHFFFAOYSA-N	COC1=C(O)C=C2OC3=C(C(O)=C4C=CC(C)(C)OC4=C3)C(=O)C2=C1CC=C(C)C	C24H24O6	409.163	632.899	1.16941e+07	1.10142e+07	1.05349e+07	9.91402e+06
M121.065T877.848	Acetophenone	乙酰苯	1	KWOLFJPFCHCOCG-UHFFFAOYSA-N	CC(=O)C1=CC=CC=C1	C8H8O	121.065	877.848	1.76936e+07	1.90334e+07	2.24143e+07	1.87782e+07
M136.062T44.185	Adenine	腺嘌呤	1	GFFGJBXGBJISGV-UHFFFAOYSA-N	C1=NC2=NC=NC(=C2N1)N	C5H5N5	136.062	44.1846	6.70761e+08	2.53959e+08	2.66835e+08	7.00404e+08
M331.082T410.490	Aurantio-obtusin	橙黄决明素	1	RNXZPKOEJUFJON-UHFFFAOYSA-N	CC1=CC2=C(C(=C1O)OC)C(=O)C3=C(C(=C(C=C3C2=O)O)OC)O	C17H14O7	331.082	410.49	1.39101e+07	1.02554e+07	1.44447e+07	1.27033e+07
M123.044T451.372	Benzoic acid	苯甲酸	1	WPYMKLBDIGXBTP-UHFFFAOYSA-N	C1=CC=C(C=C1)C(=O)O	C7H6O2	123.044	451.372	1.34642e+07	1.51411e+07	1.5205e+07	1.47951e+07
M118.086T17.578	BETAINE	甜菜碱	1	KWIUHFFTVRNATP-UHFFFAOYSA-N	O=C([O-])C[N+](C)(C)C	C5H11NO2	118.086	17.5776	2.48048e+06	4.0961e+06	2.31786e+06	2.63357e+06
M447.128T416.245	Biochanin-7-O-glucoside		1	LFEUICHQZGNOHD-UHFFFAOYSA-N	O=C2C(=COC3=CC(OC1OC(CO)C(O)C(O)C1(O))=CC(O)=C23)C4=CC=C(OC)C=C4	C22H22O10	447.128	416.245	1.32711e+07	1.64179e+07	1.61031e+07	1.54453e+07
M467.287T486.921	Cephaeline	吐根酚碱	1	DTGZHCFJNDAHEN-UHFFFAOYSA-N	CCC1CN2CCC3=CC(OC)=C(OC)C=C3C2CC1CC1NCCC2=CC(O)=C(OC)C=C12	C28H38N2O4	467.287	486.921	8.39577e+06	1.05565e+07	1.03232e+07	1.00661e+07
M255.065T415.175	Daidzein	大豆苷元	1	ZQSIJRDFPHDXIC-UHFFFAOYSA-N	C1=CC(=CC=C1C2=COC3=C(C2=O)C=CC(=C3)O)O	C15H10O4	255.065	415.175	2.98835e+07	3.42127e+07	3.39319e+07	3.42525e+07
M279.102T778.352	Dihydrotanshinone I	二氢丹参酮I	1	HARGZZNYNSYSGJ-UHFFFAOYSA-N	CC1COC2=C1C(=O)C(=O)C3=C2C=CC4=C(C=CC=C43)C	C18H14O3	279.102	778.352	3.29791e+08	2.64574e+08	2.58326e+08	2.81218e+08
M469.181T353.832	epiyangambin		1	HRLFUIXSXUASEX-UHFFFAOYSA-N	O(C=1C=C(C=C(OC)C1OC)C2OCC3C(OCC23)C4=CC(OC)=C(OC)C(OC)=C4)C	C24H30O8	469.181	353.832	3.35416e+07	4.5307e+07	3.93903e+07	3.8045e+07
M291.063T559.590	Formononetin	芒柄花黄素	1	HKQYGTCOTHHOMP-UHFFFAOYSA-N	O=C1C(=COC2=CC(O)=CC=C21)C=3C=CC(OC)=CC3	C16H12O4	291.063	559.59	2.31655e+07	2.83083e+07	2.73087e+07	2.86763e+07
M315.159T716.302	Gibberellin A120	赤霉素A120	1	WKDIZCSRKTURDM-UHFFFAOYSA-N	CC12CC=CC3(OC1=O)C1CCC4CC1(CC4=C)C(C23)C(O)=O	C19H22O4	315.159	716.302	3.2926e+09	2.5809e+09	2.46141e+09	2.75092e+09
M342.133T570.044	Gravacridonediol	芸香吖啶酮二醇	1	RQAGSTDFTGSIGB-UHFFFAOYSA-N	CN1C2=C(C=CC=C2)C(=O)C2=C1C1=C(OC(C1)C(C)(O)CO)C=C2O	C19H19NO5	342.133	570.044	4.44857e+06	2.98178e+06	2.82354e+06	3.00361e+06
M301.071T561.722	Hispidulin	高车前素	1	IHFBPDAQLQOCBX-UHFFFAOYSA-N	COC1=C(C2=C(C=C1O)OC(=CC2=O)C3=CC=C(C=C3)O)O	C16H12O6	301.071	561.722	4.19814e+07	4.85905e+07	4.7608e+07	4.62591e+07
M169.076T261.704	Norharman		1	AIFRHYZBTHREPW-UHFFFAOYSA-N	c1ccc2c(c1)c3ccncc3[nH]2	C11H8N2	169.076	261.704	1.6057e+07	1.80724e+07	1.76186e+07	1.9116e+07
M135.117T586.509	p-Cymene	4-伞花烃	1	HFPZCAJZSCWRBC-UHFFFAOYSA-N	CC(C)C1=CC=C(C)C=C1	C10H14	135.117	586.509	1.65391e+07	3.0428e+07	2.86214e+07	1.26975e+07
M303.086T762.123	Sternbin	圣草酚-7-甲醚	1	DSAJORLEPQBKDA-UHFFFAOYSA-N	O=C1C2=C(O)C=C(OC)C=C2OC(C3=CC=C(O)C(O)=C3)C1	C16H14O6	303.086	762.123	3.37044e+07	5.43213e+07	4.26772e+07	4.69109e+06
M493.332T1254.490	Zizyberanalic acid		1	SLWJVQQNDGLXTK-UHFFFAOYSA-N	O=CC1C(O)C(C)(C)C2CCC3(C)C(CCC4C5C(C(=C)C)CCC5(C(=O)O)CCC43C)C12C	C30H46O4	493.332	1254.49	8.93741e+06	6.94461e+06	7.62229e+06	5.44279e+06
M124.039T1646.805	Nicotinic acid	烟酸	0.999981	PVNIIMVLHYAWGP-UHFFFAOYSA-N	C1=CC(=CN=C1)C(=O)O	C6H5NO2	124.039	1646.81	1.13404e+07	1.26586e+07	1.33399e+07	1.59813e+07
M405.261T816.005	Lucidone C	赤芝酮C	0.999978	JEVOHZHOHSNOGF-UHFFFAOYSA-N	CC(=O)C1CC(O)C2(C)C3=C(C(=O)CC12C)C1(C)CCC(O)C(C)(C)C1CC3O	C24H36O5	405.261	816.005	2.36296e+07	2.50035e+07	2.67274e+07	2.61106e+07
M301.107T530.194	8-hydroxy-5,7-dimethoxy-2-phenyl-2,3-dihydrochromen-4-one		0.999976	TVWVHFSJQNXIRZ-UHFFFAOYSA-N	COc1cc(OC)c2C(=O)CC(Oc2c1O)c3ccccc3	C17H16O5	301.107	530.194	1.36355e+08	1.59791e+08	1.58171e+08	1.46897e+08
M152.057T37.489	2-Hydroxyadenine	2-羟基腺嘌呤	0.99997	DRAVOWXCEBXPTN-UHFFFAOYSA-N	NC1=NC(O)=NC2=C1NC=N2	C5H5N5O	152.057	37.4886	2.08875e+07	2.47836e+07	2.40104e+07	1.88573e+07
M116.071T505.643	4-Amino-2-methylenebutanoic acid	4-氨基-2-亚甲基丁酸	0.999835	FTWHFXMUJQRNBK-UHFFFAOYSA-N	NCCC(=C)C(O)=O	C5H9NO2	116.071	505.643	8.62024e+07	1.13709e+08	6.39146e+07	6.0327e+07
M313.143T912.533	Gancaonin V	甘草素V	0.999132	UEXOPXIMQJMWKA-UHFFFAOYSA-N	CC(C)=CCC1=C2CCC3=CC(O)=C(O)C=C3C2=C(O)C=C1O	C19H20O4	313.143	912.533	1.20149e+07	9.5383e+06	9.85865e+06	1.04188e+07
M271.060T385.834	Genistein	染料木素	0.998925	TZBJGXHYKVUXJN-UHFFFAOYSA-N	C1=CC(=CC=C1C2=COC3=CC(=CC(=C3C2=O)O)O)O	C15H10O5	271.06	385.834	2.22727e+07	2.47406e+07	2.20586e+07	2.22039e+07
M135.117T555.953	p-Mentha-1,3,8-triene	p-薄荷-1,3,8-三烯	0.998432	XNMPFDIYAMOYRM-UHFFFAOYSA-N	CC(=C)C1=CC=C(C)CC1	C10H14	135.117	555.953	2.38881e+07	2.6169e+07	2.47899e+07	2.26788e+07
M294.149T715.699	Dehydronuciferin	去氢荷叶碱	0.99843	JBGSWIBJAGBGOP-UHFFFAOYSA-N	CN1CCC2=CC(=C(C3=C2C1=CC4=CC=CC=C43)OC)OC	C19H19NO2	294.149	715.699	2.61891e+07	2.01984e+07	1.87395e+07	2.11361e+07
M297.149T672.495	Cryptotanshinone	隐丹参酮	0.997013	GVKKJJOMQCNPGB-UHFFFAOYSA-N	CC1COC2=C1C(=O)C(=O)C1=C2C=CC2=C1CCCC2(C)C	C19H20O3	297.149	672.495	4.16592e+09	3.21236e+09	3.14173e+09	3.33772e+09
M355.152T551.795	Notopterol	羌活醇	0.997004	BKIACVAZUKISOR-MKMNVTDBSA-N	CC(=CC(CC(=CCOC1=C2C=CC(=O)OC2=CC3=C1C=CO3)C)O)C	C21H22O5	355.152	551.795	1.15199e+07	7.70615e+06	8.85871e+06	1.05076e+07
M138.055T41.442	4-Aminobenzoic acid	4-氨基苯甲酸	0.996107	ALYNCZNDIQEVRV-UHFFFAOYSA-N	O=C(O)C1=CC=C(N)C=C1	C7H6NO2	138.055	41.4421	5.68791e+07	3.26306e+07	4.90047e+08	4.58535e+08
M461.288T897.670	2,3-Secoporrigenin	2,3-二氯氰菊酯	0.994997	OTCSBULKTTUVHL-UHFFFAOYSA-N	CC1C2C(CC3C4CC5OC(=O)CC5C(C)(CC(O)=O)C4CCC23C)OC11CCC(C)CO1	C27H40O6	461.288	897.67	1.15586e+07	1.36776e+07	1.67731e+07	1.23879e+07
M150.091T61.863	Venoterpine	喜树次碱	0.994731	IOIGOIPHPUCFOB-UHFFFAOYSA-N	CC1C(O)CC2=CC=NC=C12	C9H11NO	150.091	61.8627	4.36994e+07	4.97106e+07	4.77009e+07	4.40933e+07
M193.049T1627.380	4-Methyl-6,7-dihydroxycoumarin	6,7-二羟基-4-甲基香豆素	0.994488	KVOJTUXGYQVLAJ-UHFFFAOYSA-N	CC1=CC(=O)OC2=CC(=C(C=C12)O)O	C10H8O4	193.049	1627.38	2.03905e+06	3.42687e+06	3.21394e+06	5.44292e+06
M147.044T372.015	Coumaric acid		0.994236	KKSDGJDHHZEWEP-UHFFFAOYSA-N	O=C(O)C=CC1=CC=CC(O)=C1	C9H8O3	147.044	372.015	2.28021e+07	1.84534e+07	1.63864e+07	2.12939e+07
M375.250T827.730	Glyceryl linolenate	亚麻酸甘油酯	0.99417	GGJRAQULURVTAJ-PDBXOOCHSA-N	O=C(OCC(O)CO)CCCCCCCC=CCC=CCC=CCC	C21H36O4	375.25	827.73	6.39946e+07	6.90271e+07	6.38695e+07	6.04079e+07
M149.060T372.250	Cinnamic acid	肉桂酸	0.993451	WBYWAXJHAXSJNI-SREVYHEPSA-N	OC(=O)\C=C/C1=CC=CC=C1	C9H8O2	149.06	372.25	2.37705e+07	1.83581e+07	1.91665e+07	2.11933e+07
M116.070T421.999	Proline	脯氨酸	0.99305	ONIBWKKTOPOVIA-UHFFFAOYSA-N	C1CC(NC1)C(=O)O	C5H9NO2	116.07	421.999	6.8004e+07	7.8607e+07	6.5567e+07	6.06651e+07
M138.055T101.429	Methyl nicotinate	烟酸甲酯	0.99171	YNBADRVTZLEFNH-UHFFFAOYSA-N	COC(=O)C1=CN=CC=C1	C7H7NO2	138.055	101.429	2.25125e+07	2.45549e+07	2.16424e+07	2.55434e+07
M435.271T766.323	Erinacine C	猴头菌多醇C	0.991491	DMPGFSQMXITJPT-UHFFFAOYSA-N	CC(C)C1=C2C3CC=C(CO)C4OC5C(O)C(O)COC5OC4C3(C)CCC2(C)CC1	C25H38O6	435.271	766.323	3.29079e+06	3.59335e+06	3.59867e+06	3.39046e+06
M137.060T479.893	Anisic aldehyde	对甲氧基苯甲醛	0.991015	ZRSNZINYAWTAHE-UHFFFAOYSA-N	COC1=CC=C(C=C1)C=O	C8H8O2	137.06	479.893	1.62912e+07	1.52195e+07	1.98197e+07	1.26232e+07
M325.141T598.989	Chalcone base + 3O, 1Prenyl	补骨脂乙素	0.990241	DUWPGRAKHMEPCM-UHFFFAOYSA-N	O=C(C=CC1=CC=C(O)C=C1)C=2C=CC(O)=C(C=2(O))CC=C(C)C	C20H20O4	325.141	598.989	2.00778e+08	1.52056e+08	1.80786e+08	1.84742e+08
M110.060T49.266	4-Aminophenol	对氨基苯酚	0.988402	PLIKAWJENQZMHA-UHFFFAOYSA-N	NC1=CC=C(O)C=C1	C6H7NO	110.06	49.2662	3.82718e+07	6.04035e+07	5.8034e+07	5.00952e+07
M223.075T437.522	CYSTATHIONINE	胱硫醚	0.987683	ILRYLPWNYFXEMH-UHFFFAOYSA-N	O=C(O)C(N)CSCCC(N)C(=O)O	C7H14N2O4S	223.075	437.522	2.60783e+07	1.8393e+07	1.89692e+07	2.07379e+07
M285.076T454.444	Prunetin	樱黄素	0.987443	KQMVAGISDHMXJJ-UHFFFAOYSA-N	COC1=CC(=C2C(=C1)OC=C(C2=O)C3=CC=C(C=C3)O)O	C16H12O5	285.076	454.444	9.7365e+09	1.12955e+10	1.12125e+10	1.05786e+10
M112.087T63.843	Histamine		0.986713	NTYJJOPFIAHURM-UHFFFAOYSA-N	c1c([nH]cn1)CCN	C5H9N3	112.087	63.8426	9.57023e+07	1.15136e+08	1.18545e+08	1.03874e+08
M285.076T339.506	Biochanin A	鹰嘴豆芽素A	0.986713	WUADCCWRTIWANL-UHFFFAOYSA-N	O=C1C(=COC2=CC(O)=CC(O)=C12)C3=CC=C(OC)C=C3	C16H12O5	285.076	339.506	9.90266e+08	1.1329e+09	1.03032e+09	1.06607e+09
M113.034T49.119	Uracil	尿嘧啶	0.985665	ISAKRJDGNUQOIC-UHFFFAOYSA-N	O=C1NC=CC(=O)N1	C4H4N2O2	113.034	49.1189	2.96211e+07	3.01782e+07	3.30389e+07	2.81444e+07
M285.076T517.451	Isoflavone base + 2O, 1MeO	黄豆黄素	0.985571	DXYUAIFZCFRPTH-UHFFFAOYSA-N	O=C1C(=COC=2C=C(O)C(OC)=CC1=2)C3=CC=C(O)C=C3	C16H12O5	285.076	517.451	4.3139e+07	5.34303e+07	5.12798e+07	4.9461e+07
M301.071T423.430	Hydroxygenkwanin	羟基芫花素	0.985003	RRRSSAVLTCVNIQ-UHFFFAOYSA-N	COC1=CC(=C2C(=C1)OC(=CC2=O)C3=CC(=C(C=C3)O)O)O	C16H12O6	301.071	423.43	1.53949e+07	1.70814e+07	1.68476e+07	1.63739e+07
M175.119T37.414	Arginine	精氨酸	0.984229	ODKSFYDXXFIFQN-UHFFFAOYSA-N	C(CC(C(=O)O)N)CN=C(N)N	C6H14N4O2	175.119	37.4139	7.98303e+08	8.06498e+08	7.78377e+08	7.33439e+08
M137.059T429.644	2-Hydroxyacetophenone	2-羟基苯乙酮	0.983646	ZWVHTXAYIKBMEE-UHFFFAOYSA-N	O=C(C=1C=CC=CC1)CO	C8H8O2	137.059	429.644	1.25378e+07	1.05521e+07	9.50407e+06	1.39965e+07
M133.061T46.362	Asparagine	天冬酰胺	0.982543	DCXYFEDJOCDNAF-UHFFFAOYSA-N	C(C(C(=O)O)N)C(=O)N	C4H8N2O3	133.061	46.3624	1.65795e+08	2.00933e+08	2.02789e+08	1.84279e+08
M112.039T57.171	Pyrrole-2-carboxylic acid	吡咯-2-羧酸	0.980275	WRHZVMBBRYBTKZ-UHFFFAOYSA-N	OC(=O)C1=CC=CN1	C5H5NO2	112.039	57.1707	1.90578e+07	7.38822e+06	8.39203e+06	1.199e+07
M335.219T651.848	7-hydroxy-1,4a-dimethyl-9-oxo-7-propan-2-yl-2,3,4,4b,5,6,10,10a-octahydrophenanthrene-1-carboxylic acid		0.980214	UFEHYRPBLFGEJW-UHFFFAOYSA-N	O=C(O)C1(C)CCCC2(C)C3C(=CC(O)(CC3)C(C)C)C(=O)CC12	C20H30O4	335.219	651.848	1.81824e+08	2.3681e+08	2.13153e+08	1.81681e+08
M325.141T611.721	Moracin I	桑辛素 I	0.979858	MRJQFSZVXAESPR-UHFFFAOYSA-N	COC1=CC(O)=CC(C2=CC3=C(O2)C=C(O)C=C3)=C1CC=C(C)C	C20H20O4	325.141	611.721	7.55652e+07	6.08952e+07	6.32655e+07	6.71877e+07
M463.302T846.806	Lucidenic acid M	赤芝酸M	0.979837	DPRVTGUHOBXEIW-UHFFFAOYSA-N	CC(CCC(O)=O)C1CC(O)C2(C)C3=C(C(=O)CC12C)C1(C)CCC(O)C(C)(C)C1CC3O	C27H42O6	463.302	846.806	4.40277e+08	5.02491e+08	5.0385e+08	5.09716e+08
M258.185T429.927	Schinifoline	青花椒碱	0.97887	HCUSLQJBGQJQCB-UHFFFAOYSA-N	CCCCCCCC1=CC(=O)C2=CC=CC=C2N1C	C17H23NO	258.185	429.927	1.8223e+07	1.16433e+07	1.0842e+07	1.40932e+07
M433.112T240.455	Sophoricoside	槐角苷	0.978816	ISQRJFLLIDGZEP-UHFFFAOYSA-N	C1=CC(=CC=C1C2=COC3=CC(=CC(=C3C2=O)O)O)OC4C(C(C(C(O4)CO)O)O)O	C21H20O10	433.112	240.455	6.47153e+06	7.57539e+06	7.61145e+06	6.82591e+06
M539.119T441.888	4-[(E)-3-[1-carboxy-2-(3,4-dihydroxyphenyl)ethoxy]-3-oxoprop-1-enyl]-2-(3,4-dihydroxyphenyl)-7-hydroxy-2,3-dihydro-1-benzofuran-3-carboxylic acid	紫草酸	0.978059	UJZQBMQZMKFSRV-XBXARRHUSA-N	O=C(OC(C(=O)O)CC1=CC=C(O)C(O)=C1)C=CC2=CC=C(O)C=3OC(C4=CC=C(O)C(O)=C4)C(C(=O)O)C23	C27H22O12	539.119	441.888	3.04827e+07	2.3252e+07	2.70427e+07	2.54227e+07
M143.107T512.950	4-Butyl-gamma-butyrolactone	丙位辛内酯	0.97593	IPBFYZQJXZJBFQ-UHFFFAOYSA-N	CCCCC1CCC(=O)O1	C8H14O2	143.107	512.95	1.04971e+07	1.2919e+07	1.28708e+07	1.0669e+07
M105.070T632.899	2-Phenylethanol	苯乙醇	0.975145	WRMNZCZEMHIOCP-UHFFFAOYSA-N	OCCC1=CC=CC=C1	C8H10O	105.07	632.899	3.90021e+07	3.89036e+07	3.70037e+07	3.28069e+07
M301.070T378.252	Kaempferide	山奈素	0.974589	SQFSKOYWJBQGKQ-UHFFFAOYSA-N	COC1=CC=C(C=C1)C1=C(O)C(=O)C2=C(O)C=C(O)C=C2O1	C16H12O6	301.07	378.252	5.02067e+07	5.47446e+07	5.15492e+07	5.38638e+07
M269.081T559.343	Tectochrysin	杨芽黄素	0.974493	IRZVHDLBAYNPCT-UHFFFAOYSA-N	COC1=CC(=C2C(=C1)OC(=CC2=O)C3=CC=CC=C3)O	C16H12O4	269.081	559.343	5.98171e+09	6.62768e+09	6.66672e+09	6.421e+09
M323.125T617.207	Neobavaisoflavone	新补骨脂异黄酮	0.974175	OBGPEBYHGIUFBN-UHFFFAOYSA-N	CC(=CCC1=C(C=CC(=C1)C2=COC3=C(C2=O)C=CC(=C3)O)O)C	C20H18O4	323.125	617.207	1.0205e+08	8.69197e+07	8.49244e+07	9.34243e+07
M139.112T951.697	Isophorone	异佛尔酮	0.973226	HJOVHMDZYOCNQW-UHFFFAOYSA-N	CC1=CC(=O)CC(C)(C)C1	C9H14O	139.112	951.697	2.72295e+06	2.03064e+06	2.15235e+06	1.90103e+06
M283.154T409.197	Azuleno(5,6-c)furan-1(3H)-one, 4,4a,5,6,7,7a,8,9-octahydro-3,4,8-trihydroxy-6,6,8-trimethyl-		0.972563	MWDNWQAVYQDZQI-UHFFFAOYSA-N	O=C1OC(O)C2=C1CC(O)(C)C3CC(C)(C)CC3C2O	C15H22O5	283.154	409.197	3.99822e+07	4.69953e+07	4.82793e+07	4.74062e+07
M287.200T662.776	4-Androstene-3,17-dione		0.971297	AEMFNILZOJDQLW-UHFFFAOYSA-N	CC12CCC3C(CCC4=CC(=O)CCC34C)C1CCC2=O	C19H26O2	287.2	662.776	4.22003e+08	3.07969e+08	2.96971e+08	3.17637e+08
M112.050T45.679	Cytosine	胞嘧啶	0.970833	OPTASPLRGRRNAP-UHFFFAOYSA-N	C1=C(NC(=O)N=C1)N	C4H5N3O	112.05	45.6786	1.10012e+08	1.14178e+08	1.10501e+08	1.10865e+08
M132.102T55.062	Isoleucine	异亮氨酸	0.969521	AGPKZVBTJJNPAG-UHFFFAOYSA-N	CCC(C)C(C(=O)O)N	C6H13NO2	132.102	55.0623	1.43468e+09	1.55215e+09	1.64148e+09	1.54754e+09
M187.039T437.522	Psoralen	补骨脂素	0.969468	ZCCUUQDIBDJBTK-UHFFFAOYSA-N	O=C1OC2=CC3=C(C=CO3)C=C2C=C1	C11H6O3	187.039	437.522	2.1924e+07	1.4911e+07	1.48666e+07	1.59198e+07
M193.086T338.646	Isomyristicin	异肉豆蔻碱	0.968961	DHUZAAUGHUHIDS-ONEGZZNKSA-N	COC1=C2OCOC2=CC(\C=C\C)=C1	C11H12O3	193.086	338.646	2.47079e+07	1.33656e+07	1.08888e+07	1.49391e+07
M219.174T744.104	alpha-Cyperone		0.96732	KUFXJZXMWHNCEH-UHFFFAOYSA-N	CC1=C2CC(CCC2(CCC1=O)C)C(=C)C	C15H22O	219.174	744.104	4.73628e+06	4.44396e+06	4.11325e+06	3.93434e+06
M457.367T617.356	beta-Elemolic acid	Beta-榄香酸	0.966849	NBSBUIQBEPROBM-UHFFFAOYSA-N	CC(C)=CCCC(C1CCC2(C)C3=C(CCC12C)C1(C)CCC(O)C(C)(C)C1CC3)C(O)=O	C30H48O3	457.367	617.356	1.08059e+07	1.28854e+07	1.20929e+07	1.15011e+07
M273.076T390.255	3',4',7-Trihydroxyflavanone		0.966151	MJBPUQUGJNAPAZ-UHFFFAOYSA-N	O=C1C2=CC=C(O)C=C2OC(C3=CC=C(O)C(O)=C3)C1	C15H12O5	273.076	390.255	2.30581e+07	2.25236e+07	2.37345e+07	2.2699e+07
M300.157T753.900	(R)-Juziphine		0.965869	QRKWLDOOAQAGAE-UHFFFAOYSA-N	COC1=C(O)C2=C(CCN(C)C2CC2=CC=C(O)C=C2)C=C1	C18H21NO3	300.157	753.9	3.21036e+07	2.67806e+07	2.61898e+07	2.88427e+07
M167.070T221.194	3,4-Dimethoxybenzaldehyde		0.96575	WJUFSDZVCOTFON-UHFFFAOYSA-N	O=CC1=CC=C(OC)C(OC)=C1	C9H10O3	167.07	221.194	2.28921e+07	1.68415e+07	2.26435e+07	1.74579e+07
M127.039T126.233	Maltol	麦芽酚	0.965284	XPCTZQVDEJYUGT-UHFFFAOYSA-N	O=C1C=COC(=C1O)C	C6H6O3	127.039	126.233	2.9704e+08	3.27091e+08	3.62923e+08	3.75154e+08
M235.169T757.697	Curcumenol	莪术烯醇	0.959327	ISFMXVMWEWLJGJ-UHFFFAOYSA-N	OC12OC3(CC1=C(C)C)C(C(=C2)C)CCC3C	C15H22O2	235.169	757.697	9.19954e+06	9.84217e+06	9.24861e+06	9.67324e+06
M122.096T125.334	1-Phenylethylamine	1-苯乙胺	0.95867	RQEUFEKYXDPUSK-UHFFFAOYSA-N	CC(N)C1=CC=CC=C1	C8H11N	122.096	125.334	1.94541e+07	2.15743e+07	2.1963e+07	2.07449e+07
M139.039T134.278	Sesamol	芝麻酚	0.958158	LUSZGTFNYDARNI-UHFFFAOYSA-N	OC1=CC2=C(OCO2)C=C1	C7H6O3	139.039	134.278	4.33282e+07	3.66301e+07	3.62303e+07	4.35592e+07
M387.140T123.572	7-Hydroxy-1,7-bis(4-hydroxy-3-methoxyphenyl)-1-heptene-3,5-dione	7-羟基-1,7-双(4-羟基-3-甲氧基苯基)-1-庚-3,5-二酮	0.957733	NKDVMZOMVJQUDC-UTCJRWHESA-N	COC1=C(O)C=CC(\C=C/C(=O)CC(=O)CC(O)C2=CC(OC)=C(O)C=C2)=C1	C21H22O7	387.14	123.572	1.11718e+07	2.68386e+07	2.50014e+07	1.29031e+07
M153.055T275.382	Vanillin	香兰素	0.957645	MWOOGOJBHIARFG-UHFFFAOYSA-N	COC1=C(C=CC(=C1)C=O)O	C8H8O3	153.055	275.382	8.63469e+07	7.99168e+07	7.29823e+07	7.75101e+07
M361.091T276.873	Irigenin	野鸢尾黄素	0.956559	TUGWPJJTQNLKCL-UHFFFAOYSA-N	COC1=CC(=CC(=C1OC)O)C2=COC3=C(C2=O)C(=C(C(=C3)O)OC)O	C18H16O8	361.091	276.873	3.8638e+07	2.79388e+07	2.57932e+07	2.98959e+07
M203.034T387.418	Bergaptol	佛手酚	0.956442	GIJHDGJRTUSBJR-UHFFFAOYSA-N	C1=CC(=O)OC2=CC3=C(C=CO3)C(=C21)O	C11H6O4	203.034	387.418	7.41707e+07	5.08733e+07	5.77886e+07	5.48921e+07
M505.177T62.208	Neokestose	新科斯糖	0.954814	HQFMTRMPFIZQJF-UHFFFAOYSA-N	OCC1OC(CO)(OCC2OC(OC3(CO)OC(CO)C(O)C3O)C(O)C(O)C2O)C(O)C1O	C18H32O16	505.177	62.2084	5.73369e+07	3.81603e+07	1.14759e+07	5.47283e+07
M306.149T956.454	Benzosimuline		0.952877	OSBHLKXCNYMURI-UHFFFAOYSA-N	CN1C(=O)C2=C(OC(C)(C)C3=C2C=C(C)C=C3)C2=CC=CC=C12	C20H19NO2	306.149	956.454	1.71765e+07	1.33655e+07	1.29936e+07	1.43369e+07
M295.133T818.069	Tanshinone IIA	丹参酮IIA	0.952411	HYXITZLLTYIPOF-UHFFFAOYSA-N	CC1=COC2=C1C(=O)C(=O)C3=C2C=CC4=C3CCCC4(C)C	C19H18O3	295.133	818.069	7.01122e+09	5.88035e+09	5.59692e+09	5.8504e+09
M148.060T46.480	Glutamic acid	谷氨酸	0.948854	WHUUTDBJXJRKMK-UHFFFAOYSA-N	C(CC(=O)O)C(C(=O)O)N	C5H9NO4	148.06	46.48	3.37772e+07	3.85845e+07	5.51774e+07	3.77761e+07
M130.050T70.863	Pyroglutamic acid (not validated, isomer of 88)	焦谷氨酸	0.947896	ODHCTXKNWHHXJC-UHFFFAOYSA-N	O=C(O)C1NC(=O)CC1	C5H7NO3	130.05	70.8635	2.57538e+08	1.79628e+08	1.90005e+08	1.92874e+08
M299.164T949.327	5-Hydroxy-7-(4-hydroxyphenyl)-1-phenyl-3-heptanone	1-(4-羟基-3-甲氧基苯基)-7-苯基-3,5-庚二酮	0.947488	UNMNJFPAJOHXMT-UHFFFAOYSA-N	OC(CCC1=CC=C(O)C=C1)CC(=O)CCC1=CC=CC=C1	C19H22O3	299.164	949.327	2.43487e+07	1.0536e+07	1.74367e+07	1.78747e+07
M107.085T738.703	m-Xylene		0.946923	IVSZLXZYQVIEFR-UHFFFAOYSA-N	CC1=CC(C)=CC=C1	C8H10	107.085	738.703	1.60388e+07	1.93506e+07	1.98903e+07	1.81787e+07
M403.139T373.038	Nobiletin	川陈皮素	0.943023	MRIAQLRQZPPODS-UHFFFAOYSA-N	COC1=C(C=C(C=C1)C2=CC(=O)C3=C(O2)C(=C(C(=C3OC)OC)OC)OC)OC	C21H22O8	403.139	373.038	2.25381e+07	1.81854e+07	1.4401e+07	1.72646e+07
M391.284T1093.890	Di(2-ethylhexyl)phthalate (DEHP)	邻苯二甲酸二（2-乙基己基）酯（DEHP）	0.942747	BJQHLKABXJIVAM-UHFFFAOYSA-N	CCCCC(CC)COC(=O)c1ccccc1C(=O)OCC(CC)CCCC	C24H38O4	391.284	1093.89	1.56274e+07	1.231e+07	1.35795e+07	1.33351e+07
M169.050T207.520	Thermophillin		0.941954	RMMPZDDLWLALLJ-UHFFFAOYSA-N	COC1=CC(=O)C(OC)=CC1=O	C8H8O4	169.05	207.52	2.10784e+07	1.77783e+07	1.80704e+07	2.57197e+07
M471.275T982.910	Withanolide A	睡茄素A	0.941441	DXWHOKCXBGLTMQ-UHFFFAOYSA-N	CC1=C(C)C(=O)OC(C1)C(C)(O)C1CCC2C3C4OC4C4(O)CC=CC(=O)C4(C)C3CCC12C	C28H38O6	471.275	982.91	931962	1.52194e+06	1.41597e+06	1.11092e+06
M123.044T223.988	p-Hydroxybenzaldehyde	对羟基安息香醛	0.940325	RGHHSNMVTDWUBI-UHFFFAOYSA-N	C1=CC(=CC=C1C=O)O	C7H6O2	123.044	223.988	2.98149e+07	3.67548e+07	3.76629e+07	2.56879e+07
M104.107T40.419	Choline chloride	L-胆碱	0.938645	OEYIOHPDSNJKLS-UHFFFAOYSA-N	C[N+](C)(C)CCO	C5H14NO	104.107	40.4188	2.64418e+09	2.96464e+09	2.85164e+09	2.60624e+09
M473.286T554.481	2,4,6-trihydroxy-5-[1-(4-hydroxy-1,1,4,7-tetramethyl-1a,2,3,4a,5,6,7a,7b-octahydrocyclopropa[h]azulen-7-yl)-3-methylbutyl]benzene-1,3-dicarbaldehyde		0.93655	IBLPTYJTKWQCDX-UHFFFAOYSA-N	CC(C)CC(C1=C(O)C(C=O)=C(O)C(C=O)=C1O)C2(C)CCC3C2C4C(CCC3(C)O)C4(C)C	C28H40O6	473.286	554.481	1.19503e+07	2.463e+07	1.74386e+07	1.55582e+07
M473.361T769.759	Corosolic acid	科罗索酸	0.935626	HFGSQOYIOKBQOW-UHFFFAOYSA-N	CC1CCC2(CCC3(C)C(=CCC4C5(C)CC(O)C(O)C(C)(C)C5CCC34C)C2C1C)C(O)=O	C30H48O4	473.361	769.759	1.62879e+07	1.23714e+07	1.3394e+07	1.46699e+07
M233.153T723.849	Isoalantolactone	异土木香内酯	0.933477	CVUANYCQTOGILD-UHFFFAOYSA-N	CC12CCCC(=C)C1CC1C(C2)OC(=O)C1=C	C15H20O2	233.153	723.849	5.55992e+06	5.21148e+06	4.57624e+06	5.02035e+06
M151.075T225.098	4-Coumaryl alcohol	4-香豆醇	0.933243	PTNLHDGQWUGONS-OWOJBTEDSA-N	OC\C=C\C1=CC=C(O)C=C1	C9H10O2	151.075	225.098	1.08071e+07	1.41059e+07	1.07832e+07	9.68304e+06
M252.109T49.083	2'-Deoxyadenosine	2'-脱氧腺苷	0.931051	OLXZPDWKRNYJJZ-UHFFFAOYSA-N	C1C(C(OC1N2C=NC3=C2N=CN=C3N)CO)O	C10H13N5O3	252.109	49.0832	2.90065e+07	3.12394e+07	2.98878e+07	3.34837e+07
M211.133T500.606	(+/-)-Jasmonic acid	茉莉酸	0.929016	ZNJFBWYDHIGLCU-UHFFFAOYSA-N	CCC=CCC1C(CCC1=O)CC(=O)O	C12H18O3	211.133	500.606	5.12928e+07	6.40398e+07	5.65884e+07	5.55667e+07
M453.260T599.570	(14alpha,17beta,20S,22R)-14,20-Epoxy-17-hydroxy-1-oxowitha-3,5,24-trienolide	(14alpha，17beta，20S，22R)-14,20-环氧-17-羟基-1-氧代-3,5,24-三烯	0.927086	KOYNICXFSFFIPU-UHFFFAOYSA-N	CC1=C(C)C(=O)OC(C1)C1(C)OC23CCC1(O)C2(C)CCC1C3CC=C2C=CCC(=O)C12C	C28H36O5	453.26	599.57	1.97655e+07	1.37191e+07	1.23404e+07	9.72546e+06
M378.262T573.592	Karakoline		0.92473	HKQZUYOVMYOFIT-UHFFFAOYSA-N	CCN1CC2(C)CCC(O)C34C5CC6C(O)C5C(O)(CC6OC)C(CC23)C14	C22H35NO4	378.262	573.592	6.7154e+06	1.04094e+07	9.66952e+06	9.40191e+06
M139.039T158.970	Protocatechualdehyde	原儿茶醛	0.921173	IBGBGRVKPALMCQ-UHFFFAOYSA-N	C1=CC(=C(C=C1C=O)O)O	C7H6O3	139.039	158.97	1.19798e+09	9.09423e+08	8.77725e+08	9.10175e+08
M203.033T372.250	Xanthotoxol	花椒毒酚	0.92108	JWVYQQGERKEAHW-UHFFFAOYSA-N	C1=CC(=O)OC2=C(C3=C(C=CO3)C=C21)O	C11H6O4	203.033	372.25	6.81396e+07	4.69327e+07	4.88373e+07	5.30876e+07
M182.081T49.083	TYROSINE	酪氨酸	0.919513	OUYCCCASQSFEME-UHFFFAOYSA-N	O=C(O)C(N)CC1=CC=C(O)C=C1	C9H11NO3	182.081	49.0832	1.64066e+08	1.60032e+08	1.38395e+08	1.45461e+08
M149.023T806.537	Phthalic anhydride	苯酐	0.91943	LGRFSURHDFAFJT-UHFFFAOYSA-N	O=c(o1)c(c2)c(ccc2)c(=O)1	C8H4O3	149.023	806.537	1.76797e+07	1.76018e+07	1.76927e+07	1.74407e+07
M134.045T249.834	Aspartic acid	天冬氨酸	0.91923	CKLJMWTZIZZHCS-UHFFFAOYSA-N	C(C(C(=O)O)N)C(=O)O	C4H7NO4	134.045	249.834	1.04308e+07	8.69249e+06	1.18423e+07	1.22712e+07
M455.350T676.713	Isomasticadienonic acid	异乳香二烯酮酸	0.918322	KDCSSVADTHDYGI-KEBDBYFISA-N	CC(CC\C=C(/C)C(O)=O)C1CCC2(C)C3=C(CCC12C)C1(C)CCC(=O)C(C)(C)C1CC3	C30H46O3	455.35	676.713	1.43255e+08	1.6279e+08	1.57318e+08	1.47057e+08
M503.260T410.216	Ixocarpalactone B		0.916059	RJARWAVNDSGUGC-UHFFFAOYSA-N	CC1C(C)C2(OC1=O)OC1CC3C4CC5OC55C(O)C=CC(=O)C5(C)C4CCC3(C)C1C(C)(O)C2O	C28H38O8	503.26	410.216	3.26791e+07	2.94605e+07	2.98011e+07	3.96883e+07
M166.086T272.873	PHENYLALANINE	苯丙氨酸	0.913769	COLNVLDHVKWLRT-UHFFFAOYSA-N	O=C(O)C(N)CC=1C=CC=CC1	C9H11NO2	166.086	272.873	2.824e+07	3.18261e+07	3.34224e+07	1.92888e+07
M153.055T494.344	Methylparaben	尼泊金甲	0.913167	LXCFILQKKLGQFO-UHFFFAOYSA-N	COC(=O)C1=CC=C(C=C1)O	C8H8O3	153.055	494.344	1.75009e+07	2.00359e+07	2.02443e+07	1.93122e+07
M163.039T238.133	4-Hydroxycoumarin	19-羟基香豆素	0.911846	VXIXUWQIVKSKSA-UHFFFAOYSA-N	OC1=CC(=O)OC2=CC=CC=C12	C9H6O3	163.039	238.133	7.02341e+07	7.7226e+07	7.5197e+07	7.34199e+07
M249.148T484.634	Azuleno[5,6-c]furan-1(3H)-one, 4,4a,5,6,7,7a,8,9-octahydro-4,8-dihydroxy-6,6,8-trimethyl-		0.911786	UUZWMJQAEYBHAO-UHFFFAOYSA-N	CC1(C)CC2C(O)C/3=C(CC(C)(O)C2C1)/C(=O)OC3	C15H22O4	249.148	484.634	1.30367e+07	1.01233e+07	9.35261e+06	1.43476e+07
M211.144T306.473	Cyclo(leucylprolyl)		0.911453	SZJNCZMRZAUNQT-UHFFFAOYSA-N	O=C1NC(C(=O)N2CCCC12)CC(C)C	C11H18N2O2	211.144	306.473	6.45627e+07	6.95867e+07	6.54401e+07	6.16414e+07
M121.065T846.165	2-Methylbenzaldehyde	2-甲基苯甲醛	0.91091	BTFQKIATRPGRBS-UHFFFAOYSA-N	CC1=CC=CC=C1C=O	C8H8O	121.065	846.165	9.94241e+07	1.04277e+08	1.06126e+08	1.00547e+08
M229.122T308.368	(S)-Curzeone		0.908209	YBJIFGYQRRWWFW-UHFFFAOYSA-N	CC1CCC2=C(C3=C(OC=C3C)C=C2C)C1=O	C15H16O2	229.122	308.368	1.67913e+07	1.10128e+07	1.14531e+07	1.30265e+07
M153.054T414.964	P-Anisic acid	对甲氧基苯甲酸	0.904779	ZEYHEAKUIGZSGI-UHFFFAOYSA-N	O=C(O)C1=CC=C(OC)C=C1	C8H8O3	153.054	414.964	3.52215e+07	4.168e+07	2.68689e+07	3.15434e+07
M327.123T655.530	Egonol		0.904528	VOLZBKQSLGCZGC-UHFFFAOYSA-N	COC1=CC(CCCO)=CC2=C1OC(=C2)C1=CC2=C(OCO2)C=C1	C19H18O5	327.123	655.53	7.58143e+08	5.80035e+08	6.10242e+08	6.32461e+08
M303.195T552.101	2-Hexyl-5-[2-(4-hydroxy-3-methoxyphenyl)ethyl]furan	2-己基-5-[2-(4-羟基-3-甲氧基苯基)乙基]呋喃	0.902329	WZHSIDQBPQYZNL-UHFFFAOYSA-N	CCCCCCC1=CC=C(CCC2=CC(OC)=C(O)C=C2)O1	C19H26O3	303.195	552.101	1.15181e+08	8.14172e+07	8.44565e+07	9.51247e+07
M149.060T463.218	(E)-3-(2-Hydroxyphenyl)-2-propenal	3-(2-羟基苯基)-2-丙烯醛	0.900448	BSDNZCQPDVTDET-HWKANZROSA-N	OC1=CC=CC=C1\C=C\C=O	C9H8O2	149.06	463.218	1.57435e+07	1.78977e+07	1.86927e+07	1.78658e+07
M535.323T858.741	Periplocymarin	杠柳次苷	0.89358	XRWQBDJPMXRDOQ-UHFFFAOYSA-N	CC1C(C(CC(O1)OC2CCC3(C4CCC5(C(CCC5(C4CCC3(C2)O)O)C6=CC(=O)OC6)C)C)OC)O	C30H46O8	535.323	858.741	4.74075e+06	5.19142e+06	6.15665e+06	6.17363e+06
M489.280T546.905	Withaphysacarpin		0.893478	CZKZWDJWVZTWCF-UHFFFAOYSA-N	CC1CC(OC(=O)C1C)C(C)(O)C1C(O)CC2C3CC4OC44C(O)C=CC(=O)C4(C)C3CCC12C	C28H40O7	489.28	546.905	1.99301e+07	2.30849e+07	2.27943e+07	2.1763e+07
M146.060T356.813	3-Formylindole	3-甲酰基吲哚	0.893444	OLNJUISKUQQNIM-UHFFFAOYSA-N	c1ccc2c(c1)c(c[nH]2)C=O	C9H7NO	146.06	356.813	1.96731e+07	1.80856e+07	1.69078e+07	1.8048e+07
M282.279T1104.735	Oleamide	油酰胺	0.891935	FATBGEAMYMYZAF-UHFFFAOYSA-N	CCCCCCCCC=CCCCCCCCC(=O)N	C18H35NO	282.279	1104.73	1.17798e+07	1.21471e+07	1.4611e+07	1.26021e+07
M235.169T573.225	Saussurea lactone	雪莲内酯	0.890933	LMNJALUUIMXUQQ-UHFFFAOYSA-N	CC1C2CCC(C)(C=C)C(C2OC1=O)C(C)=C	C15H22O2	235.169	573.225	5.59649e+07	6.09135e+07	5.76029e+07	5.73266e+07
M293.081T962.833	isoimperatorin	异欧前胡素	0.890862	IGWDEVSBEKYORK-UHFFFAOYSA-N	O=C1OC=2C=C3OC=CC3=C(OCC=C(C)C)C2C=C1	C16H14O4	293.081	962.833	7.38862e+06	5.53122e+06	5.90357e+06	5.98708e+06
M315.123T577.884	Flavokawain A	黄卡瓦胡椒素A	0.888976	CGIBCVBDFUTMPT-RMKNXTFCSA-N	COC1=CC=C(C=C1)C=CC(=O)C2=C(C=C(C=C2OC)OC)O	C18H18O5	315.123	577.884	2.34014e+07	1.3441e+07	7.85714e+06	1.53402e+07
M267.138T671.524	Magnolol	厚朴酚	0.886354	VVOAZFWZEDHOOU-UHFFFAOYSA-N	OC1=CC=C(CC=C)C=C1C1=CC(CC=C)=CC=C1O	C18H18O2	267.138	671.524	1.00136e+08	8.16211e+07	7.39752e+07	7.12415e+07
M231.138T692.950	Curzerenone	莪术酮	0.884641	ZVMJXSJCBLRAPD-UHFFFAOYSA-N	CC(=C)C1C(=O)C2=C(CC1(C)C=C)OC=C2C	C15H18O2	231.138	692.95	2.30857e+07	1.95676e+07	1.93247e+07	2.07033e+07
M293.211T564.620	Panaquinquecol 1		0.883599	QSLYECSTHSYXDL-UHFFFAOYSA-N	CCCCCCCC(OC)C(O)CC#CC#CC(O)C=C	C18H28O3	293.211	564.62	9.879e+07	1.23133e+08	1.18947e+08	1.11093e+08
M363.216T1109.520	11,17,21-Trihydroxypregn-4-ene-3,20-dione		0.883116	JYGXADMDTFJGBT-UHFFFAOYSA-N	CC12CC(O)C3C(CCC4=CC(=O)CCC34C)C2CCC1(O)C(=O)CO	C21H30O5	363.216	1109.52	3.23589e+06	3.11463e+06	2.44837e+06	3.43023e+06
M347.219T768.516	Reichsteins substance S	孕甾-4-烯-17Alpha,21-二醇-3,20-二酮-21-醋酸酯	0.882945	WHBHBVVOGNECLV-UHFFFAOYSA-N	CC12CCC3C(CCC4=CC(=O)CCC34C)C2CCC1(O)C(=O)CO	C21H30O4	347.219	768.516	2.84787e+06	3.09494e+06	6.17466e+06	3.00637e+06
M191.070T571.166	7-Methoxy-4-methylcoumarin	7-甲氧基-4-甲基香豆素	0.88208	UDFPKNSWSYBIHO-UHFFFAOYSA-N	CC1=CC(=O)OC2=C1C=CC(=C2)OC	C11H10O3	191.07	571.166	2.71251e+07	3.48266e+07	3.47396e+07	3.07125e+07
M417.117T293.435	Daidzein-8-C-glucoside		0.881168	HKEAFJYKMMKDOR-UHFFFAOYSA-N	O=C3C(=COC1=C3(C=CC(O)=C1C2OC(CO)C(O)C(O)C2(O)))C4=CC=C(O)C=C4	C21H20O9	417.117	293.435	1.62274e+07	1.84861e+07	1.85664e+07	1.74879e+07
M195.065T346.014	Isoferulic acid	异阿魏酸	0.879575	QURCVMIEKCOAJU-HWKANZROSA-N	COC1=C(C=C(C=C1)C=CC(=O)O)O	C10H10O4	195.065	346.014	1.30911e+07	9.95875e+06	1.3074e+07	1.43189e+07
M431.133T428.711	Formononetin-7-O-glucoside		0.87904	MGJLSBDCWOSMHL-UHFFFAOYSA-N	O=C2C(=COC3=CC(OC1OC(CO)C(O)C(O)C1(O))=CC=C23)C4=CC=C(OC)C=C4	C22H22O9	431.133	428.711	4.63661e+09	5.23346e+09	5.21523e+09	4.79623e+09
M487.265T498.714	(4beta,5beta,6beta,14beta,15alpha,20S,22R)-5,6-Epoxy-4,14,15-trihydroxy-1-oxowitha-2,24-dienolide	(4beta，5beta，6beta，14beta，15alpha，20S，22R)-5,6-环氧-4,14,15-三羟基-1-氧代-2,24-二烯醇	0.878401	TUSMTCBTWSKFRH-UHFFFAOYSA-N	CC(C1CC(O)C2(O)C3CC4OC44C(O)C=CC(=O)C4(C)C3CCC12C)C1CC(C)=C(C)C(=O)O1	C28H38O7	487.265	498.714	1.08264e+08	1.34942e+08	1.3212e+08	1.24365e+08
M351.120T628.967	4'-O-Methylkanzonol W		0.877472	HYXYVJUECMXNLJ-UHFFFAOYSA-N	COC1=CC(O)=C(C=C1)C1=CC2=C(OC1=O)C1=C(OC(C)(C)C=C1)C=C2	C21H18O5	351.12	628.967	3.48829e+07	2.94886e+07	2.50602e+07	3.09688e+07
M153.055T306.122	2-Hydroxy-4-methoxybenzaldehyde	4-甲氧基水杨醛	0.875392	WZUODJNEIXSNEU-UHFFFAOYSA-N	COC1=CC(=C(C=C1)C=O)O	C8H8O3	153.055	306.122	2.18488e+07	2.14087e+07	2.24057e+07	2.15846e+07
M251.164T602.428	blennin C	3-[2-(4,4-二甲基-1-环戊烯-1-基)丙基]-4-(羟基甲基)呋喃-2(5h)-酮	0.87278	ASKJTZIKSPCIKT-UHFFFAOYSA-N	CC(CC1=C(CO)COC1=O)C1=CCC(C)(C)C1	C15H22O3	251.164	602.428	3.89943e+07	4.40601e+07	3.28302e+07	3.48161e+07
M234.149T259.959	Thalictroidine		0.870477	DZUIOQIFAIDHJH-UHFFFAOYSA-N	CN1CCCCC1CC(=O)C1=CC=C(O)C=C1	C14H19NO2	234.149	259.959	1.09479e+07	1.20191e+07	1.21046e+07	1.18044e+07
M130.086T41.802	DL-Pipecolinic acid		0.869934	HXEACLLIILLPRG-UHFFFAOYSA-N	OC(=O)C(C1)NCCC1	C6H11NO2	130.086	41.8019	3.12946e+08	1.42063e+08	3.2952e+08	1.43432e+08
M165.055T283.124	cis-p-Coumaric acid	4-羟基肉桂酸	0.86933	NGSWKAQJJWESNS-UTCJRWHESA-N	OC(=O)\C=C/C1=CC=C(O)C=C1	C9H8O3	165.055	283.124	1.09162e+07	1.20906e+07	1.14528e+07	1.07121e+07
M279.232T766.323	alpha-Linolenic acid	-亚麻酸	0.869175	DTOSIQBPPRVQHS-PDBXOOCHSA-N	CCC=CCC=CCC=CCCCCCCCC(=O)O	C18H30O2	279.232	766.323	2.73322e+08	2.98907e+08	2.75716e+08	2.91501e+08
M268.104T68.655	Adenosine	三磷酸腺苷	0.86815	OIRDTQYFTABQOQ-UHFFFAOYSA-N	OCC1OC(N2C=NC=3C(=NC=NC32)N)C(O)C1O	C10H13N5O4	268.104	68.6555	1.60526e+08	1.97932e+08	1.75603e+08	1.81732e+08
M477.318T892.715	Polyporusterone B	多孔菌甾酮B	0.865635	OQDKHYZVFZGSRC-UHFFFAOYSA-N	CC(C)C(=C)CC(O)C(C)(O)C1CCC2(O)C3=CC(=O)C4CC(O)C(O)CC4(C)C3CCC12C	C28H44O6	477.318	892.715	5.6464e+07	8.44058e+07	8.17519e+07	8.16476e+07
M249.185T760.414	Furanofukinin	呋喃诺福金	0.863826	JRLLKNNCOWNIBL-UHFFFAOYSA-N	COC1C2=C(CC3CCCC(C)C13C)OC=C2C	C16H24O2	249.185	760.414	6.0819e+06	6.9249e+06	6.93067e+06	7.1543e+06
M167.070T631.446	Ethylparaben		0.862781	NUVBSKCKDOMJSU-UHFFFAOYSA-N	CCOC(=O)C1=CC=C(C=C1)O	C9H10O3	167.07	631.446	1.38147e+07	1.82258e+07	1.7697e+07	1.76746e+07
M335.219T639.231	Kaurane-17,18-dioic acid		0.860093	HITLMPHPGUZLGI-UHFFFAOYSA-N	CC12CCCC(C)(C1CCC34CC(CCC23)C(C4)C(O)=O)C(O)=O	C20H30O4	335.219	639.231	3.30728e+07	3.36587e+07	2.80755e+07	2.95752e+07
M100.076T950.585	N-Methyl-2-pyrrolidone	N-甲基-2-吡咯烷酮	0.85397	SECXISVLQFMRJM-UHFFFAOYSA-N	CN1CCCC1=O	C5H9NO	100.076	950.585	8.78861e+06	8.82945e+06	1.06338e+07	1.03889e+07
M289.071T954.230	Dihydrokaempferol	二氢山柰酚	0.853847	PADQINQHPQKXNL-UHFFFAOYSA-N	OC1C(OC2=CC(O)=CC(O)=C2C1=O)C1=CC=C(O)C=C1	C15H12O6	289.071	954.23	5.62813e+06	4.9025e+06	3.7037e+06	4.14266e+06
M352.175T306.473	Retrorsine	倒千里光碱	0.852334	BCJMNZRQJAVDLD-UHFFFAOYSA-N	CC=C1CC(C)C(O)(CO)C(=O)OCC2=CCN3CCC(OC1=O)C23	C18H25NO6	352.175	306.473	1.4048e+07	1.02825e+07	7.23176e+06	1.04334e+07
M299.128T635.263	Enterolactone	肠内酯	0.852116	HVDGDHBAMCBBLR-UHFFFAOYSA-N	OC1=CC=CC(CC2COC(=O)C2CC2=CC(O)=CC=C2)=C1	C18H18O4	299.128	635.263	1.12884e+07	1.00232e+07	9.19669e+06	9.76399e+06
M197.129T191.399	3-propan-2-yl-2,3,6,7,8,8a-hexahydropyrrolo[1,2-a]pyrazine-1,4-dione	环(脯氨酸-缬氨酸)二肽	0.851917	XLUAWXQORJEMBD-UHFFFAOYSA-N	CC(C)C1NC(=O)C2CCCN2C1=O	C10H16N2O2	197.129	191.399	3.91024e+07	4.5061e+07	4.46662e+07	4.20867e+07
M119.086T683.575	alpha-Methylstyrene		0.851596	XYLMUPLGERFSHI-UHFFFAOYSA-N	CC(=C)C1=CC=CC=C1	C9H10	119.086	683.575	2.1195e+07	2.19067e+07	1.98498e+07	1.94818e+07
M283.169T1108.010	Miltirone	次丹参酮	0.850452	FEFAIBOZOKSLJR-UHFFFAOYSA-N	CC(C)C1=CC2=C(C(=O)C1=O)C1=C(C=C2)C(C)(C)CCC1	C19H22O2	283.169	1108.01	8.42089e+06	7.5376e+06	7.44711e+06	7.24156e+06
M419.098T323.937	Salvianolic acid G		0.85014	KFCMFABBVSIHTB-ZZXKWVIFSA-N	OC(=O)CC1=C(O)C(O)=CC=C1\C=C\C(=O)OC(CC1=CC=C(O)C(O)=C1)C(O)=O	C20H18O10	419.098	323.937	1.11506e+07	8.10134e+06	7.31409e+06	9.631e+06
M179.034T90.764	7,8-Dihydroxycoumarin	瑞香素	0.843163	ATEFPOUAMCWAQS-UHFFFAOYSA-N	C1=CC(=C(C2=C1C=CC(=O)O2)O)O	C9H6O4	179.034	90.7644	9.51118e+07	6.25786e+07	4.78151e+07	5.38454e+07
M473.361T535.563	Maslinic acid	山楂酸	0.835418	MDZKJHQSJHYOHJ-UHFFFAOYSA-N	CC1(C)CCC2(CCC3(C)C(=CCC4C5(C)CC(O)C(O)C(C)(C)C5CCC34C)C2C1)C(O)=O	C30H48O4	473.361	535.563	2.17943e+07	2.43122e+07	3.21592e+07	3.41754e+07
M229.086T569.282	Xanyhyletin	花椒内酯	0.834477	QOTBQNVNUBKJMS-UHFFFAOYSA-N	CC1(C)Oc2cc3oc(=O)ccc3cc2C=C1	C14H12O3	229.086	569.282	9.87225e+07	7.06268e+07	6.80759e+07	7.71266e+07
M301.216T758.735	Sugiol	柳杉酚	0.832467	IPEHJNRNYPOFII-UHFFFAOYSA-N	CC(C)C1=CC2=C(C=C1O)C1(C)CCCC(C)(C)C1CC2=O	C20H28O2	301.216	758.735	2.52804e+08	1.8832e+08	1.82722e+08	1.83492e+08
M265.143T263.238	1a,5,7a-Trimethyl-2,2a,6,6a,7a,8,9,9a-octahydrobisoxireno[4,5:8,9]cyclodeca[1,2-b]furan-4(1aH)-one		0.832122	CWAJEURPJYKGRL-UHFFFAOYSA-N	CC\1=C2/CC3OC3(C)CCC4OC4(C)CC2OC1=O	C15H20O4	265.143	263.238	3.69589e+07	4.55861e+07	4.40649e+07	4.04487e+07
M253.123T797.490	Cimetidine	西咪替丁	0.82526	AQIXAKUUQRKLND-UHFFFAOYSA-N	C\N=C(\NCCSCC1=C(C)NC=N1)NC#N	C10H16N6S	253.123	797.49	6.31704e+06	4.93589e+06	4.76261e+06	4.98162e+06
M111.044T158.751	Pyrocatechol	邻苯二酚	0.825201	YCIMNLLNPGFGHC-UHFFFAOYSA-N	OC1=CC=CC=C1O	C6H6O2	111.044	158.751	2.92608e+08	2.14024e+08	2.35456e+08	2.33265e+08
M471.346T571.606	Pomonic acid	3-氧代坡模酸	0.82296	KQTSQSVDAUIWJH-UHFFFAOYSA-N	CC1CCC2(CCC3(C)C(=CCC4C5(C)CCC(=O)C(C)(C)C5CCC34C)C2C1(C)O)C(O)=O	C30H46O4	471.346	571.606	1.23216e+07	1.48899e+07	1.26561e+07	4.04189e+07
M193.049T280.168	Scopoletin	东莨菪内酯	0.82252	RODXRVNMMDRFIK-UHFFFAOYSA-N	COC1=C(C=C2C(=C1)C=CC(=O)O2)O	C10H8O4	193.049	280.168	8.59505e+06	1.07829e+07	1.05188e+07	9.24672e+06
M247.154T531.691	Dibutyl malate	苹果酸丁二酯	0.821262	PDSCSYLDRHAHOX-UHFFFAOYSA-N	CCCCOC(=O)CC(O)C(=O)OCCCC	C12H22O5	247.154	531.691	1.09045e+07	9.42483e+06	9.0287e+06	9.20032e+06
M133.101T555.827	cuminyl alcohol	4-异丙基苯甲醇	0.819087	OIGWAXDAPKFNCQ-UHFFFAOYSA-N	OCC1=CC=C(C=C1)C(C)C	C10H14O	133.101	555.827	2.39486e+07	2.40008e+07	2.35676e+07	2.12332e+07
M139.075T846.066	2,6-Dimethyl-1,4-benzenediol	2,6-二甲基-1,4-苯二酚	0.817125	SGWZVZZVXOJRAQ-UHFFFAOYSA-N	CC1=CC(O)=CC(C)=C1O	C8H10O2	139.075	846.066	5.22468e+06	2.01479e+06	4.86839e+06	2.91749e+06
M245.080T419.353	Cearoin		0.815065	NFJVELXCUBWAFL-UHFFFAOYSA-N	O=C(C=1C=CC=CC1)C=2C=C(O)C(OC)=CC2O	C14H12O4	245.08	419.353	2.69233e+07	1.72258e+07	1.79229e+07	1.98123e+07
M459.269T424.137	Lucidenic acid A	赤芝酸A	0.814078	INIPQDKLXQHEAJ-UHFFFAOYSA-N	CC(CCC(O)=O)C1CC(=O)C2(C)C3=C(C(=O)CC12C)C1(C)CCC(=O)C(C)(C)C1CC3O	C27H38O6	459.269	424.137	2.01814e+07	4.65773e+07	4.85723e+07	1.88974e+07
M429.373T1259.565	3-Hydroxystigmast-5-en-7-one	3bEta-羟基多孔甾-5-烯-7-酮	0.812348	ICFXJOAKQGDRCT-UHFFFAOYSA-N	CCC(CCC(C)C1CCC2C3C(CCC12C)C1(C)CCC(O)CC1=CC3=O)C(C)C	C29H48O2	429.373	1259.57	5.16787e+06	3.63938e+06	4.10245e+06	4.2189e+06
M352.161T204.616	trans-Zeatin-riboside		0.8093	GOSWTRUMMSCNCW-UHFFFAOYSA-N	CC(=CCNC1=NC=NC2=C1N=CN2C3C(C(C(O3)CO)O)O)CO	C15H21N5O5	352.161	204.616	9.55906e+06	8.81233e+06	8.35009e+06	8.66482e+06
M167.070T450.463	Paeonol	丹皮酚	0.806907	UILPJVPSNHJFIK-UHFFFAOYSA-N	CC(=O)C1=C(C=C(C=C1)OC)O	C9H10O3	167.07	450.463	5.12074e+08	5.69779e+08	5.88364e+08	5.6375e+08
M223.060T318.606	Isofraxidin	异嗪皮啶	0.804629	HOEVRHHMDJKUMZ-UHFFFAOYSA-N	COC1=CC2=C(OC(=O)C=C2)C(OC)=C1O	C11H10O5	223.06	318.606	2.78554e+07	3.42123e+07	3.25531e+07	3.08158e+07
M311.128T710.597	Hydroxytanshinone	羟基丹参酮IIA	0.803016	UPCWCCRFMPIOAP-UHFFFAOYSA-N	CC1=COC2=C1C(=O)C(=O)C1=C2C=CC2=C1C(O)CCC2(C)C	C19H18O4	311.128	710.597	2.40739e+08	1.93397e+08	1.70415e+08	1.89884e+08
M485.327T659.989	21-Hydroxyisoglabrolide	羟基异欧甘草内酯	0.800365	PTBIPWZVPOYGSK-UHFFFAOYSA-N	CC12CC3(OC1=O)C1=CC(=O)C4C5(C)CCC(O)C(C)(C)C5CCC4(C)C1(C)CCC3(C)CC2O	C30H44O5	485.327	659.989	9.5875e+06	8.70335e+06	9.28045e+06	8.2939e+06
M439.356T565.484	Ganoderol A	灵芝醇A	0.800137	QWFPQDGDUOGOJF-AWQFTUOYSA-N	CC(CC\C=C(/C)CO)C1CCC2(C)C3=CCC4C(C)(C)C(=O)CCC4(C)C3=CCC12C	C30H46O2	439.356	565.484	4.58752e+07	5.65761e+07	5.28887e+07	4.97412e+07
M287.092T494.630	Claussequinone	2-[(3R)-7-羟基色满-3-基]-5-甲氧基环己-2,5-二烯-1,4-二酮	0.799656	PDAKXMIQFUHWQC-UHFFFAOYSA-N	COc(c3)c(=O)cc(c(=O)3)C(C1)Cc(c2)c(cc(O)c2)O1	C16H14O5	287.092	494.63	7.61065e+07	8.73488e+07	8.88691e+07	8.30026e+07
M331.154T563.320	5'-(furan-3-yl)-4a-hydroxy-4,7-dimethylspiro[5,6,7,8a-tetrahydro-1H-naphthalene-8,3'-oxolane]-2,2'-dione		0.799546	DLHZVTVUHATYAU-UHFFFAOYSA-N	O=C1OC(C2=COC=C2)CC13C(C)CCC4(O)C(=CC(=O)CC43)C	C19H22O5	331.154	563.32	7.48578e+07	5.25285e+07	3.83125e+07	6.75658e+07
M261.112T432.678	Meranzin		0.797435	LSZONYLDFHGRDP-UHFFFAOYSA-N	COc1ccc2ccc(=O)oc2c1CC1OC1(C)C	C15H16O4	261.112	432.678	3.20167e+07	2.13308e+07	1.98921e+07	2.42814e+07
M311.127T818.371	Moracin C	桑辛素 C	0.797259	ZTGHWUWBQNCCOH-UHFFFAOYSA-N	CC(C)=CCC1=C(O)C=C(C=C1O)C1=CC2=CC=C(O)C=C2O1	C19H18O4	311.127	818.371	1.97676e+07	1.50475e+07	1.62944e+07	1.59527e+07
M235.169T676.678	Curcumanolide A		0.791805	KHOTZHZBHNDKOB-UHFFFAOYSA-N	CC1CCC(C(C)=C)C11CC(=C(C)C)C(=O)O1	C15H22O2	235.169	676.678	8.13142e+06	7.87028e+06	7.86005e+06	7.4651e+06
M310.144T702.057	Koenigine	柯氏九里香碱	0.791288	CZZZOTXCAIDYOZ-UHFFFAOYSA-N	COC1=C(O)C=C2NC3=C4C=CC(C)(C)OC4=C(C)C=C3C2=C1	C19H19NO3	310.144	702.057	1.87538e+07	9.37097e+06	8.10885e+06	1.70711e+07
M407.279T771.159	(6b,7b,13R)-6,7-Diacetoxy-8,14-labdadiene-13-ol	(6b，7b，13R)-6,7-二乙酰氧基-8,14-乳酸二烯-13-醇	0.790622	JVKGUKYXQMTNOK-UHFFFAOYSA-N	CC(=O)OC1C(OC(C)=O)C(C)=C(CCC(C)(O)C=C)C2(C)CCCC(C)(C)C12	C24H38O5	407.279	771.159	5.03845e+06	5.77532e+06	5.11765e+06	5.10136e+06
M264.159T268.291	(4Z,7Z)-5,9,9-Trimethyl-11-oxabicyclo[8.2.1]trideca-1(13),4,7-triene-6,12-dione	（4Z，7Z）-5,9,9-三甲基-11-氧杂环[8.2.1]十三碳-1（13），4,7-三烯-6,12-二酮	0.790123	CAHQQYHQUHYOGU-JCPYGFQFSA-N	C\C1=C\CC\C2=C/C(OC2=O)C(C)(C)\C=C/C1=O	C15H18O3	264.159	268.291	1.33126e+07	1.73608e+07	1.57099e+07	1.52341e+07
M177.055T295.443	1,4,5-Naphthalenetriol	1,4,5-萘三醇	0.7897	NHEVNUARLCWEED-UHFFFAOYSA-N	OC1=CC=CC2=C(O)C=CC(O)=C12	C10H8O3	177.055	295.443	3.36284e+07	3.86779e+07	5.33733e+07	3.67791e+07
M303.123T581.677	3-(2-Hydroxy-3,4-dimethoxyphenyl)-7-chromanol		0.789664	NQRBAPDEZYMKFL-UHFFFAOYSA-N	COC1=CC=C(C2COC3=CC(=CC=C3C2)O)C(=C1OC)O	C17H18O5	303.123	581.677	3.13153e+08	3.82643e+08	3.75909e+08	3.55512e+08
M237.185T651.808	Curdione	莪术二酮	0.788231	KDPFMRXIVDLQKX-UHFFFAOYSA-N	CC1CCC=C(CC(=O)C(CC1=O)C(C)C)C	C15H24O2	237.185	651.808	2.49587e+07	2.96934e+07	3.03896e+07	2.60976e+07
M425.340T574.937	(22E,24R)-Stigmasta-4,22-diene-3,6-dione		0.787259	XWHBTBBUPBKDBB-CMDGGOBGSA-N	CCC(\C=C\C(C)C1CCC2C3CC(=O)C4=CC(=O)CCC4(C)C3CCC12C)C(C)C	C29H44O2	425.34	574.937	1.15486e+07	1.26721e+07	1.36804e+07	1.28933e+07
M353.269T648.337	1-Monopalmitin	L-alpha-甘油棕榈酸酯	0.786941	QHZLMUACJMDIAE-UHFFFAOYSA-N	O=C(OCC(O)CO)CCCCCCCCCCCCCCC	C19H38O4	353.269	648.337	1.30918e+07	1.57579e+07	1.5026e+07	1.39887e+07
M263.200T735.491	Santalyl acetate	乙酸檀香酯	0.78604	RCFGRZLLBGMERD-UHFFFAOYSA-N	CC(=O)OCC(C)=CCCC1(C)C2CCC(C2)C1=C	C17H26O2	263.2	735.491	1.45923e+07	1.42396e+07	9.34957e+06	1.04734e+07
M221.044T372.250	Dracunculin	7,8-亚甲基二氧基-6-甲氧基香豆素	0.785789	GHIKZCCKJTXOGO-UHFFFAOYSA-N	COC1=C2OCOC2=C2OC(=O)C=CC2=C1	C11H8O5	221.044	372.25	5.51038e+08	4.22917e+08	4.12831e+08	4.66312e+08
M310.180T781.070	Zanthosimuline		0.783452	VMCDFWKTDCXEJZ-UHFFFAOYSA-N	CN1C(=O)C2=C(OC(C)(CCC=C(C)C)C=C2)C2=CC=CC=C12	C20H23NO2	310.18	781.07	4.66249e+06	3.1258e+06	3.31267e+06	3.47189e+06
M177.055T930.730	7-Methoxycoumarin	甲氧基香豆素	0.782792	LIIALPBMIOVAHH-UHFFFAOYSA-N	COC1=CC2=C(C=C1)C=CC(=O)O2	C10H8O3	177.055	930.73	1.07099e+06	1.17703e+06	1.22335e+06	821364
M251.164T502.915	Cadabicilone		0.781301	BXRGGUXPWTWACZ-UHFFFAOYSA-N	CC1C2CCC3(C)CCC(=O)C(C)C3C2OC1=O	C15H22O3	251.164	502.915	8.22988e+06	7.52715e+06	1.05962e+07	9.82555e+06
M571.400T538.308	Hericenone F		0.780732	ACYSSVIUKOTZQD-UHFFFAOYSA-N	CCCCCCCCCCCCCCCC(=O)OCC1=CC(OC)=C2CCC(C)(CC(=O)C=C(C)C)OC2=C1C=O	C35H54O6	571.4	538.308	1.25228e+07	1.54054e+07	1.44322e+07	1.35647e+07
M165.055T49.266	p-Coumaric acid	对羟基苯基丙烯酸	0.780639	NGSWKAQJJWESNS-ZZXKWVIFSA-N	O=C(O)C=CC1=CC=C(O)C=C1	C9H8O3	165.055	49.2662	5.91591e+07	5.1486e+07	5.00242e+07	5.28265e+07
M309.205T579.714	Methylgingerol	甲基姜辣素	0.779618	CTGAPJBPSCUFRO-UHFFFAOYSA-N	CCCCCC(O)CC(=O)CCC1=CC=C(OC)C(OC)=C1	C18H28O4	309.205	579.714	4.88209e+07	5.03089e+07	5.81372e+07	5.55106e+07
M487.342T594.687	Ceanothic acid	美洲茶酸	0.776654	WLCHQSHZHFLMJH-UHFFFAOYSA-N	CC(=C)C1CCC2(CCC3(C)C(CCC4C5(C)C(C(O)C(C)(C)C5CCC34C)C(O)=O)C12)C(O)=O	C30H46O5	487.342	594.687	4.98424e+07	4.15073e+07	3.67346e+07	4.56311e+07
M251.164T488.077	Piperdial		0.773715	XXMVNOYKYOCDTD-UHFFFAOYSA-N	CC1C=C(C=O)C(C=O)C(O)C2CC(C)(C)CC12	C15H22O3	251.164	488.077	7.79655e+06	1.09159e+07	9.8233e+06	9.96266e+06
M306.134T205.335	Zanthodioline		0.770763	GQGXEILPTLCMFO-UHFFFAOYSA-N	COC1=CC=CC2=C1N(C)C(=O)C1=C2OC(C)(C)C(O)C1O	C16H19NO5	306.134	205.335	4.238e+07	3.61894e+07	3.487e+07	3.86587e+07
M314.175T456.034	6-O-Methylcodeine	6-O-甲基可待因	0.770322	HGPQAWTZLJXCTC-UHFFFAOYSA-N	COC1C=CC2C3CC4=C5C(OC1C25CCN3C)=C(OC)C=C4	C19H23NO3	314.175	456.034	1.59676e+07	1.08712e+07	1.02761e+07	1.27545e+07
M163.039T395.409	3 Hydroxycoumarin	3-羟基香豆素	0.77022	MJKVTPMWOKAVMS-UHFFFAOYSA-N	OC1=CC2=CC=CC=C2OC1=O	C9H6O3	163.039	395.409	1.19887e+09	9.05098e+08	9.28958e+08	1.01639e+09
M387.272T143.307	Cryptomeridiol 11-rhamnoside	柳杉二醇 11-鼠李糖苷	0.769969	HUSBLOAZNQURFJ-UHFFFAOYSA-N	CC1OC(OC(C)(C)C2CCC3(C)CCCC(C)(O)C3C2)C(O)C(O)C1O	C21H38O6	387.272	143.307	1.09866e+07	1.12774e+07	1.11887e+07	1.10662e+07
M471.346T864.181	6beta-Hydroxy-3-oxo-12-oleanen-28-oic acid	6Beta-羟基-3-氧代-12-油酸-28-油酸	0.769693	GBMBQYFNPMVAMS-UHFFFAOYSA-N	CC1(C)CCC2(CCC3(C)C(=CCC4C5(C)CCC(=O)C(C)(C)C5C(O)CC34C)C2C1)C(O)=O	C30H46O4	471.346	864.181	4.85926e+06	5.87543e+06	7.76543e+06	5.54905e+06
M405.151T74.730	Desoxyrhaponticin	去氧土大黄苷	0.769131	MFMQRDLLSRLUJY-UHFFFAOYSA-N	COC1=CC=C(C=C1)C=CC2=CC(=CC(=C2)OC3C(C(C(C(O3)CO)O)O)O)O	C21H24O8	405.151	74.7304	1.00047e+08	1.03177e+08	9.89078e+07	9.93912e+07
M299.164T740.184	4-(3-Hydroxy-7-phenyl-6-heptenyl)-1,2-benzenediol	4-(3-羟基-7-苯基-6-庚基)-1,2-苯二醇	0.768289	OELWYQGRQUQQPD-XBXARRHUSA-N	OC(CC\C=C\C1=CC=CC=C1)CCC1=CC(O)=C(O)C=C1	C19H22O3	299.164	740.184	6.42561e+06	4.32026e+06	4.03301e+06	3.78244e+06
M267.159T293.515	1alpha-Hydroxyarbusculin A	1Alpha-羟基脲醛	0.767826	LVABKRFKENTQBT-UHFFFAOYSA-N	CC1(O)CCC(O)C2(C)CCC3C(OC(=O)C3=C)C12	C15H22O4	267.159	293.515	6.55992e+06	4.14811e+06	4.99105e+06	5.3486e+06
M224.164T244.158	Dihydrodioscorine	二氢焦碱	0.767618	KUBGFNFNLFGTGA-UHFFFAOYSA-N	CC1CC(=O)OC2(C1)CC1CCC2CN1C	C13H21NO2	224.164	244.158	5.37388e+06	6.93496e+06	5.96788e+06	5.53595e+06
M245.117T613.126	Batatasin IV	山药素IV	0.767196	IUMFLNFLJUUODE-UHFFFAOYSA-N	COC1=CC(CCC2=CC=CC=C2O)=CC(O)=C1	C15H16O3	245.117	613.126	1.1665e+08	8.75169e+07	9.30844e+07	9.24988e+07
M253.130T111.819	2,3-Butanediol glucoside	(2R,3R,4S,5S,6R)-2-(3-羟基丁烷-2-基氧基)-6-(羟基甲基)四氢吡喃-3,4,5-三醇	0.76698	ZLXYJEYKAQYNPV-UHFFFAOYSA-N	CC(O)C(C)OC1OC(CO)C(O)C(O)C1O	C10H20O7	253.13	111.819	5.75173e+07	6.46412e+07	6.64445e+07	6.14192e+07
M298.141T818.069	(+)-Erythraline	(+)-赤霉烯	0.766689	TVOFUERNMZTYRM-UHFFFAOYSA-N	COC1CC23N(CC=C2C=C1)CCC1=C3C=C2OCOC2=C1	C18H19NO3	298.141	818.069	1.33428e+07	9.50701e+06	1.04456e+07	1.02768e+07
M317.209T790.989	Cafestol	咖啡醇	0.76349	DNJVYWXIDISQRD-UHFFFAOYSA-N	CC12CCC3=C(C1CCC45C2CCC(C4)C(C5)(CO)O)C=CO3	C20H28O3	317.209	790.989	3.13433e+07	3.00267e+07	3.08193e+07	3.21702e+07
M760.304T327.126	Eleutheroside E	刺五加苷E	0.763146	FFDULTAFAQRACT-UHFFFAOYSA-N	COC1=CC(=CC(=C1OC2C(C(C(C(O2)CO)O)O)O)OC)C3C4COC(C4CO3)C5=CC(=C(C(=C5)OC)OC6C(C(C(C(O6)CO)O)O)O)OC	C34H46O18	760.304	327.126	1.27485e+07	1.37072e+07	1.4305e+07	1.41187e+07
M388.207T376.040	Guan-fu base Y	关附辛素	0.760451	XGTNTUKODZZCGL-UHFFFAOYSA-N	CC(=O)OC1CC2(C)CN3C4CC56CC(=C)C7C(O)C5C(C1)(C24)C3C6(O)C7O	C22H29NO5	388.207	376.04	6.43384e+07	7.83776e+07	7.4236e+07	7.37004e+07
M209.153T651.751	2-Cyclohexen-1-one, 4-hydroxy-4-(3-hydroxybutyl)-3,5,5-trimethyl-	2-环己烯-1-酮，4-羟基-4-（3-羟基丁基）-3,5,5-三甲基-	0.760097	CWOFGGNDZOPNFG-UHFFFAOYSA-N	CC(O)CCC1(O)\C(=C/C(=O)CC1(C)C)C	C13H22O3	209.153	651.751	1.66746e+07	1.96825e+07	1.90932e+07	1.65677e+07
M189.159T32.865	NEPSILON,NEPSILON,NEPSILON-TRIMETHYLLYSINE	5-氨基-5-羧基-N,N,N-三甲基-1-戊烷铵内盐	0.75778	MXNRLFUSFKVQSK-UHFFFAOYSA-N	C[N+](C)(C)CCCCC(C(=O)[O-])N	C9H20N2O2	189.159	32.8655	8.30235e+06	1.18573e+07	1.15531e+07	1.16166e+07
M445.213T668.220	Benzenepropanamide, N-[2-(acetyloxy)-1-(phenylmethyl)ethyl]-alpha-(benzoylamino)-		0.757127	VZPAURMDJZOGHU-UHFFFAOYSA-N	CC(=O)OCC(CC1=CC=CC=C1)NC(=O)C(CC2=CC=CC=C2)NC(=O)C3=CC=CC=C3	C27H28N2O4	445.213	668.22	3.64743e+07	3.15071e+07	3.00327e+07	2.83044e+07
M186.076T437.652	2,6-Dimethoxyquinone		0.754534	OLBNOBQOQZRLMP-UHFFFAOYSA-N	O=C1C=C(OC)C(=O)C(OC)=C1	C8H8O4	186.076	437.652	6.78413e+06	1.95031e+07	1.08871e+07	1.12192e+07
M326.306T918.739	sclareol	香紫苏醇	0.750448	XVULBTBTFGYVRC-UHFFFAOYSA-N	OC(C=C)(C)CCC1C(O)(C)CCC2C(C)(C)CCCC12C	C20H36O2	326.306	918.739	3.39644e+06	2.7242e+06	2.87894e+06	3.12432e+06
M207.174T651.864	alpha-Irone	Alpha-鸢尾酮	0.746959	JZQOJFLIJNRDHK-CMDGGOBGSA-N	CC1CC=C(C)C(\C=C\C(C)=O)C1(C)C	C14H22O	207.174	651.864	1.57358e+07	1.75887e+07	1.73216e+07	1.58002e+07
M210.112T189.623	Pesticide3_Propoxur_C11H15NO3_Baygon		0.746779	ISRUGXGCCGIOQO-UHFFFAOYSA-N	CC(C)OC1=CC=CC=C1OC(=O)NC	C11H15NO3	210.112	189.623	2.45828e+07	2.40411e+07	2.29856e+07	2.42983e+07
M511.336T729.950	Asiatic Acid		0.746754	JXSVIVRDWWRQRT-UHFFFAOYSA-N	O=C(O)C12CCC(C)C(C)C2C3=CCC4C5(C)CC(O)C(O)C(C)(CO)C5CCC4(C)C3(C)CC1	C30H48O5	511.336	729.95	364176	474951	520290	346502
M503.336T599.245	Ganolucidic acid B	灵赤酸B	0.746111	YPYHGMCHNBTMDB-UHFFFAOYSA-N	CC(CC(=O)CC(C)C(O)=O)C1CC(O)C2(C)C3=C(C(=O)CC12C)C1(C)CCC(O)C(C)(C)C1CC3	C30H46O6	503.336	599.245	1.67006e+07	2.06627e+07	1.33636e+07	1.25938e+07
M285.221T869.795	delta6-Dehydroferruginol	δ6-脱氢铁蛋白醇	0.745721	NCHINJPZLGMLCY-UHFFFAOYSA-N	CC(C)C1=C(O)C=C2C(C=CC3C(C)(C)CCCC23C)=C1	C20H28O	285.221	869.795	5.77117e+06	4.55785e+06	4.19191e+06	4.62433e+06
M219.138T592.866	(R)-Pterosin B	(R)-含蕨素 B	0.74535	SJNCSXMTBXDZQA-UHFFFAOYSA-N	CC1CC2=C(C1=O)C(C)=C(CCO)C(C)=C2	C14H18O2	219.138	592.866	1.24697e+07	1.51142e+07	1.16536e+07	1.16547e+07
M253.179T540.830	3,8-dihydroxy-3,8-dimethyl-5-propan-2-ylidene-1,2,3a,4,7,8a-hexahydroazulen-6-one	莪术奥酮二醇	0.740888	TXIKNNOOLCGADE-UHFFFAOYSA-N	O=C1C(=C(C)C)CC2C(CCC2(O)C)C(O)(C)C1	C15H24O3	253.179	540.83	2.01325e+07	2.42828e+07	5.96988e+07	2.79076e+07
M441.372T470.837	Oleanane -4H, + 2O	大豆皂醇 C	0.740449	VNGUCOGHCJHFID-UHFFFAOYSA-N	OCC2(C)(C(O)CCC3(C)(C4CC=C1C5CC(C=CC5(C)(CCC1(C)C4(C)(CCC23)))(C)C))	C30H48O2	441.372	470.837	5.31578e+06	5.86852e+06	6.15746e+06	4.87228e+06
M231.101T567.091	Dihydroresveratrol	二氢白藜芦醇	0.738161	HITJFUSPLYBJPE-UHFFFAOYSA-N	C1=CC(=CC=C1CCC2=CC(=CC(=C2)O)O)O	C14H14O3	231.101	567.091	1.67995e+07	1.15687e+07	1.18641e+07	1.36673e+07
M309.112T553.364	Moracin G	桑辛素 G	0.736532	PRQYZCKJWCQXNM-UHFFFAOYSA-N	CC1=CCC2=C(OC1)C=CC1=C2OC(=C1)C1=CC(O)=CC(O)=C1	C19H16O4	309.112	553.364	2.90147e+08	1.9426e+08	2.05963e+08	2.33598e+08
M220.118T93.808	Pantothenic acid	泛酸	0.736108	GHOKWGTUZJEAQD-UHFFFAOYSA-N	CC(C)(CO)C(O)C(=O)NCCC(O)=O	C9H17NO5	220.118	93.808	7.258e+07	6.30548e+07	9.75452e+07	6.96574e+07
M163.075T159.336	Methyl cinnamate	肉桂酸甲酯	0.736039	CCRCUPLGCSFEDV-FPLPWBNLSA-N	COC(=O)\C=C/C1=CC=CC=C1	C10H10O2	163.075	159.336	1.49162e+07	1.90041e+07	1.83172e+07	1.61802e+07
M235.169T647.327	(2E)-5-(2,3-Dimethyltricyclo[2.2.1.0~2,6~]hept-3-yl)-2-methyl-2-pentenoic acid		0.733917	NZSCHTYUGUVLHG-WEVVVXLNSA-N	C\C(=C/CCC1(C)C2CC3C(C2)C13C)C(O)=O	C15H22O2	235.169	647.327	4.70641e+07	5.58453e+07	5.48241e+07	4.90784e+07
M387.201T658.812	Sinapoylhexoside	芥子基己糖苷	0.733728	XRKBRPFTFKKHEF-UHFFFAOYSA-N	O=C(OC1OC(CO)C(O)C(O)C1(O))C=CC=2C=C(OC)C(O)=C(OC)C=2	C17H22O10	387.201	658.812	6.03288e+06	4.85346e+06	4.12383e+06	4.64981e+06
M119.073T150.538	Methyl-3-hydroxybutyric acid		0.731849	VEXDRERIMPLZLU-UHFFFAOYSA-N	O=C(O)C(C)C(O)C	C5H10O3	119.073	150.538	2.61869e+07	2.53179e+07	2.63149e+07	2.54067e+07
M609.181T313.653	Chrysoeriol 7-rutinoside	金圣草素 7-芸香苷	0.731713	FVWCQCCVDNGNPX-UHFFFAOYSA-N	COC1=C(O)C=CC(=C1)C1=CC(=O)C2=C(O1)C=C(OC1OC(COC3OC(C)C(O)C(O)C3O)C(O)C(O)C1O)C=C2O	C28H32O15	609.181	313.653	2.01574e+07	2.43656e+07	2.29509e+07	2.23129e+07
M487.342T703.016	Actinidic acid	猕猴桃酸	0.73158	FFMVHFPLIIYYNC-UHFFFAOYSA-N	CC1C2C3=CCC4C5(C)CC(O)C(O)C(C)(CO)C5CCC4(C)C3(C)CCC2(CCC1=C)C(O)=O	C30H46O5	487.342	703.016	6.60106e+06	8.90819e+06	8.54329e+06	7.59209e+06
M193.049T372.250	8-Hydroxy-7-methoxy-2H-1-benzopyran-2-one	8-羟基-7-甲氧基-2H-1-苯并吡喃-2-酮	0.73021	KIGCGZUAVODHMD-UHFFFAOYSA-N	COC1=C(O)C2=C(C=CC(=O)O2)C=C1	C10H8O4	193.049	372.25	1.39082e+08	1.01057e+08	1.02151e+08	1.18092e+08
M197.081T221.744	Asarylaldehyde	细辛醛	0.73004	IAJBQAYHSQIQRE-UHFFFAOYSA-N	COC1=CC(=C(C=C1C=O)OC)OC	C10H12O4	197.081	221.744	2.4048e+07	2.50013e+07	2.30851e+07	2.30606e+07
M469.331T586.296	Ganoderic acid DM	灵芝酸DM	0.729676	ZTKZZRIVAYGFSF-VXLYETTFSA-N	CC(CC\C=C(/C)C(O)=O)C1CCC2(C)C3=C(CCC12C)C1(C)CCC(=O)C(C)(C)C1CC3=O	C30H44O4	469.331	586.296	1.36133e+07	8.66961e+06	1.16332e+07	1.16268e+07
M276.123T187.984	Dubinidine		0.727047	NETGEQWGGLFVRL-UHFFFAOYSA-N	COc1c2c(nc3ccccc13)OC(C(C)(O)CO)C2	C15H17NO4	276.123	187.984	2.67327e+07	1.74625e+07	2.04186e+07	2.04649e+07
M331.154T619.174	Gibberellin A121	赤霉素A121	0.72567	RAXXBLUAHMNNDW-UHFFFAOYSA-N	CC12CC=CC3(OC1=O)C1CC(O)C4CC1(CC4=C)C(C23)C(O)=O	C19H22O5	331.154	619.174	1.13261e+07	6.9601e+06	5.98279e+06	7.49411e+06
M233.153T602.613	Pterosin O	含蕨素 O	0.724234	YGMHYALYIOLFQS-UHFFFAOYSA-N	COCCC1=C(C)C2=C(CC(C)C2=O)C=C1C	C15H20O2	233.153	602.613	1.15588e+08	9.38586e+07	9.26222e+07	1.00087e+08
M205.082T48.886	Glutamylglycine	谷氨酰胺甘氨酸	0.720407	ACIJGUBIMXQCMF-UHFFFAOYSA-N	O=C(O)CNC(=O)CCC(N)C(=O)O	C7H12N2O5	205.082	48.8863	1.67778e+08	1.83766e+08	1.74465e+08	1.69861e+08
M227.128T363.445	(-)-12-Hydroxyjasmonic acid	12-羟基茉莉酸	0.718219	RZGFUGXQKMEMOO-UHFFFAOYSA-N	O=C(O)CC1CCC(=O)C1(CC=CCCO)	C12H18O4	227.128	363.445	1.12408e+07	1.03524e+07	1.1076e+07	1.27669e+07
M170.081T116.490	Pyridoxine		0.717917	LXNHXLLTXMVWPM-UHFFFAOYSA-N	OC=1C(=NC=C(C1CO)CO)C	C8H11NO3	170.081	116.49	3.27489e+06	3.4527e+06	3.0813e+06	4.00282e+06
M345.097T510.476	Lysionotin	石吊兰素	0.716964	KRFBMPVGAYGGJE-UHFFFAOYSA-N	COC1=CC=C(C=C1)C2=CC(=O)C3=C(C(=C(C(=C3O2)OC)O)OC)O	C18H16O7	345.097	510.476	1.0522e+07	1.36174e+07	1.75726e+07	1.63043e+07
M216.087T118.877	Kinetin		0.715511	QANMHLXAZMSUEX-UHFFFAOYSA-N	C(NC1=NC=NC2=C1NC=N2)C1=CC=CO1	C10H9N5O	216.087	118.877	2.41524e+07	3.43934e+07	3.50154e+06	1.65383e+07
M312.159T817.815	(-)-Thebaine	(-)-蒂巴因	0.714754	FQXXSQDCDRQNQE-UHFFFAOYSA-N	COC1=CC=C2C3CC4=C5C(OC1C25CCN3C)=C(OC)C=C4	C19H21NO3	312.159	817.815	8.63709e+07	7.16603e+07	6.52082e+07	6.80951e+07
M195.102T406.196	Methoxyeugenol	4-烯丙基-2,6-二甲氧基苯酚	0.713215	FWMPKHMKIJDEMJ-UHFFFAOYSA-N	COC1=CC(CC=C)=CC(OC)=C1O	C11H14O3	195.102	406.196	1.07461e+08	1.18086e+08	1.19131e+08	1.20809e+08
M181.049T361.923	Caffeic acid	咖啡酸	0.711949	QAIPRVGONGVQAS-DUXPYHPUSA-N	O=C(O)C=CC1=CC=C(O)C(O)=C1	C9H8O4	181.049	361.923	9.3483e+07	3.65464e+07	3.02199e+07	3.27211e+07
M305.247T749.587	ent-17-Hydroxy-16beta-kauran-19-al	ent-17-羟基-16beta-卡乌拉-19-al	0.708302	ACXLVKYMISNUFD-UHFFFAOYSA-N	CC1(CCCC2(C)C3CCC4CC3(CC4CO)CCC12)C=O	C20H32O2	305.247	749.587	1.02537e+07	7.55875e+06	7.36675e+06	7.86452e+06
M312.155T400.100	Leonurine	益母草碱	0.707965	WNGSUWLDMZFYNZ-UHFFFAOYSA-N	COC1=CC(=CC(=C1O)OC)C(=O)OCCCCN=C(N)N	C14H21N3O5	312.155	400.1	3.33791e+07	3.85298e+07	3.78429e+07	3.566e+07
M317.210T605.889	17-Hydroxy-15,16-epoxykauran-18-oic acid	异甜菊醇	0.707452	VUKHFRDPHIDEAW-UHFFFAOYSA-N	CC12CCCC(C)(C1CCC34CC(CCC23)C5(CO)OC45)C(O)=O	C20H30O4	317.21	605.889	2.10229e+07	1.6133e+07	1.57162e+07	1.66962e+07
M317.102T551.986	7-methoxy-6-(1,2,3-trihydroxy-3-methylbutyl)chromen-2-one		0.702092	PCSZTTAMZGNQNB-UHFFFAOYSA-N	O=C1OC=2C=C(OC)C(=CC2C=C1)C(O)C(O)C(O)(C)C	C15H18O6	317.102	551.986	1.21608e+07	1.50379e+07	1.49602e+07	1.35055e+07
M128.143T1585.460	DL-Coniine		0.698967	NDNUANOUGZGEPO-UHFFFAOYSA-N	CCCC1CCCCN1	C8H17N	128.143	1585.46	1.01634e+08	1.04129e+08	1.44808e+08	8.20819e+07
M217.158T573.933	1,2-Dehydro-alpha-cyperone	1,2-氟哌利多-alpha-香附酮	0.697681	YFZICPBAKZACEG-UHFFFAOYSA-N	CC(=C)C1CCC2(C)C=CC(=O)C(C)=C2C1	C15H20O	217.158	573.933	1.39069e+07	1.39338e+07	2.0003e+07	1.42054e+07
M287.092T394.537	(-)-5,7-Dihydroxy-3-(4-hydroxybenzyl)-4-chromanone		0.696407	FIASLUPJXGTCKM-UHFFFAOYSA-N	OC1=CC=C(CC2COC3=CC(O)=CC(O)=C3C2=O)C=C1	C16H14O5	287.092	394.537	1.45281e+08	1.7096e+08	1.67206e+08	1.62976e+08
M329.175T722.737	Sclareapinone	巩膜松质	0.69311	VDYQVYQVQLEJQY-UHFFFAOYSA-N	CC(C)C1=CC2=C(C(=O)C1=O)C(CCC(=O)C(C)(C)O)=C(C)C=C2	C20H24O4	329.175	722.737	6.48943e+06	6.49852e+06	4.78009e+06	6.75373e+06
M217.158T623.989	3-Hydroxy-5-isopropylidene-3,8-dimethyl-2,3,3a,4,5,8a-hexahydro-6(1H)-azulenone	原莪术烯醇	0.692565	RHBOHEXDGUVIIY-UHFFFAOYSA-N	CC(C)=C1CC2C(CCC2(C)O)\C(=C/C1=O)C	C15H22O2	217.158	623.989	1.00206e+07	1.21659e+07	7.33695e+06	8.11827e+06
M501.321T762.150	Ganolucidic acid A	灵赤酸A	0.692396	XRXBNTYHQXKSAO-UHFFFAOYSA-N	CC(CC(=O)CC(C)C(O)=O)C1CC(O)C2(C)C3=C(C(=O)CC12C)C1(C)CCC(=O)C(C)(C)C1CC3	C30H44O6	501.321	762.15	1.83504e+07	1.39851e+07	1.34528e+07	1.47375e+07
M461.286T506.173	Lucidenic acid N	赤芝酸LM1	0.692132	YBGBNHHXOJXFNM-UHFFFAOYSA-N	CC(CCC(O)=O)C1CC(=O)C2(C)C3=C(C(=O)CC12C)C1(C)CCC(O)C(C)(C)C1CC3O	C27H40O6	461.286	506.173	6.54517e+06	8.42483e+06	5.47125e+06	8.82894e+06
M369.264T555.644	gamma-Eudesmol rhamnoside		0.691084	QKXSRJAHTPTJNG-UHFFFAOYSA-N	CC1OC(OC(C)(C)C2CCC3(C)CCCC(C)=C3C2)C(O)C(O)C1O	C21H36O5	369.264	555.644	3.93703e+07	3.32675e+07	3.19927e+07	2.05079e+07
M491.260T449.924	Lucidenic acid J	赤芝酸J	0.687818	HAVMVUFJSIMVDG-UHFFFAOYSA-N	CC(CCC(O)=O)C1CC(=O)C2(C)C3=C(C(=O)C(O)C12C)C1(C)CCC(O)C(C)(CO)C1CC3=O	C27H38O8	491.26	449.924	1.67662e+07	3.59625e+07	1.96026e+07	2.03328e+07
M269.175T530.839	Bisacurone epoxide	双环氧化铜	0.686801	YFDIAFVTFRYMNI-UHFFFAOYSA-N	CC(CC(=O)C=C(C)C)C1CC(O)C(C)(O)C2OC12	C15H24O4	269.175	530.839	1.60673e+08	1.98714e+08	1.9478e+08	1.85213e+08
M180.102T209.292	D-beta-homophenylalanine-HCl	γ-氨基丁酸	0.684945	BTCSSZJGUNDROE-UHFFFAOYSA-N	O=C(O)CCCN	C4H9NO2	180.102	209.292	1.91238e+07	2.85697e+07	2.58264e+07	2.66173e+07
M143.034T25.086	Kojic Acid	曲酸	0.684733	BEJNERDRQOWKJM-UHFFFAOYSA-N	C1=C(OC=C(C1=O)O)CO	C6H6O4	143.034	25.086	2.33868e+07	3.79765e+07	3.47718e+07	5.18464e+07
M183.065T306.106	3,5-Dimethoxy-4-hydroxybenzaldehyde	丁香醛	0.684046	KCDXJAYRVLXPFO-UHFFFAOYSA-N	COC1=CC(=CC(=C1O)OC)C=O	C9H10O4	183.065	306.106	2.26993e+07	2.09959e+07	2.07807e+07	2.13091e+07
M165.091T877.315	Phenethylacetate	乙酸苯乙酯	0.682065	MDHYEMXUFSJLGV-UHFFFAOYSA-N	O=C(OCCC=1C=CC=CC1)C	C10H12O2	165.091	877.315	1.73093e+07	1.60771e+07	3.10952e+07	1.9229e+07
M327.159T740.195	Dehydrodiisoeugenol	去氢二异丁香酚	0.680447	ITDOFWOJEDZPCF-UHFFFAOYSA-N	CC=CC1=CC2=C(C(=C1)OC)OC(C2C)C3=CC(=C(C=C3)O)OC	C20H22O4	327.159	740.195	1.40228e+08	1.1294e+08	1.02108e+08	1.04267e+08
M347.112T509.219	Muscomin		0.677403	PGCPWPPPMWXCMG-UHFFFAOYSA-N	COC1=C(O)C2=C(C(=O)C(CC3=CC=C(O)C=C3)CO2)C(O)=C1OC	C18H18O7	347.112	509.219	1.35932e+07	1.4959e+07	1.49108e+07	1.42846e+07
M167.070T437.203	Ethyl vanillin	乙基香兰素	0.677229	CBOQJANXLMLOSS-UHFFFAOYSA-N	CCOC1=C(O)C=CC(C=O)=C1	C9H10O3	167.07	437.203	6.05091e+07	6.51596e+07	6.39448e+07	6.00483e+07
M474.172T129.980	Folinic acid	亚叶酸	0.676929	VVIAGPKUTFNRDU-UHFFFAOYSA-N	NC1=NC2=C(N(C=O)C(CNC3=CC=C(C=C3)C(=O)NC(CCC(O)=O)C(O)=O)CN2)C(=O)N1	C20H23N7O7	474.172	129.98	9.91074e+06	8.55086e+06	7.12357e+06	8.46611e+06
M179.106T719.437	Methylisoeugenol		0.672369	NNWHUJCUHAELCL-PLNGDYQASA-N	COC1=C(OC)C=C(\C=C/C)C=C1	C11H14O2	179.106	719.437	3.4691e+06	4.30153e+06	2.97444e+06	3.86756e+06
M163.112T476.358	Valerophenone	1-苯基-1-戊酮	0.671692	XKGLSKVNOSHTAD-UHFFFAOYSA-N	CCCCC(=O)C1=CC=CC=C1	C11H14O	163.112	476.358	1.68504e+07	1.90339e+07	1.86451e+07	1.76854e+07
M943.534T625.527	Soybean saponin fraction B1	大豆皂苷	0.66476	PTDAHAWQAGSZDD-UHFFFAOYSA-N	CC1C(C(C(C(O1)OC2C(C(C(OC2OC3C(C(C(OC3OC4CCC5(C(C4(C)CO)CCC6(C5CC=C7C6(CCC8(C7CC(CC8O)(C)C)C)C)C)C)C(=O)O)O)O)CO)O)O)O)O)O	C48H78O18	943.534	625.527	4.47769e+06	4.39541e+06	2.09135e+06	5.65461e+06
M140.034T49.266	4-Nitrophenol	4-硝基苯酚	0.66443	BTJIUGUIPKRLHP-UHFFFAOYSA-N	Oc(c1)ccc(c1)[N+1]([O-1])=O	C6H5NO3	140.034	49.2662	9.05832e+07	8.24381e+07	8.44614e+07	8.82029e+07
M347.221T522.420	(+)-Calycanthine		0.66334	XSYCDVWYEVUDKQ-UHFFFAOYSA-N	CN1CCC23C4Nc5ccccc5C3(CCN4C)C1Nc6ccccc62	C22H26N4	347.221	522.42	9.99178e+06	1.1842e+07	1.08343e+07	1.0992e+07
M819.513T1602.680	Quinquenoside F1	西洋参皂苷F1	0.663218	UGMWBGKFEUXCMG-UHFFFAOYSA-N	CC(C)(O)C(O)CCC(C)(O)C1CCC2(C)C1C(O)CC1C3(C)CCC(OC4OC(CO)C(O)C(O)C4OC4OC(CO)C(O)C(O)C4O)C(C)(C)C3CCC21C	C42H74O15	819.513	1602.68	5.44967e+06	3.64452e+06	1.7616e+06	228668
M209.117T845.655	alpha-Asarone	-细辛醚	0.661361	RKFAZBXYICVSKP-AATRIKPKSA-N	CC=CC1=CC(=C(C=C1OC)OC)OC	C12H16O3	209.117	845.655	1.07449e+07	1.51276e+07	1.29917e+07	1.30348e+07
M455.351T771.274	beta-Elemonic acid	岚香酮酸	0.66113	XLPAINGDLCDYQV-UHFFFAOYSA-N	CC(=CCCC(C1CCC2(C1(CCC3=C2CCC4C3(CCC(=O)C4(C)C)C)C)C)C(=O)O)C	C30H46O3	455.351	771.274	1.42885e+07	1.12241e+07	5.60999e+06	1.97268e+07
M161.060T303.281	Naphthalene-1,2-diol		0.659745	NXPPAOGUKPJVDI-UHFFFAOYSA-N	OC1=CC=C2C=CC=CC2=C1O	C10H8O2	161.06	303.281	3.92273e+07	4.73493e+07	3.97461e+07	3.95835e+07
M611.162T196.746	2''-O-beta-L-galactopyranosylorientin	荭草素-2"-0-beta-L半乳糖苷	0.658951	QQBFHNKJGBCSLG-UHFFFAOYSA-N	C1=CC(=C(C=C1C2=CC(=O)C3=C(O2)C(=C(C=C3O)O)C4C(C(C(C(O4)CO)O)O)OC5C(C(C(C(O5)CO)O)O)O)O)O	C27H30O16	611.162	196.746	6.34888e+06	5.17516e+06	4.9657e+06	5.13038e+06
M289.092T75.611	Phlorin	根皮酚-Beta-D-葡糖甙	0.658827	WXTPOHDTGNYFSB-UHFFFAOYSA-N	OCC1OC(OC2=CC(O)=CC(O)=C2)C(O)C(O)C1O	C12H16O8	289.092	75.6106	2.45245e+07	2.04127e+07	2.96583e+07	2.51516e+07
M271.097T325.351	Dihydroformononetin	二氢芒柄花黄素	0.6577	INYISIYHXQDCPK-UHFFFAOYSA-N	COC1=CC=C(C=C1)C1COC2=C(C=CC(O)=C2)C1=O	C16H14O4	271.097	325.351	6.69171e+06	8.31342e+06	7.22226e+06	8.24218e+06
M199.086T261.427	Harmol	哈尔酚	0.65606	LBBJNGFCXDOYMQ-UHFFFAOYSA-N	CC1=C2C(=C3C=CC(=O)C=C3N2)C=CN1	C12H10N2O	199.086	261.427	5.82421e+06	6.61689e+06	6.16635e+06	5.8677e+06
M331.082T484.614	Tricin		0.654965	HRGUSFBJBOKSML-UHFFFAOYSA-N	COc(c1)c(O)c(OC)cc1C(=C2)Oc(c3)c(c(O)cc(O)3)C(=O)2	C17H14O7	331.082	484.614	8.1412e+06	9.41949e+06	6.77954e+06	5.49934e+06
M281.247T732.872	Linoleic acid	亚油酸	0.652653	OYHQOLUKZRVURQ-HZJYTTRNSA-N	CCCCC/C=C\C/C=C\CCCCCCCC(=O)O	C18H32O2	281.247	732.872	5.08742e+06	6.10198e+06	4.12662e+06	5.22961e+06
M457.367T539.120	Carissic acid	碳酸	0.652148	WCGUUGGRBIKTOS-UHFFFAOYSA-N	CC1CCC2(CCC3(C)C(=CCC4C5(C)CCC(O)C(C)(C)C5CCC34C)C2C1C)C(O)=O	C30H48O3	457.367	539.12	7.73256e+07	9.62717e+07	8.496e+07	8.54412e+07
M343.102T181.967	Glucocaffeic acid	(5xi)-1-O-(2-乙酰氧基苯甲酰基)-beta-D-来苏-吡喃己糖酸	0.650756	OHEYCHKLBCPRLZ-DUXPYHPUSA-N	OCC1OC(OC2=C(O)C=C(\C=C\C(O)=O)C=C2)C(O)C(O)C1O	C15H18O9	343.102	181.967	2.11903e+07	2.06736e+07	1.55387e+07	1.70877e+07
M302.175T384.608	(6E)-Piperamide-C7:1	胡椒酰胺-C7:1(6E)	0.64482	UUHCCOYKUNWUQJ-CLTKARDFSA-N	O=C(CCCC\C=C/C1=CC2=C(OCO2)C=C1)N1CCCC1	C18H23NO3	302.175	384.608	5.16565e+07	3.20711e+07	3.07285e+07	3.62286e+07
M197.117T704.836	Loliolide	地芰普内酯	0.642704	XEVQXKKKAVVSMW-UHFFFAOYSA-N	CC1(CC(CC2(C1=CC(=O)O2)C)O)C	C11H16O3	197.117	704.836	1.79119e+07	2.48412e+07	2.02781e+07	1.78532e+07
M243.101T432.608	8-(2-hydroxy-3-methylbut-3-enyl)-7-methoxychromen-2-one	紫杉醇	0.642686	SQSRYWNOKPJENY-UHFFFAOYSA-N	COC1=CC=C2C=CC(=O)OC2=C1CC(O)C(C)=C	C15H16O4	243.101	432.608	5.20433e+07	3.57514e+07	3.45879e+07	4.32614e+07
M333.169T549.405	Gibberellin A70	赤霉素A70	0.641095	IPHNMKITOREFLW-UHFFFAOYSA-N	CC12CCCC3(OC1=O)C1CC(O)C4CC1(CC4=C)C(C23)C(O)=O	C19H24O5	333.169	549.405	1.06135e+08	7.72e+07	7.58829e+07	8.57875e+07
M308.222T483.956	Dihydrocapsaicin	二氢辣椒碱	0.640033	XJQPQKLURWNAAH-UHFFFAOYSA-N	CC(C)CCCCCCC(=O)NCc(c1)cc(OC)c(O)c1	C18H29NO3	308.222	483.956	2.65839e+08	3.26511e+08	3.12411e+08	2.95529e+08
M359.149T627.944	Matairesinol		0.638057	MATGKVZWFZHCLI-UHFFFAOYSA-N	COC1=CC(CC2COC(=O)C2CC2=CC=C(O)C(OC)=C2)=CC=C1O	C20H22O6	359.149	627.944	2.76693e+08	2.00413e+08	2.07969e+08	2.22894e+08
M185.103T61.052	Anabasine Hydrochloride		0.637525	MTXSIJUGVMTTMU-UHFFFAOYSA-N	N=1C=CC=C(C1)C2NCCCC2	C10H14N2	185.103	61.0517	1.61628e+07	2.04364e+07	2.04139e+07	1.96188e+07
M214.109T1423.230	Kainic acid	红藻氨酸	0.637346	VLSMHEGGTFMBBZ-UHFFFAOYSA-N	CC(=C)C1CNC(C1CC(O)=O)C(O)=O	C10H15NO4	214.109	1423.23	2.17328e+06	2.93426e+06	3.47254e+06	3.43719e+06
M144.102T35.264	3beta,6beta-Dihydroxynortropane	菪烷	0.635535	MVUIPZFMWQBRCM-UHFFFAOYSA-N	OC1CC2CC(O)CC1N2	C7H13NO2	144.102	35.2642	2.01969e+07	1.22268e+07	1.33102e+07	8.41237e+06
M309.205T674.222	5-O-Methylembelin	2-羟基-5-甲氧基-3-十一烷基[1,4]苯醌	0.632152	KHBJLRRAMCJZLZ-UHFFFAOYSA-N	CCCCCCCCCCCC1=C(O)C(=O)C=C(OC)C1=O	C18H28O4	309.205	674.222	5.52468e+06	6.27319e+06	6.52368e+06	6.67089e+06
M219.097T49.183	N-gamma-L-Glutamyl-D-alanine	N-γ-L-谷氨酰-D-丙氨酸	0.631996	WQXXXVRAFAKQJM-UHFFFAOYSA-N	CC(NC(=O)CCC(N)C(O)=O)C(O)=O	C8H14N2O5	219.097	49.1833	7.83942e+07	8.67973e+07	8.93782e+07	8.10492e+07
M457.367T527.956	Epoxyganoderiol C	环氧灵芝醇C	0.631238	DDRCMNMGPGTECR-UHFFFAOYSA-N	CC(CCC1OC1(C)CO)C1CCC2(C)C3=CCC4C(C)(C)C(O)CCC4(C)C3=CCC12C	C30H48O3	457.367	527.956	2.92687e+07	3.50887e+07	3.42983e+07	3.5063e+07
M301.107T658.301	Farrerol	杜鹃素	0.627989	DYHOLQACRGJEHX-UHFFFAOYSA-N	CC1=C(C(=C2C(=C1O)C(=O)CC(O2)C3=CC=C(C=C3)O)C)O	C17H16O5	301.107	658.301	7.74859e+06	1.583e+07	1.42461e+07	1.66931e+07
M941.510T647.824	Soyasapogenol E base + O-HexA-Hex-dHex	脱氢皂甙	0.627044	CROUPKILZUPLQA-UHFFFAOYSA-N	O=C(O)C8OC(OC2CCC3(C)(C4CC=C1C5CC(C)(C)CC(=O)C5(C)(CCC1(C)C4(C)(CCC3(C2(C)(CO))))))C(OC7OC(CO)C(O)C(O)C7(OC6OC(C)C(O)C(O)C6(O)))C(O)C8(O)	C48H76O18	941.51	647.824	2.12405e+08	2.58356e+08	2.46007e+08	2.30612e+08
M503.204T386.829	Artonin B		0.624704	IGNKZOMBJGAKHN-UHFFFAOYSA-N	CC(C)=CCC1=C2OC(C)(C)C=CC2=C(O)C2=C1OC1=C(CC(C(C)=C)C3=C1C(O)=CC(O)=C3O)C2=O	C30H30O7	503.204	386.829	1.87233e+07	2.37204e+07	2.47942e+07	2.02271e+07
M463.161T450.463	Methylnissolin-3-O-glucoside	美迪紫檀苷	0.620875	PCIXSTFFMHVOMF-UHFFFAOYSA-N	COC1=C(C2=C(C=C1)C3COC4=C(C3O2)C=CC(=C4)OC5C(C(C(C(O5)CO)O)O)O)OC	C23H26O10	463.161	450.463	8.39639e+08	9.36804e+08	9.15964e+08	9.31356e+08
M227.107T524.958	2-Phenylethyl benzoate	苯甲酸-2-苯乙酯	0.62051	OSORMYZMWHVFOZ-UHFFFAOYSA-N	O=C(OCCC1=CC=CC=C1)C1=CC=CC=C1	C15H14O2	227.107	524.958	1.90361e+07	1.30073e+07	1.33329e+07	1.41872e+07
M207.065T200.085	Scoparone	滨蒿內酯	0.620236	GUAFOGOEJLSQBT-UHFFFAOYSA-N	COC1=C(C=C2C(=C1)C=CC(=O)O2)OC	C11H10O4	207.065	200.085	9.5004e+06	1.20284e+07	1.10589e+07	1.1354e+07
M333.097T738.306	Blumeatin B	艾纳香素 B	0.620152	SVPNMFZMHPLGRR-UHFFFAOYSA-N	COC1=CC(O)=C2C(=O)C(O)C(OC2=C1)C1=CC(O)=C(OC)C=C1	C17H16O7	333.097	738.306	6.33811e+07	5.8187e+07	4.97956e+07	4.29745e+07
M625.177T143.276	Isorhamnetin 3-robinobioside	异鼠李素-3-O-刺槐二糖苷	0.618827	UIDGLYUNOUKLBM-UHFFFAOYSA-N	COC1=CC(=CC=C1O)C1=C(OC2OC(COC3OC(C)C(O)C(O)C3O)C(O)C(O)C2O)C(=O)C2=C(O)C=C(O)C=C2O1	C28H32O16	625.177	143.276	2.35098e+07	5.04786e+06	2.44869e+07	2.34775e+07
M331.154T429.644	Gibberellin A95	赤霉素A95	0.618642	UXLXLQYIDWLPKX-UHFFFAOYSA-N	CC12CC=CC3(OC1=O)C1CCC4(O)CC1(CC4=C)C(C23)C(O)=O	C19H22O5	331.154	429.644	8.46148e+06	5.79118e+06	5.46907e+06	4.94769e+06
M163.075T780.837	Allyl benzoate	苯甲酸烯丙酯	0.618144	LYJHVEDILOKZCG-UHFFFAOYSA-N	C=CCOC(=O)C1=CC=CC=C1	C10H10O2	163.075	780.837	8.4956e+07	8.73031e+07	6.19477e+07	8.33749e+07
M209.081T462.779	Sinapoyl aldehyde	芥子醛	0.618072	CDICDSOGTRCHMG-UHFFFAOYSA-N	O=CC=CC=1C=C(OC)C(O)=C(OC)C=1	C11H12O4	209.081	462.779	2.06432e+07	2.04218e+07	1.86767e+07	1.66298e+07
M180.102T292.786	Phenacetin	非那西丁	0.617628	CPJSUEIXXCENMM-UHFFFAOYSA-N	CCOc(c1)ccc(NC(C)=O)c1	C10H13NO2	180.102	292.786	2.96466e+07	5.42064e+07	5.10816e+07	5.34051e+07
M265.107T385.060	Peucedanol	白花前胡醇	0.616685	WRTWKAQFZYXAEJ-UHFFFAOYSA-N	CC(C)(C(CC1=C(C=C2C(=C1)C=CC(=O)O2)O)O)O	C14H16O5	265.107	385.06	9.31364e+06	1.32152e+07	1.20053e+07	1.02042e+07
M261.123T177.223	Pyrrolo[1,2-a]pyrazine-1,4-dione, hexahydro-3-[(4-hydroxyphenyl)methyl]-		0.615499	LSGOTAXPWMCUCK-UHFFFAOYSA-N	OC1=CC=C(CC2NC(=O)C3CCCN3C2=O)C=C1	C14H16N2O3	261.123	177.223	1.18263e+07	1.4082e+07	1.37211e+07	1.29812e+07
M152.107T345.111	N-Methyltyramine	N-甲基酪胺	0.613856	AXVZFRBSCNEKPQ-UHFFFAOYSA-N	CNCCC1=CC=C(O)C=C1	C9H13NO	152.107	345.111	8.32293e+06	8.93997e+06	1.04323e+07	9.2235e+06
M207.065T413.962	Eugenin	丁香宁	0.612248	SUTUBQHKZRNZRA-UHFFFAOYSA-N	COC1=CC(O)=C2C(=O)C=C(C)OC2=C1	C11H10O4	207.065	413.962	2.40599e+07	2.12055e+07	2.40226e+07	2.3765e+07
M477.196T245.951	Kanokoside A		0.61153	CHSDMOZSQFIUGK-UHFFFAOYSA-N	CC(C)CC(=O)OC1OC=C(COC2OC(CO)C(O)C(O)C2O)C2C3OC3C(O)(CO)C12	C21H32O12	477.196	245.951	8.23844e+06	5.17937e+06	5.34595e+06	6.19778e+06
M505.206T427.389	Chlorhexidine	氯己定	0.610775	GHXZTYHSJHQHIJ-UHFFFAOYSA-N	ClC1=CC=C(NC(=N)NC(=N)NCCCCCCNC(=N)NC(=N)NC2=CC=C(Cl)C=C2)C=C1	C22H30Cl2N10	505.206	427.389	2.57424e+07	1.69369e+07	1.67894e+07	2.05887e+07
M491.372T404.658	Ganoderiol H	灵芝醇H	0.610558	TVLLLIMEZXBDHC-UHFFFAOYSA-N	CC(CCC(O)C(C)(O)CO)C1CCC2(C)C3=C(CCC12C)C1(C)CCC(O)C(C)(C)C1CC3=O	C30H50O5	491.372	404.658	1.04332e+07	1.19711e+07	1.28946e+07	1.15328e+07
M295.129T195.018	Glutamylphenylalanine		0.610404	XHHOHZPNYFQJKL-UHFFFAOYSA-N	O=C(O)C(N)CCC(=O)NC(C(=O)O)CC1=CC=CC=C1	C14H18N2O5	295.129	195.018	1.67088e+07	1.86346e+07	1.81954e+07	1.90488e+07
M257.081T435.751	Isoliquiritigenin	异甘草素	0.61024	DXDRHHKMWQZJHT-FPYGCLRLSA-N	C1=CC(=CC=C1C=CC(=O)C2=C(C=C(C=C2)O)O)O	C15H12O4	257.081	435.751	5.93424e+07	6.82097e+07	6.45697e+07	5.88862e+07
M240.232T950.672	Beta-Caryophyllene Alcohol		0.608554	FUQAYSQLAOJBBC-UHFFFAOYSA-N	OC12CCCC(C)(CCC3C1CC3(C)C)C2	C15H26O	240.232	950.672	1.89601e+07	1.62166e+07	1.74998e+07	1.54231e+07
M473.361T414.491	Epoxyganoderiol A	环氧灵芝醇A	0.605345	XRLVMZVXPMYCSF-UHFFFAOYSA-N	CC(CCC1OC1(C)CO)C1CCC2(C)C3=C(CCC12C)C1(C)CCC(=O)C(C)(C)C1CC3O	C30H48O4	473.361	414.491	2.46155e+07	3.8323e+07	2.78453e+07	2.5776e+07
M303.159T672.118	3,3',4,4'-tetrahydroxylignan		0.60404	HCZKYJDFEPMADG-UHFFFAOYSA-N	CC(Cc1ccc(O)c(O)c1)C(C)Cc1ccc(O)c(O)c1	C18H22O4	303.159	672.118	7.82395e+07	5.64235e+07	5.57767e+07	6.09168e+07
M358.201T672.495	Laudanoside	劳丹素	0.603783	KGPAYJZAMGEDIQ-UHFFFAOYSA-N	COc1ccc(CC2c3cc(OC)c(OC)cc3CCN2C)cc1OC	C21H27NO4	358.201	672.495	1.39551e+07	1.02727e+07	1.2897e+07	1.50625e+07
M311.124T132.118	Glutamyltyrosine		0.602483	VVLXCWVSSLFQDS-UHFFFAOYSA-N	O=C(O)C(N)CCC(=O)NC(C(=O)O)CC1=CC=C(O)C=C1	C14H18N2O6	311.124	132.118	9.00115e+06	1.30308e+07	1.1306e+07	1.0846e+07
M311.222T643.392							311.222	643.392	2.8545e+08	3.52062e+08	3.23439e+08	2.96077e+08
M765.439T574.182							765.439	574.182	4.45049e+07	2.18711e+07	2.05259e+07	5.08821e+07
M305.247T769.130							305.247	769.13	5.06416e+06	4.40581e+06	4.39962e+06	4.25306e+06
M237.127T503.725							237.127	503.725	6.19654e+06	4.21682e+06	4.53497e+06	5.19163e+06
M579.170T188.893							579.17	188.893	3.00963e+06	3.83976e+06	3.68945e+06	3.3799e+06
M167.107T297.885							167.107	297.885	4.66561e+06	5.02745e+06	5.83787e+06	5.01527e+06
M457.367T420.724							457.367	420.724	2.5878e+07	8.39671e+06	2.0186e+07	8.65543e+06
M358.237T762.307							358.237	762.307	5.6832e+06	3.59838e+06	3.88302e+06	4.41366e+06
M343.154T427.393							343.154	427.393	1.25127e+08	8.57366e+07	8.46246e+07	9.29937e+07
M280.133T456.786							280.133	456.786	1.866e+07	1.24941e+07	9.8084e+06	1.34842e+07
M133.086T846.216							133.086	846.216	2.45751e+07	2.80903e+07	2.76432e+07	2.81626e+07
M771.228T448.892							771.228	448.892	8.86092e+06	1.04738e+07	1.01121e+07	9.00622e+06
M317.121T236.735							317.121	236.735	7.18839e+06	6.31108e+06	8.68443e+06	7.91271e+06
M345.133T563.633							345.133	563.633	4.49889e+07	3.41374e+07	3.20453e+07	2.80394e+07
M317.102T513.082							317.102	513.082	2.28423e+08	2.77562e+08	2.68651e+08	2.62995e+08
M308.149T188.962							308.149	188.962	1.50841e+06	1.92553e+06	1.85177e+06	2.01497e+06
M209.081T487.805							209.081	487.805	1.83159e+07	1.58596e+07	1.44227e+07	1.46531e+07
M282.110T690.725							282.11	690.725	1.20565e+07	9.31223e+06	8.78837e+06	1.09632e+07
M259.096T483.603							259.096	483.603	9.33421e+06	1.27082e+07	1.08806e+07	1.10165e+07
M793.475T600.649							793.475	600.649	6.40743e+06	6.50199e+06	6.27106e+06	5.8672e+06
M271.242T719.952							271.242	719.952	1.00962e+07	7.54144e+06	7.02164e+06	8.3672e+06
M271.097T470.536							271.097	470.536	6.1742e+07	6.94618e+07	6.66591e+07	6.69676e+07
M595.166T233.399							595.166	233.399	3.23274e+07	3.83831e+07	3.5604e+07	3.36145e+07
M333.169T623.874							333.169	623.874	9.12671e+07	7.98803e+07	7.12311e+07	7.83052e+07
M587.394T574.735							587.394	574.735	3.46889e+08	3.70042e+08	3.85354e+08	3.90654e+08
M393.132T463.245							393.132	463.245	1.33026e+07	1.53057e+07	1.54708e+07	1.3993e+07
M156.077T1588.455							156.077	1588.45	1.45982e+07	1.45375e+07	4.64432e+07	1.34508e+07
M489.357T665.057							489.357	665.057	6.44259e+07	3.41691e+07	5.58595e+07	5.56084e+07
M184.097T206.701							184.097	206.701	1.1081e+07	1.16147e+07	1.03632e+07	8.74602e+06
M217.070T657.239							217.07	657.239	9.0867e+07	1.04307e+08	9.22536e+07	8.9727e+07
M455.351T700.576							455.351	700.576	1.73023e+08	1.98738e+08	1.85143e+08	1.74007e+08
M227.091T248.439							227.091	248.439	9.39508e+06	9.43815e+06	8.96919e+06	8.28144e+06
M415.211T706.182							415.211	706.182	8.34245e+06	9.33331e+06	1.63148e+06	4.13686e+07
M479.154T397.376							479.154	397.376	2.29463e+07	2.91359e+07	2.96649e+07	2.5923e+07
M299.091T593.632							299.091	593.632	1.28776e+08	1.52467e+08	1.51759e+08	1.45067e+08
M505.177T85.675							505.177	85.6748	2.67749e+07	1.59155e+07	1.47336e+07	1.87481e+07
M374.196T628.967							374.196	628.967	1.2884e+07	9.86057e+06	9.59187e+06	1.23449e+07
M166.086T232.252							166.086	232.252	2.29103e+07	2.61037e+07	2.49054e+07	2.60943e+07
M317.102T580.949							317.102	580.949	9.31004e+06	1.80538e+07	1.18258e+07	2.04944e+07
M175.108T56.319							175.108	56.3194	7.4315e+07	8.48671e+07	8.31414e+07	8.66346e+07
M357.118T264.634							357.118	264.634	7.52906e+06	8.98522e+06	6.80622e+06	8.74223e+06
M271.133T751.066							271.133	751.066	2.09811e+08	1.80448e+08	1.7251e+08	1.79517e+08
M359.149T464.500							359.149	464.5	9.05761e+06	6.29265e+06	6.98846e+06	6.21481e+06
M365.105T39.647							365.105	39.6467	3.45889e+09	1.80104e+09	1.76852e+09	3.29141e+09
M351.087T478.389							351.087	478.389	1.56929e+07	1.08986e+07	1.09383e+07	1.2341e+07
M455.352T738.703							455.352	738.703	3.52415e+07	4.24903e+07	4.1313e+07	3.83392e+07
M251.125T500.119							251.125	500.119	7.41084e+06	1.04598e+07	7.20303e+06	6.40363e+06
M327.123T498.784							327.123	498.784	3.06428e+07	1.74105e+07	2.12499e+07	2.52455e+07
M324.326T1070.475							324.326	1070.47	9.05782e+06	7.06868e+06	1.06243e+07	8.35684e+06
M222.149T280.168							222.149	280.168	5.25182e+07	6.17005e+07	6.13192e+07	5.95206e+07
M913.517T611.255							913.517	611.255	8.95522e+06	9.59773e+06	9.17805e+06	9.36572e+06
M217.097T213.181							217.097	213.181	1.01613e+08	9.923e+07	9.21011e+07	9.32311e+07
M352.150T260.529							352.15	260.529	1.86634e+07	2.60169e+07	2.33647e+07	2.26545e+07
M176.070T269.365							176.07	269.365	2.00467e+07	2.7609e+07	2.45686e+07	2.15323e+07
M475.377T538.416							475.377	538.416	1.71311e+07	3.21144e+07	1.8541e+07	2.7705e+07
M589.408T529.061							589.408	529.061	1.28728e+07	1.44145e+07	1.51921e+07	1.31479e+07
M192.065T135.587							192.065	135.587	1.47431e+07	1.81134e+07	2.52816e+07	1.74016e+07
M193.086T218.989							193.086	218.989	2.32951e+07	2.54814e+07	2.46945e+07	2.42508e+07
M303.086T700.156							303.086	700.156	3.2223e+07	3.40488e+07	2.67009e+07	2.52303e+07
M301.107T505.019							301.107	505.019	4.30798e+07	4.60804e+07	5.04182e+07	4.36586e+07
M354.129T96.597							354.129	96.5975	8.21751e+07	9.50919e+07	8.71148e+07	9.16012e+07
M315.232T657.668							315.232	657.668	1.66311e+07	1.64215e+07	1.66663e+07	1.68398e+07
M787.484T495.139							787.484	495.139	5.65023e+06	6.4503e+06	5.94654e+06	6.0027e+06
M205.122T464.985							205.122	464.985	1.33709e+07	9.55077e+06	9.56022e+06	1.10599e+07
M339.107T265.440							339.107	265.44	1.96913e+07	1.6304e+07	1.9605e+07	1.55763e+07
M377.145T260.528							377.145	260.528	8.05067e+07	9.0325e+07	8.10071e+07	8.03695e+07
M328.154T577.576							328.154	577.576	1.86639e+07	1.36625e+07	1.36554e+07	1.66116e+07
M356.149T714.043							356.149	714.043	1.28578e+07	9.06795e+06	7.34416e+06	7.0263e+06
M208.133T234.782							208.133	234.782	7.0185e+06	8.64686e+06	7.7197e+06	7.70633e+06
M321.206T628.625							321.206	628.625	3.69259e+07	2.843e+07	2.57511e+07	2.96977e+07
M311.127T431.794							311.127	431.794	7.35937e+07	5.76181e+07	5.52946e+07	6.15681e+07
M315.086T467.969							315.086	467.969	5.8468e+08	6.61681e+08	6.36788e+08	6.3899e+08
M306.134T121.317							306.134	121.317	7.27669e+06	8.07327e+06	7.15122e+06	8.09198e+06
M139.074T1592.735							139.074	1592.73	2.38004e+08	6.08061e+07	1.9521e+08	2.83961e+08
M227.128T476.300							227.128	476.3	1.09599e+08	1.23503e+08	1.21444e+08	1.17233e+08
M307.096T724.801							307.096	724.801	5.80114e+06	5.1692e+06	4.99536e+06	5.02516e+06
M267.102T479.464							267.102	479.464	2.50802e+07	1.70146e+07	1.74639e+07	2.12224e+07
M433.218T334.750							433.218	334.75	1.31306e+07	1.54247e+07	1.48304e+07	1.46135e+07
M367.116T553.740							367.116	553.74	2.11524e+07	1.72821e+07	1.6516e+07	1.86832e+07
M354.117T142.152							354.117	142.152	9.68362e+06	1.13113e+07	1.02457e+07	9.29398e+06
M329.232T643.418							329.232	643.418	2.73606e+07	3.78351e+07	3.68209e+07	3.31865e+07
M493.135T308.612							493.135	308.612	8.76507e+06	1.00792e+07	9.75012e+06	9.56911e+06
M223.096T161.556							223.096	161.556	1.3575e+07	1.39096e+07	1.32633e+07	1.33035e+07
M359.076T269.639							359.076	269.639	2.23228e+07	1.57005e+07	1.5812e+07	1.93266e+07
M635.416T622.697							635.416	622.697	5.01418e+07	5.51057e+07	5.6527e+07	5.60405e+07
M383.149T600.405							383.149	600.405	1.13085e+07	7.55927e+06	7.23528e+06	8.74032e+06
M371.113T600.664							371.113	600.664	1.79816e+07	1.23777e+07	1.18397e+07	1.46727e+07
M333.205T669.133							333.205	669.133	3.23479e+07	2.4986e+07	2.36561e+07	1.51402e+07
M223.169T766.323							223.169	766.323	4.60094e+06	5.03884e+06	4.38032e+06	5.36113e+06
M267.065T612.615							267.065	612.615	3.18857e+07	2.59381e+07	2.59732e+07	2.57678e+07
M280.097T604.514							280.097	604.514	1.90757e+07	1.36614e+07	1.32385e+07	1.47023e+07
M517.352T450.463							517.352	450.463	4.21799e+06	2.95529e+06	2.31813e+06	3.48398e+06
M247.097T569.282							247.097	569.282	1.91436e+08	1.33574e+08	1.36492e+08	1.57729e+08
M321.145T684.975							321.145	684.975	3.45913e+07	2.78941e+07	2.23113e+07	2.26424e+07
M795.451T661.500							795.451	661.5	1.121e+07	1.42695e+07	1.44353e+07	1.28021e+07
M387.256T766.077							387.256	766.077	1.07004e+07	1.1152e+07	1.14088e+07	1.1486e+07
M431.383T986.419							431.383	986.419	7.92176e+06	6.77625e+06	5.24523e+06	5.67077e+06
M385.208T408.547							385.208	408.547	2.45617e+07	3.16538e+07	3.07795e+07	5.14297e+07
M181.086T318.618							181.086	318.618	4.40031e+06	1.46463e+07	1.33999e+07	9.7461e+06
M350.233T730.156							350.233	730.156	2.02138e+07	1.75856e+07	1.57695e+07	1.54814e+07
M180.102T1611.820							180.102	1611.82	5.33491e+06	9.99435e+06	7.05427e+06	1.27677e+07
M263.128T433.971							263.128	433.971	2.60888e+07	1.99804e+07	1.85144e+07	2.28904e+07
M447.313T1069.165							447.313	1069.16	2.02121e+07	2.39624e+07	2.16566e+07	2.05132e+07
M353.135T564.098							353.135	564.098	8.0902e+07	5.4066e+07	5.08619e+07	6.10127e+07
M339.123T485.433							339.123	485.433	2.51985e+07	1.62435e+07	1.62948e+07	1.92491e+07
M372.180T655.673							372.18	655.673	6.38369e+07	5.24604e+07	5.40334e+07	6.35738e+07
M461.145T433.133							461.145	433.133	6.01041e+07	7.33124e+07	7.02646e+07	7.34779e+07
M199.060T676.713							199.06	676.713	2.14482e+07	2.29088e+07	2.36266e+07	1.94823e+07
M321.242T651.082							321.242	651.082	2.127e+07	1.59765e+07	1.5377e+07	1.7009e+07
M149.095T1595.970							149.095	1595.97	8.41366e+07	7.19258e+07	7.67059e+07	1.07454e+08
M180.102T1629.820							180.102	1629.82	1.09685e+07	4.79555e+07	2.35265e+07	3.35646e+07
M324.123T643.412							324.123	643.412	1.23675e+07	9.3269e+06	8.68465e+06	9.10803e+06
M263.140T225.869							263.14	225.869	1.17482e+07	1.43919e+07	8.42954e+06	1.22886e+07
M262.144T306.291							262.144	306.291	1.22293e+07	9.21473e+06	8.45084e+06	1.0212e+07
M415.211T683.575							415.211	683.575	2.10114e+08	2.25586e+08	1.99495e+08	1.97672e+08
M341.207T488.454							341.207	488.454	2.86978e+07	3.4846e+07	3.13397e+07	3.08423e+07
M285.112T574.172							285.112	574.172	5.54862e+07	3.53352e+07	3.09784e+07	4.5705e+07
M829.485T563.408							829.485	563.408	1.21994e+07	1.57132e+07	9.78149e+06	9.40534e+06
M649.393T534.925							649.393	534.925	7.75703e+06	8.15539e+06	9.28943e+06	8.64615e+06
M447.091T426.014							447.091	426.014	5.53016e+07	4.99557e+07	4.94616e+07	5.26734e+07
M233.150T218.989							233.15	218.989	9.3426e+06	1.13073e+07	1.08732e+07	1.01622e+07
M265.097T373.050							265.097	373.05	1.5313e+07	1.76956e+07	1.65789e+07	1.73084e+07
M719.160T431.550							719.16	431.55	9.82903e+07	6.85765e+07	7.37372e+07	8.28507e+07
M357.133T479.988							357.133	479.988	1.82875e+07	1.25186e+07	1.31487e+07	1.49184e+07
M463.122T465.065							463.122	465.065	9.35217e+07	1.16935e+08	1.16122e+08	1.03799e+08
M327.123T549.120							327.123	549.12	5.96613e+07	4.4052e+07	1.85889e+07	2.70733e+07
M373.128T261.147							373.128	261.147	9.19931e+06	1.0727e+07	1.02356e+07	9.64573e+06
M343.117T525.610							343.117	525.61	2.32035e+07	2.85026e+07	1.60567e+07	1.6606e+07
M195.138T555.743							195.138	555.743	2.60353e+08	3.11702e+08	3.03699e+08	2.88564e+08
M347.221T552.630							347.221	552.63	1.51262e+07	1.95795e+07	1.83224e+07	2.3882e+06
M355.117T562.751							355.117	562.751	9.37663e+07	6.87269e+07	7.07481e+07	7.82514e+07
M465.244T381.795							465.244	381.795	2.7592e+07	3.13211e+07	2.85699e+07	3.02537e+07
M413.378T1290.755							413.378	1290.76	7.68419e+06	7.8477e+06	6.54961e+06	7.33503e+06
M348.119T162.091							348.119	162.091	4.76186e+06	5.35154e+06	5.01073e+06	4.81359e+06
M338.134T155.730							338.134	155.73	2.51017e+07	3.27388e+07	1.701e+07	1.50881e+07
M213.148T586.705							213.148	586.705	3.63357e+07	5.0096e+07	4.46418e+07	4.37647e+07
M277.107T351.026							277.107	351.026	2.76693e+07	2.65308e+07	2.93767e+07	2.60827e+07
M313.107T615.797							313.107	615.797	1.93382e+07	2.59516e+07	2.61495e+07	1.9892e+07
M450.140T414.563							450.14	414.563	3.22868e+07	2.79807e+07	2.89148e+07	2.81844e+07
M382.125T137.515							382.125	137.515	1.20005e+07	1.47936e+07	1.38213e+07	1.36901e+07
M173.132T651.760							173.132	651.76	2.61179e+07	2.76079e+07	2.74762e+07	2.3017e+07
M206.140T1601.630							206.14	1601.63	1.92807e+06	2.03904e+06	1.80695e+06	1.84908e+06
M298.274T1093.280							298.274	1093.28	1.09309e+07	4.94808e+06	9.91259e+06	1.11344e+07
M255.109T89.655							255.109	89.655	1.37362e+08	1.56994e+08	1.46125e+08	1.45497e+08
M341.134T161.556							341.134	161.556	1.64717e+07	2.38558e+07	2.2792e+07	1.97355e+07
M273.257T993.213							273.257	993.213	1.01345e+07	1.0159e+07	7.91286e+06	8.44696e+06
M249.148T588.559							249.148	588.559	1.82734e+07	1.13563e+07	1.14736e+07	1.43229e+07
M329.138T572.586							329.138	572.586	2.64174e+07	2.91153e+07	2.63718e+07	3.24233e+07
M255.099T290.501							255.099	290.501	9.20178e+06	1.03292e+07	8.03927e+06	8.55972e+06
M297.149T753.631							297.149	753.631	1.5825e+10	1.29927e+10	1.35055e+10	1.46004e+10
M447.128T339.506							447.128	339.506	8.17586e+09	9.41244e+09	8.74195e+09	8.84019e+09
M338.342T1104.735							338.342	1104.73	7.72737e+09	7.13148e+09	8.16094e+09	7.35726e+09
M279.101T690.658							279.101	690.658	7.40289e+09	6.25427e+09	5.60586e+09	6.10255e+09
M381.080T39.429							381.08	39.4288	4.03975e+09	3.9915e+09	3.91753e+09	7.70203e+09
M289.175T344.870							289.175	344.87	4.01705e+09	4.61894e+09	4.47103e+09	4.15406e+09
M458.347T847.040							458.347	847.04	3.03796e+09	4.6498e+09	3.21771e+09	3.31666e+09
M124.087T1589.800							124.087	1589.8	3.43423e+09	2.81429e+09	9.74154e+08	6.38957e+09
M521.106T414.637							521.106	414.637	3.75441e+09	3.19362e+09	3.14899e+09	3.12636e+09
M309.112T655.530							309.112	655.53	3.8799e+09	3.00455e+09	3.10696e+09	3.2069e+09
M283.282T950.385							283.282	950.385	3.31297e+09	2.80345e+09	3.06448e+09	2.72261e+09
M298.151T753.631							298.151	753.631	3.29484e+09	2.75685e+09	2.7587e+09	2.96698e+09
M301.107T450.463							301.107	450.463	2.58192e+09	2.91482e+09	2.83955e+09	2.78847e+09
M414.321T846.629							414.321	846.629	2.47641e+09	2.7285e+09	2.59226e+09	2.6155e+09
M116.071T45.283							116.071	45.2828	1.19438e+09	2.62036e+09	2.30103e+09	2.77028e+09
M124.087T1385.060							124.087	1385.06	1.74176e+09	1.88763e+09	4.36202e+09	8.4159e+08
M502.374T846.165							502.374	846.165	1.99664e+09	2.30224e+09	2.17729e+09	2.18373e+09
M448.132T339.506							448.132	339.506	1.95561e+09	2.26383e+09	2.1103e+09	2.13949e+09
M277.085T751.043							277.085	751.043	2.30545e+09	2.12734e+09	1.85937e+09	1.90482e+09
M166.086T80.061							166.086	80.0611	2.10187e+09	1.9816e+09	1.98715e+09	2.01338e+09
M124.087T1430.230							124.087	1430.23	9.22028e+08	1.78389e+09	3.8621e+09	1.38077e+09
M285.148T605.095							285.148	605.095	3.55295e+09	6.95766e+08	6.33107e+08	2.91032e+09
M311.128T629.174							311.128	629.174	2.25739e+09	1.8132e+09	1.82891e+09	1.87963e+09
M124.087T1410.695							124.087	1410.69	1.98473e+09	2.2477e+09	1.37864e+09	2.14766e+09
M301.143T617.207							301.143	617.207	2.25949e+09	1.75725e+09	1.69438e+09	1.77468e+09
M256.263T931.167							256.263	931.167	2.10231e+09	1.74794e+09	1.76518e+09	1.77386e+09
M124.087T1522.785							124.087	1522.79	1.04712e+09	1.95853e+09	3.26475e+09	1.08474e+09
M286.078T454.444							286.078	454.444	1.68476e+09	1.98577e+09	1.88388e+09	1.79845e+09
M339.345T1104.735							339.345	1104.73	1.85589e+09	1.69566e+09	1.97334e+09	1.80011e+09
M188.071T144.882							188.071	144.882	2.04154e+09	1.62044e+09	1.53783e+09	2.08602e+09
M120.081T80.061							120.081	80.0611	1.81074e+09	1.73167e+09	1.70313e+09	1.74759e+09
M268.104T49.083							268.104	49.0832	1.63194e+09	1.87835e+09	1.6468e+09	1.81554e+09
M397.295T846.686							397.295	846.686	1.64583e+09	1.77852e+09	1.69205e+09	1.65515e+09
M124.087T1467.740							124.087	1467.74	2.37533e+09	1.03981e+09	9.5769e+08	2.14376e+09
M370.295T845.885							370.295	845.885	1.58739e+09	1.66416e+09	1.60964e+09	1.534e+09
M301.107T571.333							301.107	571.333	1.35555e+09	1.76699e+09	1.68052e+09	1.5255e+09
M124.087T1339.925							124.087	1339.92	2.27587e+09	1.19828e+09	1.12497e+09	1.72634e+09
M160.072T42.567							160.072	42.5669	1.57977e+09	9.07466e+08	1.78104e+09	1.99837e+09
M124.087T1538.960							124.087	1538.96	1.20058e+09	1.86658e+09	1.74086e+09	1.43401e+09
M285.148T671.524							285.148	671.524	1.87422e+09	1.51096e+09	1.42931e+09	1.38912e+09
M124.087T1565.920							124.087	1565.92	8.51142e+08	1.92483e+09	1.99792e+09	1.358e+09
M736.189T414.014							736.189	414.014	1.93612e+09	1.68255e+09	1.84698e+09	6.36591e+08
M496.339T790.556							496.339	790.556	1.61295e+09	1.47718e+09	1.11761e+09	1.35643e+09
M124.087T1359.695							124.087	1359.69	1.55543e+09	1.65601e+09	1.18195e+09	9.71397e+08
M869.486T676.713							869.486	676.713	1.23986e+09	1.39687e+09	1.37508e+09	1.24736e+09
M808.926T1236.005							808.926	1236.01	1.73854e+09	1.16803e+09	1.09824e+09	1.14797e+09
M280.104T690.658							280.104	690.658	1.47755e+09	1.23962e+09	1.12053e+09	1.2017e+09
M124.087T1485.350							124.087	1485.35	6.94673e+08	7.33444e+08	1.76687e+09	1.7634e+09
M615.270T754.197							615.27	754.197	1.33805e+09	1.18943e+09	1.14037e+09	1.22369e+09
M296.135T817.815							296.135	817.815	1.3811e+09	1.17357e+09	1.13015e+09	1.15453e+09
M124.087T1503.000							124.087	1503	7.8468e+08	1.98158e+09	1.92183e+09	1.13879e+08
M546.400T844.375							546.4	844.375	1.08579e+09	1.32154e+09	1.22128e+09	1.17013e+09
M280.263T882.707							280.263	882.707	1.29102e+09	1.12475e+09	1.17399e+09	1.20562e+09
M124.087T1241.780							124.087	1241.78	9.15143e+08	1.02547e+09	2.13157e+09	6.76266e+08
M432.137T428.711							432.137	428.711	1.06955e+09	1.21291e+09	1.24873e+09	1.13295e+09
M436.123T372.250							436.123	372.25	1.41192e+09	1.04612e+09	1.02261e+09	1.16338e+09
M297.076T437.522							297.076	437.522	1.40426e+09	1.03909e+09	1.06525e+09	1.0981e+09
M124.087T1274.275							124.087	1274.28	1.26505e+09	1.52588e+09	9.9426e+08	7.68823e+08
M270.084T559.343							270.084	559.343	1.06574e+09	1.19708e+09	1.15837e+09	1.12909e+09
M869.987T676.713							869.987	676.713	1.07007e+09	1.18795e+09	1.19303e+09	1.07379e+09
M124.087T1289.025							124.087	1289.03	1.86362e+09	9.16304e+08	7.32926e+08	8.95977e+08
M116.071T61.177							116.071	61.1772	1.09237e+09	1.10568e+09	1.05503e+09	1.12897e+09
M124.087T1308.300							124.087	1308.3	1.25073e+09	7.58135e+08	1.50975e+09	7.96924e+08
M124.087T1185.140							124.087	1185.14	8.14185e+08	1.46085e+09	1.41651e+09	5.68795e+08
M765.560T1156.400							765.56	1156.4	1.44992e+09	9.42874e+08	8.8758e+08	9.241e+08
M794.253T1253.455							794.253	1253.45	1.4485e+09	9.55014e+08	8.66683e+08	9.21546e+08
M124.087T1449.740							124.087	1449.74	9.25636e+08	1.57635e+09	6.58219e+08	1.00153e+09
M539.117T414.637							539.117	414.637	1.24628e+09	9.62473e+08	9.6409e+08	9.39041e+08
M124.087T1218.050							124.087	1218.05	1.04005e+09	8.31006e+08	9.72604e+08	1.17368e+09
M804.253T1201.490							804.253	1201.49	1.53718e+09	1.1062e+09	5.41115e+08	8.02355e+08
M277.216T651.817							277.216	651.817	8.8032e+08	1.08754e+09	1.04119e+09	9.45536e+08
M295.227T555.743							295.227	555.743	9.1093e+08	9.69106e+08	1.11073e+09	9.2128e+08
M124.087T1149.980							124.087	1149.98	8.65333e+08	1.40079e+09	1.11562e+09	5.14007e+08
M770.229T1191.790							770.229	1191.79	7.24113e+08	1.16496e+09	9.72104e+08	1.03117e+09
M808.591T1238.485							808.591	1238.48	1.23662e+09	9.78042e+08	8.43179e+08	8.26492e+08
M419.276T846.905							419.276	846.905	8.6477e+08	1.04393e+09	8.68822e+08	1.09768e+09
M522.111T414.637							522.111	414.637	1.14625e+09	7.64347e+08	9.51418e+08	9.71618e+08
M769.896T1191.540							769.896	1191.54	1.26195e+09	9.30777e+08	7.73428e+08	8.39041e+08
M489.139T420.442							489.139	420.442	8.80186e+08	9.88635e+08	9.8628e+08	9.47426e+08
M866.968T1331.795							866.968	1331.8	1.486e+09	5.59186e+08	7.30237e+08	1.02593e+09
M341.138T651.082							341.138	651.082	1.15541e+09	8.49343e+08	8.44971e+08	8.57516e+08
M755.557T1203.450							755.557	1203.45	1.34162e+09	9.75354e+08	9.07086e+08	4.74908e+08
M274.274T631.574							274.274	631.574	9.03343e+08	8.78201e+08	1.01136e+09	9.01576e+08
M480.185T450.463							480.185	450.463	8.4668e+08	9.50492e+08	9.23946e+08	9.31305e+08
M943.525T613.126							943.525	613.126	8.44467e+08	9.83647e+08	9.49574e+08	8.66363e+08
M789.245T1213.810							789.245	1213.81	1.38554e+09	9.18774e+08	4.47177e+08	8.89113e+08
M789.911T1213.810							789.911	1213.81	1.27144e+09	8.41681e+08	6.96818e+08	8.23207e+08
M784.904T1178.060							784.904	1178.06	1.58741e+09	4.75176e+08	6.49135e+08	9.14684e+08
M459.352T846.948							459.352	846.948	8.38804e+08	9.72127e+08	9.14064e+08	8.90269e+08
M284.294T1023.660							284.294	1023.66	1.05215e+09	8.08517e+08	8.27365e+08	8.50675e+08
M731.536T1146.925							731.536	1146.92	1.29044e+09	8.32069e+08	4.52675e+08	9.59602e+08
M339.122T714.377							339.122	714.377	1.0931e+09	8.5484e+08	7.72078e+08	7.68546e+08
M842.948T1249.635							842.948	1249.63	1.65711e+09	4.17796e+08	1.0477e+09	3.58167e+08
M736.207T1180.370							736.207	1180.37	1.299e+09	3.8965e+08	8.42184e+08	9.32975e+08
M697.516T1139.480							697.516	1139.48	1.13698e+09	8.2413e+08	7.56964e+08	7.31961e+08
M283.169T839.844							283.169	839.844	1.05422e+09	8.12036e+08	7.67738e+08	7.79462e+08
M750.551T1169.840							750.551	1169.84	1.26976e+09	4.97174e+08	7.89299e+08	8.51007e+08
M200.047T150.358	2-Chloro-DL-Phenylalanine	2-氯苯丙氨酸	1	CVZZNRXMDCOHBG-UHFFFAOYSA-N	C1=CC=C(C(=C1)CC(C(=O)O)N)Cl	C9H10ClNO2	200.047	150.358	8.62282e+08	8.58971e+08	8.4021e+08	8.29171e+08
M843.283T1250.110							843.283	1250.11	1.31956e+09	9.21322e+08	8.28048e+08	3.04692e+08
M712.192T1126.540							712.192	1126.54	1.17453e+09	5.63221e+08	7.60719e+08	8.62583e+08
M736.189T387.357							736.189	387.357	9.851e+08	5.96814e+08	8.43801e+08	9.09237e+08
M876.969T1262.340							876.969	1262.34	1.2907e+09	7.56453e+08	4.3617e+08	8.2808e+08
M751.218T1167.615							751.218	1167.62	1.12214e+09	7.58425e+08	7.08593e+08	7.19784e+08
M789.578T1215.565							789.578	1215.57	1.84485e+09	4.41522e+08	6.05932e+08	3.87445e+08
M716.863T1160.430							716.863	1160.43	1.11576e+09	4.75002e+08	8.24079e+08	8.5953e+08
M731.202T1147.100							731.202	1147.1	9.50269e+08	6.90669e+08	8.24637e+08	8.00291e+08
M428.336T878.208							428.336	878.208	6.57584e+08	1.31409e+09	6.94365e+08	5.86286e+08
M896.319T1290.150							896.319	1290.15	1.23096e+09	2.83158e+08	8.98779e+08	7.96697e+08
M124.087T1369.360							124.087	1369.36	1.08555e+09	1.24289e+09	3.34592e+08	5.36608e+08
M827.477T639.360							827.477	639.36	7.71402e+08	8.35845e+08	7.90897e+08	7.81157e+08
M705.182T34.370							705.182	34.3697	1.00065e+09	7.65592e+08	6.08981e+08	7.88655e+08
M230.113T110.073							230.113	110.073	7.00089e+08	9.79486e+08	6.86593e+08	7.96603e+08
M482.201T463.047							482.201	463.047	7.3988e+08	8.05472e+08	8.08851e+08	8.05411e+08
M823.603T1222.840							823.603	1222.84	6.8945e+08	8.77862e+08	1.04238e+09	4.99322e+08
M765.223T1156.680							765.223	1156.68	1.1342e+09	7.4179e+08	6.38003e+08	5.94143e+08
M852.292T1349.125							852.292	1349.12	3.05906e+08	9.78872e+08	9.15025e+08	8.97642e+08
M746.212T1135.845							746.212	1135.85	1.26847e+09	8.35249e+08	8.84932e+08	8.78632e+07
M750.884T1168.330							750.884	1168.33	1.05754e+09	8.0596e+08	4.40065e+08	7.54484e+08
M303.123T463.161							303.123	463.161	7.11448e+08	7.7806e+08	7.78447e+08	7.75524e+08
M716.525T1160.530							716.525	1160.53	9.95862e+08	5.28809e+08	7.33475e+08	7.7289e+08
M808.926T1240.385							808.926	1240.38	3.82084e+08	1.24889e+09	1.15059e+09	2.42231e+08
M838.277T1210.905							838.277	1210.9	1.09331e+09	4.12968e+08	6.4988e+08	8.64089e+08
M793.918T1252.570							793.918	1252.57	1.11629e+09	7.38492e+08	4.02296e+08	7.401e+08
M745.876T1136.580							745.876	1136.58	1.01561e+09	6.68056e+08	6.94925e+08	6.1266e+08
M784.574T1177.050							784.574	1177.05	5.92754e+08	8.54679e+08	7.98605e+08	7.28701e+08
M755.220T1203.310							755.22	1203.31	1.11568e+09	7.84128e+08	7.01832e+08	3.61886e+08
M828.608T1265.080							828.608	1265.08	1.31938e+09	9.59422e+08	3.20225e+08	3.585e+08
M472.364T877.529							472.364	877.529	6.94491e+08	7.72036e+08	7.80599e+08	6.8696e+08
M293.211T643.418							293.211	643.418	7.85345e+08	9.06714e+08	8.71731e+08	3.52807e+08
M785.241T1177.740							785.241	1177.74	1.14486e+09	7.80089e+08	7.10058e+08	2.50951e+08
M711.855T1125.750							711.855	1125.75	1.06318e+09	4.55451e+08	6.2954e+08	7.31424e+08
M145.049T1664.290							145.049	1664.29	2.06108e+08	9.51724e+08	1.19377e+09	4.95669e+08
M870.488T676.713							870.488	676.713	6.70396e+08	7.47223e+08	7.50838e+08	6.70848e+08
M298.152T672.495							298.152	672.495	8.54541e+08	6.51761e+08	6.48829e+08	6.79961e+08
M130.050T49.395							130.05	49.395	8.63108e+08	6.26093e+08	6.65444e+08	6.73752e+08
M731.873T1146.750							731.873	1146.75	8.65883e+08	6.57684e+08	6.47765e+08	6.36295e+08
M415.325T846.863							415.325	846.863	6.17176e+08	9.09567e+08	6.40313e+08	6.15349e+08
M735.876T1179.460							735.876	1179.46	1.04185e+09	2.8357e+08	6.8515e+08	7.61819e+08
M521.106T387.236							521.106	387.236	9.26661e+08	5.79807e+08	5.73829e+08	6.23275e+08
M842.614T1249.560							842.614	1249.56	1.26867e+09	8.50329e+08	3.01934e+08	2.78656e+08
M765.891T1156.865							765.891	1156.87	9.31897e+08	6.12208e+08	5.58817e+08	5.95009e+08
M503.376T845.605							503.376	845.605	6.0006e+08	7.20208e+08	6.53944e+08	7.22493e+08
M705.187T41.783							705.187	41.7829	7.75832e+08	6.28331e+08	6.08367e+08	6.80413e+08
M382.082T39.429							382.082	39.4288	5.58382e+08	6.0282e+08	5.31224e+08	9.82745e+08
M310.115T655.530							310.115	655.53	7.93426e+08	6.15329e+08	6.18366e+08	6.32724e+08
M877.304T1261.090							877.304	1261.09	9.70557e+08	3.91608e+08	6.32687e+08	6.57704e+08
M269.081T433.471							269.081	433.471	7.57778e+08	8.70832e+08	2.23355e+08	7.9368e+08
M847.621T1299.395							847.621	1299.39	5.23972e+08	1.25619e+09	4.71229e+08	3.8793e+08
M794.583T1252.860							794.583	1252.86	1.09387e+09	7.01695e+08	6.3204e+08	2.09489e+08
M770.565T1192.930							770.565	1192.93	8.15259e+08	8.13516e+08	7.08766e+08	2.8291e+08
M818.928T1188.230							818.928	1188.23	9.76514e+08	3.71695e+07	7.84909e+08	8.12065e+08
M455.351T574.638							455.351	574.638	5.96205e+08	6.68203e+08	6.56643e+08	6.80977e+08
M726.530T1116.250							726.53	1116.25	8.24686e+08	6.31334e+08	5.7013e+08	5.71404e+08
M847.288T1294.750							847.288	1294.75	1.13093e+09	8.53009e+08	3.29269e+08	2.76519e+08
M803.922T1200.095							803.922	1200.1	1.28023e+08	8.42453e+08	7.63484e+08	8.42406e+08
M277.216T555.743							277.216	555.743	5.57041e+08	6.61483e+08	7.18327e+08	6.28417e+08
M774.902T1228.410							774.902	1228.41	1.46984e+09	5.43825e+08	4.70867e+08	3.80328e+07
M216.098T49.540							216.098	49.5395	5.92937e+08	6.40039e+08	6.36716e+08	6.51479e+08
M697.179T1139.480							697.179	1139.48	1.00527e+09	5.45181e+08	6.48148e+08	3.22151e+08
M809.258T1239.695							809.258	1239.69	5.39467e+08	9.12498e+08	3.51479e+08	7.13216e+08
M726.865T1115.335							726.865	1115.34	9.23581e+08	5.51217e+08	6.28965e+08	3.9348e+08
M712.523T1126.140							712.523	1126.14	8.00657e+08	5.97835e+08	5.32077e+08	5.38044e+08
M363.212T334.946							363.212	334.946	5.73133e+08	6.21057e+08	6.50892e+08	6.19639e+08
M384.311T878.016							384.311	878.016	5.27775e+08	7.83277e+08	4.31871e+08	7.14022e+08
M290.179T344.870							290.179	344.87	5.7407e+08	6.54199e+08	6.28213e+08	5.97802e+08
M799.914T1166.380							799.914	1166.38	8.34763e+08	5.56715e+08	4.92075e+08	5.69611e+08
M862.632T1277.920							862.632	1277.92	4.87658e+08	2.33312e+08	8.42837e+08	8.86324e+08
M833.606T1175.040							833.606	1175.04	8.26821e+08	5.51336e+08	5.30446e+08	5.35601e+08
M556.144T400.137							556.144	400.137	6.88633e+08	5.78038e+08	5.52508e+08	6.17783e+08
M677.832T1117.540							677.832	1117.54	7.73493e+08	5.33237e+08	5.56474e+08	5.65298e+08
M827.941T1268.040							827.941	1268.04	1.1912e+09	5.85917e+08	3.35541e+08	3.14214e+08
M331.187T439.442							331.187	439.442	5.44882e+08	6.1248e+08	6.18709e+08	6.28072e+08
M205.097T144.882							205.097	144.882	5.23361e+08	6.92458e+08	5.13269e+08	6.65087e+08
M265.252T950.385							265.252	950.385	6.6029e+08	5.61651e+08	6.20157e+08	5.50131e+08
M737.191T414.073							737.191	414.073	8.04847e+08	7.02921e+08	6.19062e+08	2.64256e+08
M813.601T1286.890							813.601	1286.89	1.30403e+09	5.25124e+08	2.89143e+08	2.66213e+08
M780.232T1144.020							780.232	1144.02	9.04749e+08	3.34511e+08	6.45929e+08	4.91617e+08
M838.613T1210.920							838.613	1210.92	6.24782e+08	5.05026e+08	5.89634e+08	6.43984e+08
M581.197T260.529							581.197	260.529	5.18739e+08	6.44602e+08	5.91577e+08	5.86112e+08
M736.543T1180.240							736.543	1180.24	9.19669e+08	3.17206e+08	5.44454e+08	5.57759e+08
M837.942T1211.170							837.942	1211.17	9.684e+08	5.14026e+08	2.30698e+08	6.25289e+08
M717.198T1159.860							717.198	1159.86	7.38054e+08	5.71861e+08	4.93769e+08	5.29269e+08
M318.300T636.312							318.3	636.312	5.04788e+08	6.00412e+08	6.14551e+08	6.03956e+08
M316.162T716.302							316.162	716.302	6.92402e+08	5.40583e+08	5.12397e+08	5.7594e+08
M740.882T1219.060							740.882	1219.06	9.33583e+08	2.51862e+08	5.84557e+08	5.46106e+08
M823.938T1222.220							823.938	1222.22	4.22216e+08	6.74063e+08	8.00631e+08	4.16767e+08
M110.009T30.658							110.009	30.6584	6.15528e+08	5.70468e+08	5.72064e+08	5.51869e+08
M437.342T574.638							437.342	574.638	5.26308e+08	5.5016e+08	6.03182e+08	6.27164e+08
M847.955T1294.750							847.955	1294.75	7.97741e+08	8.01009e+08	4.00488e+08	3.00115e+08
M372.212T426.538							372.212	426.538	9.4123e+08	1.0523e+09	1.53788e+08	1.45257e+08
M760.889T1123.980							760.889	1123.98	9.25132e+08	6.02787e+08	5.23621e+08	2.29504e+08
M678.166T1117.040							678.166	1117.04	5.99518e+08	5.51714e+08	6.09126e+08	5.04537e+08
M915.667T1326.790							915.667	1326.79	6.21777e+08	7.20405e+08	5.08718e+08	4.11516e+08
M629.405T639.360							629.405	639.36	5.53454e+08	5.79114e+08	5.68602e+08	5.54831e+08
M341.065T400.617							341.065	400.617	7.30237e+08	5.11143e+08	4.88107e+08	5.19926e+08
M697.848T1139.040							697.848	1139.04	7.81356e+08	5.26131e+08	4.76577e+08	4.63851e+08
M823.265T1224.970							823.265	1224.97	6.83584e+08	4.817e+08	3.27517e+08	7.48773e+08
M692.507T1107.825							692.507	1107.83	7.57005e+08	5.83803e+08	5.45801e+08	3.42196e+08
M779.899T1144.960							779.899	1144.96	7.66412e+08	5.87154e+08	5.20071e+08	3.53997e+08
M827.477T603.456							827.477	603.456	4.80944e+08	6.56103e+08	4.82024e+08	5.99253e+08
M828.271T1266.910							828.271	1266.91	9.16373e+08	5.41102e+08	3.06743e+08	4.53595e+08
M862.298T1277.445							862.298	1277.44	5.22667e+08	3.70937e+08	2.2417e+08	1.09786e+09
M692.843T1107.840							692.843	1107.84	8.54276e+08	3.87482e+08	5.92911e+08	3.8068e+08
M227.128T845.885							227.128	845.885	5.43246e+08	5.89767e+08	5.45113e+08	5.31349e+08
M799.249T1166.625							799.249	1166.62	8.85378e+08	5.97402e+08	2.87631e+08	4.19391e+08
M814.256T1153.340							814.256	1153.34	7.38927e+08	4.94748e+08	4.52616e+08	4.84099e+08
M746.549T1136.025							746.549	1136.03	7.98758e+08	5.20377e+08	5.55517e+08	2.6272e+08
M441.321T847.040							441.321	847.04	4.53467e+08	6.93864e+08	4.9508e+08	4.75422e+08
M590.427T842.785							590.427	842.785	4.62145e+08	5.84252e+08	5.37407e+08	5.27472e+08
M872.302T1219.455							872.302	1219.45	8.60056e+08	2.8874e+08	3.85637e+08	5.75742e+08
M760.555T1123.980							760.555	1123.98	7.27968e+08	4.83822e+08	4.15332e+08	4.53636e+08
M275.201T643.214							275.201	643.214	4.96585e+08	5.76289e+08	5.53056e+08	4.53455e+08
M616.274T753.667							616.274	753.667	5.57546e+08	5.00827e+08	4.90019e+08	5.30361e+08
M857.288T1234.795							857.288	1234.8	1.00718e+09	1.96539e+08	2.70696e+08	6.02379e+08
M886.314T1366.055							886.314	1366.06	5.43951e+08	3.01115e+08	9.71381e+08	2.57069e+08
M813.935T1282.520							813.935	1282.52	1.01653e+09	6.97455e+08	2.18798e+08	1.4054e+08
M775.239T1230.420							775.239	1230.42	1.083e+09	1.50554e+08	3.41991e+08	4.876e+08
M827.978T639.360							827.978	639.36	4.91634e+08	5.52593e+08	5.07494e+08	5.08969e+08
M896.650T1291.590							896.65	1291.59	9.38274e+08	2.41823e+08	3.88751e+08	4.90222e+08
M302.110T450.463							302.11	450.463	4.66051e+08	5.42996e+08	5.20188e+08	5.1567e+08
M276.144T54.083							276.144	54.0827	4.94761e+08	5.45552e+08	5.28688e+08	4.73079e+08
M857.625T1235.680							857.625	1235.68	1.30543e+09	2.71752e+08	4.05183e+08	5.69874e+07
M832.947T1315.310							832.947	1315.31	4.29523e+08	8.81338e+08	2.73377e+08	4.49679e+08
M818.597T1189.650							818.597	1189.65	2.79313e+08	3.07819e+08	9.3329e+08	4.98976e+08
M516.389T876.527							516.389	876.527	4.48556e+08	5.13133e+08	4.81453e+08	5.64582e+08
M804.586T1200.980							804.586	1200.98	1.26557e+08	8.69475e+08	1.55871e+08	8.5486e+08
M920.670T1377.130							920.67	1377.13	1.20453e+09	3.52399e+08	1.99698e+08	2.46372e+08
M451.229T334.456							451.229	334.456	4.62648e+08	5.04682e+08	5.22367e+08	5.08614e+08
M663.158T1130.460							663.158	1130.46	6.47818e+08	4.45118e+08	4.36023e+08	4.58225e+08
M566.456T1254.455							566.456	1254.45	5.33441e+08	5.03193e+08	4.91626e+08	4.56886e+08
M258.145T267.130							258.145	267.13	4.42708e+08	5.27439e+08	5.183e+08	4.9604e+08
M663.455T1313.195							663.455	1313.19	5.41135e+08	4.93501e+08	4.93107e+08	4.48828e+08
M794.912T1133.990							794.912	1133.99	6.52358e+08	4.48696e+08	4.29712e+08	4.42468e+08
M455.351T603.707							455.351	603.707	4.40707e+08	5.79071e+08	5.08734e+08	4.40644e+08
M900.992T1339.590							900.992	1339.59	1.41224e+09	3.05372e+08	1.71812e+08	6.80854e+07
M253.159T672.495							253.159	672.495	5.87028e+08	4.59167e+08	4.45742e+08	4.61666e+08
M862.967T1277.980							862.967	1277.98	6.72065e+08	3.69553e+08	4.49e+08	4.62724e+08
M924.674T1452.890							924.674	1452.89	8.29867e+08	1.95366e+08	2.87613e+08	6.31295e+08
M944.527T613.273							944.527	613.273	4.49289e+08	5.2073e+08	5.07752e+08	4.5817e+08
M947.522T513.545							947.522	513.545	4.0386e+08	4.91735e+08	4.89006e+08	5.49583e+08
M414.321T858.794							414.321	858.794	4.6335e+08	4.92708e+08	5.39946e+08	4.29808e+08
M313.143T564.167							313.143	564.167	5.86971e+08	4.29641e+08	4.32269e+08	4.55046e+08
M295.096T586.327							295.096	586.327	5.84672e+08	4.26743e+08	4.23023e+08	4.62336e+08
M760.228T1244.775							760.228	1244.78	7.96405e+08	1.99362e+08	3.2067e+08	5.73837e+08
M915.333T1322.795							915.333	1322.8	4.1706e+08	5.35905e+08	4.0089e+08	5.21761e+08
M891.649T1243.330							891.649	1243.33	7.94396e+08	2.75077e+08	2.00032e+08	6.03787e+08
M911.498T738.703							911.498	738.703	3.95002e+08	5.30138e+08	4.9149e+08	4.50045e+08
M848.289T1295.280							848.289	1295.28	6.95424e+08	4.9417e+08	4.54084e+08	1.93144e+08
M455.351T622.697							455.351	622.697	4.09305e+08	4.82628e+08	4.67956e+08	4.6316e+08
M857.959T1234.770							857.959	1234.77	4.17383e+08	2.29761e+08	5.98898e+08	5.7593e+08
M755.893T1202.450							755.893	1202.45	6.50677e+08	6.32462e+08	2.10962e+08	3.14871e+08
M851.956T1347.555							851.956	1347.56	2.02187e+08	6.94097e+08	2.8309e+08	6.26241e+08
M124.087T1118.270							124.087	1118.27	4.25325e+08	4.3303e+08	5.81726e+08	3.52883e+08
M353.229T586.513							353.229	586.513	3.86629e+08	4.91071e+08	4.85523e+08	4.29714e+08
M437.342T622.697							437.342	622.697	4.07091e+08	4.61837e+08	4.64705e+08	4.54281e+08
M143.107T574.638							143.107	574.638	4.04907e+08	4.57675e+08	4.51255e+08	4.72898e+08
M949.688T1336.590							949.688	1336.59	1.34383e+08	5.87744e+08	4.91258e+08	5.71337e+08
M437.342T603.707							437.342	603.707	3.75403e+08	4.87661e+08	4.54438e+08	4.64753e+08
M885.979T1364.590							885.979	1364.59	3.32392e+08	1.1519e+08	6.70953e+08	6.63645e+08
M231.028T414.709							231.028	414.709	4.25962e+08	4.39832e+08	4.50448e+08	4.64697e+08
M702.184T1173.500							702.184	1173.5	4.07776e+08	5.78784e+08	5.15364e+08	2.72496e+08
M671.415T676.713							671.415	676.713	4.15782e+08	4.61131e+08	4.67139e+08	4.24564e+08
M167.070T571.166							167.07	571.166	3.774e+08	4.81052e+08	4.79618e+08	4.29759e+08
M154.042T150.885							154.042	150.885	4.55707e+08	4.50209e+08	4.35573e+08	4.2492e+08
M900.659T1343.020							900.659	1343.02	9.26279e+08	2.0616e+08	3.24832e+08	3.07109e+08
M799.582T1167.475							799.582	1167.47	7.31395e+08	3.42166e+08	2.56104e+08	4.26933e+08
M780.572T1144.960							780.572	1144.96	6.65448e+08	5.12426e+08	2.25417e+08	3.51832e+08
M210.123T362.565							210.123	362.565	3.9488e+08	4.68889e+08	4.43278e+08	4.41634e+08
M804.922T1200.430							804.922	1200.43	6.30544e+08	3.28293e+08	3.6579e+08	4.23392e+08
M277.217T800.603							277.217	800.603	4.80529e+08	4.01478e+08	5.03226e+08	3.61611e+08
M760.562T1243.630							760.562	1243.63	5.39186e+08	4.08969e+08	3.80069e+08	4.12806e+08
M852.950T1197.630							852.95	1197.63	3.64531e+08	5.88813e+08	3.07851e+08	4.78639e+08
M693.179T1107.830							693.179	1107.83	5.23373e+08	4.03643e+08	4.05201e+08	4.0148e+08
M736.188T431.643							736.188	431.643	5.68153e+08	3.58286e+08	3.71157e+08	4.32379e+08
M940.020T1409.595							940.02	1409.6	2.57535e+08	1.55279e+08	7.18323e+08	5.95644e+08
M682.507T1150.630							682.507	1150.63	6.52615e+08	3.4136e+08	2.80688e+08	4.51683e+08
M682.839T1153.000							682.839	1153	6.35767e+08	4.5867e+08	4.84944e+08	1.46736e+08
M472.364T892.207							472.364	892.207	3.62509e+08	5.28786e+08	4.22229e+08	4.11019e+08
M701.851T1173.565							701.851	1173.57	6.15607e+08	5.04186e+08	3.19832e+08	2.81673e+08
M489.279T527.956							489.279	527.956	3.6131e+08	5.15555e+08	4.26385e+08	4.1732e+08
M124.087T1090.710							124.087	1090.71	3.90352e+08	3.46917e+08	6.2176e+08	3.61026e+08
M287.164T791.483							287.164	791.483	4.79079e+08	4.03069e+08	3.968e+08	4.2801e+08
M935.014T1360.785							935.014	1360.79	8.65228e+08	3.35896e+08	3.31671e+08	1.70822e+08
M721.199T1196.200							721.199	1196.2	6.79972e+08	5.27586e+08	3.35453e+08	1.58172e+08
M1455.339T415.433							1455.34	415.433	4.56984e+08	4.11119e+08	4.04966e+08	4.19566e+08
M579.179T690.725							579.179	690.725	5.20898e+08	4.04834e+08	3.64466e+08	4.01413e+08
M689.208T34.247							689.208	34.2474	5.13089e+08	4.05854e+08	3.77372e+08	3.95107e+08
M876.634T1259.745							876.634	1259.74	3.2097e+08	5.99721e+08	1.76485e+08	5.84428e+08
M272.197T386.122							272.197	386.122	3.81956e+08	4.59842e+08	4.36964e+08	4.0175e+08
M473.145T514.918							473.145	514.918	3.8135e+08	4.42197e+08	4.31549e+08	4.25245e+08
M312.131T629.279							312.131	629.279	4.9517e+08	3.90347e+08	3.80203e+08	4.05035e+08
M398.297T846.686							398.297	846.686	3.98798e+08	4.51038e+08	4.11616e+08	4.04906e+08
M678.500T1117.540							678.5	1117.54	5.35877e+08	3.71399e+08	3.61312e+08	3.87932e+08
M277.217T784.186							277.217	784.186	4.28073e+08	4.61611e+08	4.50916e+08	3.10667e+08
M663.492T1130.850							663.492	1130.85	5.4646e+08	3.38223e+08	2.93361e+08	4.723e+08
M381.080T61.177							381.08	61.1772	4.26445e+08	4.1877e+08	3.9944e+08	4.04229e+08
M278.089T751.043							278.089	751.043	4.63321e+08	4.25715e+08	3.73613e+08	3.84457e+08
M279.232T683.606							279.232	683.606	3.58924e+08	4.41745e+08	4.39361e+08	3.97455e+08
M256.093T50.016							256.093	50.0162	3.69877e+08	4.21579e+08	4.17975e+08	4.20361e+08
M277.217T586.090							277.217	586.09	3.55006e+08	4.39269e+08	4.32533e+08	4.0231e+08
M611.240T818.104							611.24	818.104	4.53302e+08	4.02847e+08	3.85997e+08	3.86595e+08
M727.200T1115.605							727.2	1115.61	3.00508e+08	4.79161e+08	4.0351e+08	4.41332e+08
M474.218T55.977							474.218	55.9767	3.5211e+08	4.35791e+08	4.17917e+08	4.15108e+08
M411.310T878.162							411.31	878.162	3.09781e+08	6.54405e+08	3.51199e+08	3.04143e+08
M794.576T1134.105							794.576	1134.11	5.16053e+08	3.30048e+08	3.73309e+08	3.97856e+08
M1454.339T413.850							1454.34	413.85	2.84207e+08	5.18506e+08	5.25775e+08	2.87818e+08
M939.683T1416.340							939.683	1416.34	2.88837e+08	3.95919e+08	2.12486e+08	7.15673e+08
M275.160T270.428							275.16	270.428	3.68842e+08	4.36986e+08	4.10749e+08	3.95698e+08
M449.133T339.506							449.133	339.506	3.79774e+08	4.40504e+08	3.89912e+08	3.97961e+08
M912.002T738.703							912.002	738.703	3.28496e+08	4.53489e+08	4.32346e+08	3.88643e+08
M813.921T1153.875							813.921	1153.88	5.83326e+08	3.38256e+08	3.21443e+08	3.59668e+08
M285.192T257.139							285.192	257.139	3.55168e+08	4.38595e+08	4.08874e+08	3.87482e+08
M127.039T68.300							127.039	68.2999	3.28933e+08	2.87309e+08	4.93202e+08	4.80139e+08
M520.339T760.726							520.339	760.726	3.69307e+08	4.67232e+08	3.71169e+08	3.7906e+08
M143.107T603.707							143.107	603.707	3.57161e+08	4.28018e+08	4.03711e+08	3.82951e+08
M297.112T655.530							297.112	655.53	4.79694e+08	3.51145e+08	3.62076e+08	3.76568e+08
M293.081T571.606							293.081	571.606	4.66958e+08	3.60591e+08	3.55248e+08	3.79561e+08
M779.912T1271.930							779.912	1271.93	4.82264e+08	4.29986e+08	3.65067e+08	2.84202e+08
M774.571T1227.630							774.571	1227.63	3.68886e+08	5.05001e+08	3.81413e+08	3.05365e+08
M281.117T709.620							281.117	709.62	4.81448e+08	3.70692e+08	3.36536e+08	3.70267e+08
M925.012T1447.595							925.012	1447.6	3.315e+08	1.42684e+08	8.64683e+08	2.18012e+08
M901.326T1339.590							901.326	1339.59	2.77596e+08	2.6379e+08	7.56831e+08	2.56081e+08
M428.336T893.256							428.336	893.256	3.84951e+08	4.4706e+08	3.32986e+08	3.89078e+08
M828.479T639.360							828.479	639.36	3.74441e+08	4.11693e+08	3.86028e+08	3.77846e+08
M872.635T1220.575							872.635	1220.58	2.88458e+08	4.46976e+08	3.066e+08	5.07862e+08
M785.578T1177.600							785.578	1177.6	5.48609e+08	3.82867e+08	2.78174e+08	3.39527e+08
M881.979T1308.770							881.979	1308.77	5.67202e+08	3.16552e+08	2.6123e+08	4.03186e+08
M277.217T730.792							277.217	730.792	3.62735e+08	4.07675e+08	3.77777e+08	3.96677e+08
M688.172T1076.440							688.172	1076.44	5.26686e+08	3.58265e+08	3.61921e+08	2.93832e+08
M833.938T1175.235							833.938	1175.23	6.22661e+08	1.55731e+08	3.74334e+08	3.85688e+08
M177.098T36.710							177.098	36.7099	3.39952e+08	4.10143e+08	3.91598e+08	3.95314e+08
M389.240T322.808							389.24	322.808	3.9661e+08	4.69692e+08	3.45071e+08	3.253e+08
M871.974T1385.645							871.974	1385.64	9.93313e+08	1.70104e+08	1.40881e+08	2.31207e+08
M881.311T1306.990							881.311	1306.99	4.66408e+08	2.16262e+08	1.98635e+08	6.47994e+08
M833.281T1309.410							833.281	1309.41	4.21808e+08	6.85904e+08	1.74437e+08	2.44084e+08
M497.343T790.556							497.343	790.556	4.44738e+08	4.00644e+08	3.08461e+08	3.70522e+08
M303.191T395.225							303.191	395.225	3.38217e+08	4.23582e+08	3.7472e+08	3.87526e+08
M853.287T1197.630							853.287	1197.63	2.6004e+08	4.59665e+08	4.20301e+08	3.75138e+08
M128.019T30.310							128.019	30.3103	4.08543e+08	3.54349e+08	3.45117e+08	4.04323e+08
M813.266T1282.745							813.266	1282.74	1.01802e+09	1.45978e+08	2.09263e+08	1.37159e+08
M563.550T950.385							563.55	950.385	4.77078e+08	3.3118e+08	3.60015e+08	3.41532e+08
M761.223T1123.450							761.223	1123.45	5.31216e+08	4.17579e+08	3.85345e+08	1.74264e+08
M547.402T844.368							547.402	844.368	3.42188e+08	4.19175e+08	3.74457e+08	3.64879e+08
M629.406T622.697							629.406	622.697	3.38031e+08	3.87168e+08	3.9129e+08	3.83742e+08
M969.033T1373.070							969.033	1373.07	1.9357e+08	5.14861e+08	2.81814e+08	5.04509e+08
M867.627T1185.140							867.627	1185.14	4.81192e+08	3.4967e+08	3.09535e+08	3.51169e+08
M664.493T1069.910							664.493	1069.91	3.4784e+08	3.96511e+08	4.15803e+08	3.30876e+08
M814.591T1154.030							814.591	1154.03	5.80985e+08	4.16749e+08	1.57814e+08	3.34694e+08
M230.113T86.274							230.113	86.2742	4.36328e+08	5.83736e+08	2.25691e+08	2.38611e+08
M809.597T1239.370							809.597	1239.37	1.40807e+08	4.57516e+08	4.28484e+08	4.4943e+08
M629.404T603.559							629.404	603.559	3.3311e+08	4.16371e+08	3.46904e+08	3.795e+08
M127.039T1683.015							127.039	1683.02	2.08742e+08	3.2472e+08	3.79529e+08	5.57062e+08
M654.148T1064.380							654.148	1064.38	4.90738e+08	3.47247e+08	3.16573e+08	3.09695e+08
M371.298T845.885							371.298	845.885	3.67885e+08	3.84957e+08	3.61952e+08	3.4873e+08
M1304.228T676.713							1304.23	676.713	3.35792e+08	3.93611e+08	3.90303e+08	3.43736e+08
M302.146T617.207							302.146	617.207	4.4289e+08	3.43254e+08	3.30962e+08	3.44267e+08
M647.415T639.360							647.415	639.36	3.58491e+08	3.73846e+08	3.63546e+08	3.65223e+08
M719.158T414.845							719.158	414.845	3.47027e+08	3.67897e+08	3.67143e+08	3.74591e+08
M1065.777T1159.395							1065.78	1159.39	4.06518e+08	3.6755e+08	3.5035e+08	3.26641e+08
M871.963T1219.010							871.963	1219.01	2.95918e+08	4.01339e+08	3.56965e+08	3.95989e+08
M852.628T1348.310							852.628	1348.31	2.20418e+08	2.18737e+08	6.86999e+08	3.23085e+08
M295.227T586.327							295.227	586.327	3.10225e+08	3.92193e+08	3.82489e+08	3.61755e+08
M325.106T524.207							325.106	524.207	4.52701e+08	3.23714e+08	3.1933e+08	3.49164e+08
M891.978T1244.490							891.978	1244.49	6.58225e+08	1.40316e+08	2.07886e+08	4.36024e+08
M442.353T849.933							442.353	849.933	3.96573e+08	5.10321e+08	2.20628e+08	3.14141e+08
M673.494T1086.340							673.494	1086.34	4.45927e+08	3.41465e+08	3.1231e+08	3.34788e+08
M286.152T605.273							286.152	605.273	6.67153e+08	5.21099e+08	1.01707e+08	1.44382e+08
M317.114T818.104							317.114	818.104	3.98782e+08	3.55861e+08	3.38548e+08	3.38391e+08
M779.577T1272.735							779.577	1272.73	7.69861e+08	3.42169e+08	1.1266e+08	2.01582e+08
M798.924T1302.520							798.924	1302.52	4.13879e+08	2.49171e+08	5.61074e+08	1.9912e+08
M295.227T651.817							295.227	651.817	3.21725e+08	3.78254e+08	3.76999e+08	3.41687e+08
M294.155T53.663							294.155	53.6634	3.27239e+08	3.81958e+08	3.66209e+08	3.41713e+08
M766.228T1156.680							766.228	1156.68	4.81229e+08	3.23181e+08	2.82459e+08	3.25093e+08
M1066.278T1160.530							1066.28	1160.53	4.89437e+08	3.30705e+08	2.6897e+08	3.18513e+08
M521.108T367.772							521.108	367.772	4.31191e+08	3.18499e+08	3.01711e+08	3.54769e+08
M366.108T39.647							366.108	39.6467	4.69536e+08	2.45063e+08	2.39e+08	4.4968e+08
M653.813T1065.115							653.813	1065.12	4.60773e+08	3.22219e+08	2.81596e+08	3.30053e+08
M673.163T1086.215							673.163	1086.21	4.09102e+08	2.88368e+08	3.89353e+08	3.02942e+08
M145.049T69.194							145.049	69.1944	3.03166e+08	3.54203e+08	3.61634e+08	3.66184e+08
M886.652T1369.620							886.652	1369.62	2.84913e+08	1.35355e+08	8.10327e+08	1.46025e+08
M867.305T1333.995							867.305	1333.99	6.98905e+08	2.67176e+08	2.02413e+08	2.07787e+08
M433.291T877.952							433.291	877.952	2.03979e+08	4.8787e+08	4.51311e+08	2.28505e+08
M167.070T581.677							167.07	581.677	2.96261e+08	3.6296e+08	3.59016e+08	3.44761e+08
M819.266T1186.830							819.266	1186.83	3.14351e+08	1.7994e+08	2.50331e+08	6.1596e+08
M605.403T574.638							605.403	574.638	3.21192e+08	3.39303e+08	3.441e+08	3.50235e+08
M737.191T387.357							737.191	387.357	4.00108e+08	2.45507e+08	3.38689e+08	3.67127e+08
M867.635T1328.460							867.635	1328.46	1.29026e+08	4.63768e+08	2.81594e+08	4.6862e+08
M779.239T1270.420							779.239	1270.42	3.53197e+08	4.61794e+08	3.59675e+08	1.64855e+08
M116.071T91.047							116.071	91.0469	5.19161e+08	3.96436e+08	1.93867e+08	2.29343e+08
M896.988T1290.090							896.988	1290.09	5.62411e+08	3.88293e+08	1.19415e+08	2.67757e+08
M905.327T1400.220							905.327	1400.22	2.55855e+08	3.04668e+08	1.60743e+08	6.1447e+08
M1088.288T1148.180							1088.29	1148.18	4.43045e+08	2.93812e+08	2.81867e+08	3.10815e+08
M832.610T1306.990							832.61	1306.99	6.58213e+08	2.06401e+08	2.65157e+08	1.99606e+08
M1195.607T656.433							1195.61	656.433	3.84051e+08	3.1675e+08	3.01477e+08	3.25048e+08
M950.022T1336.640							950.022	1336.64	1.03531e+08	4.85826e+08	2.51895e+08	4.85482e+08
M843.616T1249.560							843.616	1249.56	6.95832e+08	2.05948e+08	2.29758e+08	1.94407e+08
M881.641T1301.115							881.641	1301.12	7.02272e+08	2.13056e+08	2.17386e+08	1.88547e+08
M910.995T1275.690							910.995	1275.69	2.25515e+08	2.01938e+08	3.34644e+08	5.57942e+08
M414.321T828.230							414.321	828.23	3.29111e+08	3.63257e+08	3.02501e+08	3.24159e+08
M1037.256T1139.225							1037.26	1139.22	4.09303e+08	2.97685e+08	3.30954e+08	2.78795e+08
M160.072T129.147							160.072	129.147	2.96295e+08	3.47754e+08	3.41042e+08	3.3093e+08
M143.107T622.697							143.107	622.697	2.96231e+08	3.50138e+08	3.36258e+08	3.32682e+08
M299.155T753.631							299.155	753.631	3.58773e+08	3.15351e+08	3.09431e+08	3.28974e+08
M257.267T931.167							257.267	931.167	3.72975e+08	3.03411e+08	3.18914e+08	3.16122e+08
M721.535T1197.430							721.535	1197.43	4.19235e+08	1.95157e+08	5.20978e+08	1.70423e+08
M152.057T49.266							152.057	49.2662	3.23551e+08	3.42498e+08	3.21314e+08	3.18171e+08
M658.821T1098.010							658.821	1098.01	6.05936e+08	2.44857e+08	2.17682e+08	2.3687e+08
M167.070T463.161							167.07	463.161	3.02541e+08	3.34319e+08	3.43611e+08	3.22595e+08
M1124.321T1203.705							1124.32	1203.7	4.34981e+08	2.87967e+08	2.71e+08	3.04735e+08
M639.139T1078.940							639.139	1078.94	3.79611e+08	2.52035e+08	3.1075e+08	3.5465e+08
M671.416T700.576							671.416	700.576	3.01599e+08	3.3652e+08	3.33757e+08	3.12213e+08
M543.132T38.117							543.132	38.1174	3.28103e+08	3.38908e+08	3.21509e+08	2.95014e+08
M901.659T1341.695							901.659	1341.69	1.96741e+08	1.63618e+08	4.30795e+08	4.88431e+08
M930.678T1303.410							930.678	1303.41	6.49305e+08	2.85613e+08	1.74208e+08	1.68871e+08
M285.148T628.572							285.148	628.572	3.77663e+08	3.03125e+08	2.72331e+08	3.24388e+08
M767.567T1119.830							767.567	1119.83	1.51318e+06	4.07598e+08	4.95178e+08	3.72563e+08
M707.181T1097.785							707.181	1097.79	2.80045e+08	2.20134e+08	3.82635e+08	3.87068e+08
M935.349T1352.695							935.349	1352.69	1.41575e+08	3.34478e+08	1.54306e+08	6.38034e+08
M288.166T68.311							288.166	68.3114	3.20039e+08	3.50487e+08	3.0364e+08	2.93463e+08
M732.206T1146.905							732.206	1146.9	4.03727e+08	3.18125e+08	2.2672e+08	3.19035e+08
M869.486T700.576							869.486	700.576	2.91361e+08	3.47602e+08	3.27495e+08	3.00395e+08
M241.999T30.310							241.999	30.3103	3.44029e+08	3.14382e+08	2.92813e+08	3.15449e+08
M383.075T39.429							383.075	39.4288	2.67227e+08	2.66036e+08	2.54345e+08	4.78204e+08
M353.269T846.130							353.269	846.13	2.75764e+08	2.84974e+08	3.44302e+08	3.58793e+08
M291.196T607.343							291.196	607.343	4.67253e+08	1.45894e+08	1.47378e+08	5.01742e+08
M741.542T1103.080							741.542	1103.08	2.41404e+08	2.51358e+08	2.17176e+08	5.50973e+08
M319.130T753.110							319.13	753.11	3.30953e+08	3.13116e+08	2.95333e+08	3.16545e+08
M1007.730T1118.605							1007.73	1118.61	4.17775e+08	3.13163e+08	2.64594e+08	2.58219e+08
M647.415T622.697							647.415	622.697	2.81892e+08	3.28879e+08	3.21448e+08	3.18688e+08
M833.271T1175.260							833.271	1175.26	5.62554e+08	1.68659e+08	1.55689e+08	3.62831e+08
M817.937T1335.440							817.937	1335.44	4.93066e+08	1.65024e+08	2.14552e+08	3.76494e+08
M916.000T1325.255							916	1325.26	5.28528e+08	2.0984e+08	4.44947e+08	6.2316e+07
M683.172T1149.385							683.172	1149.38	4.61453e+08	2.70328e+08	2.39304e+08	2.7022e+08
M611.394T639.360							611.394	639.36	3.05908e+08	3.28141e+08	3.06415e+08	2.98883e+08
M437.342T639.360							437.342	639.36	3.04235e+08	3.14975e+08	3.16567e+08	3.03128e+08
M203.053T40.355							203.053	40.3545	3.85454e+08	3.62134e+08	9.33125e+07	3.97136e+08
M775.563T1114.020							775.563	1114.02	4.82351e+08	1.88506e+08	3.41207e+08	2.25946e+08
M906.333T1406.240							906.333	1406.24	7.07705e+08	2.72681e+08	1.88293e+08	6.73683e+07
M687.836T1075.740							687.836	1075.74	4.82864e+08	3.31669e+08	1.5048e+08	2.67447e+08
M127.039T1621.720							127.039	1621.72	5.23117e+08	1.82287e+08	2.34087e+08	2.92699e+08
M891.314T1243.610							891.314	1243.61	5.34051e+08	2.11143e+08	1.06956e+08	3.78136e+08
M313.143T549.117							313.143	549.117	3.78102e+08	2.7561e+08	2.64517e+08	3.11187e+08
M746.880T1136.270							746.88	1136.27	4.16283e+08	2.71502e+08	2.56286e+08	2.83586e+08
M858.291T1234.840							858.291	1234.84	2.04128e+08	3.84676e+08	2.67636e+08	3.69759e+08
M736.879T1180.370							736.879	1180.37	4.27628e+08	2.67909e+08	2.85166e+08	2.42403e+08
M1030.244T1106.205							1030.24	1106.2	4.23571e+08	2.32389e+08	2.71967e+08	2.95132e+08
M647.415T603.707							647.415	603.707	2.80079e+08	3.36422e+08	2.81831e+08	3.13867e+08
M658.486T1098.970							658.486	1098.97	5.39965e+08	2.13724e+08	2.01496e+08	2.53102e+08
M881.641T1318.130							881.641	1318.13	4.01799e+08	2.60306e+08	2.15032e+08	3.28903e+08
M949.688T1076.750							949.688	1076.75	3.02397e+08	2.95017e+08	2.92672e+08	3.13495e+08
M286.152T671.524							286.152	671.524	3.63479e+08	2.85325e+08	2.7951e+08	2.74102e+08
M455.351T639.360							455.351	639.36	2.91582e+08	3.1836e+08	2.989e+08	2.92653e+08
M486.378T847.820							486.378	847.82	2.88196e+08	2.8086e+08	3.08805e+08	3.2066e+08
M800.252T1165.920							800.252	1165.92	4.23908e+08	2.70539e+08	2.75324e+08	2.24056e+08
M370.295T858.365							370.295	858.365	2.64669e+08	3.24196e+08	3.1775e+08	2.82573e+08
M281.154T684.949							281.154	684.949	3.68701e+08	2.78095e+08	2.66726e+08	2.73627e+08
M516.389T891.364							516.389	891.364	2.48213e+08	3.63738e+08	2.91891e+08	2.82543e+08
M775.226T1114.590							775.226	1114.59	3.83478e+08	2.84923e+08	2.56952e+08	2.5753e+08
M985.716T1130.655							985.716	1130.65	4.08828e+08	2.33571e+08	2.65033e+08	2.71741e+08
M770.899T1191.790							770.899	1191.79	2.32686e+08	3.25565e+08	2.58765e+08	3.58115e+08
M295.227T784.063							295.227	784.063	2.48516e+08	2.88759e+08	2.69791e+08	3.62938e+08
M242.113T87.814							242.113	87.814	2.94155e+08	2.98564e+08	2.8197e+08	2.88968e+08
M920.004T1375.760							920.004	1375.76	1.754e+08	5.83482e+08	2.0424e+08	2.00163e+08
M291.196T577.739							291.196	577.739	2.50418e+08	3.10692e+08	3.10489e+08	2.91005e+08
M353.229T555.542							353.229	555.542	2.47756e+08	3.20321e+08	2.99075e+08	2.94467e+08
M302.110T571.333							302.11	571.333	2.52302e+08	3.23549e+08	3.04587e+08	2.79489e+08
M127.039T51.230							127.039	51.2303	3.11107e+08	1.56655e+08	3.59063e+08	3.28497e+08
M444.332T803.542							444.332	803.542	2.61287e+08	3.11167e+08	3.02114e+08	2.79616e+08
M1153.342T1227.630							1153.34	1227.63	4.70951e+08	2.66899e+08	1.29897e+08	2.86284e+08
M600.369T899.528							600.369	899.528	1.70679e+08	3.4962e+08	3.14847e+08	3.14685e+08
M799.256T1303.410							799.256	1303.41	5.27567e+08	1.4249e+08	3.31102e+08	1.48536e+08
M1059.269T1126.715							1059.27	1126.71	4.5183e+08	1.26373e+08	2.77749e+08	2.92023e+08
M1304.737T676.713							1304.74	676.713	2.5836e+08	3.05767e+08	3.16143e+08	2.61576e+08
M269.117T729.120							269.117	729.12	3.36139e+08	2.65478e+08	2.45773e+08	2.84661e+08
M433.229T353.796							433.229	353.796	2.46475e+08	3.02322e+08	2.95206e+08	2.87317e+08
M949.030T1591.120							949.03	1591.12	5.07875e+08	1.27895e+08	2.19105e+08	2.75841e+08
M123.079T1560.850							123.079	1560.85	2.57e+08	2.88176e+08	3.64363e+08	2.21148e+08
M284.286T950.385							284.286	950.385	3.05907e+08	2.62979e+08	3.00159e+08	2.61125e+08
M143.107T639.360							143.107	639.36	2.724e+08	2.95251e+08	2.80705e+08	2.77881e+08
M243.098T74.346							243.098	74.3465	2.49714e+08	2.9357e+08	2.94958e+08	2.8576e+08
M507.328T845.705							507.328	845.705	2.59734e+08	2.94561e+08	2.79934e+08	2.89241e+08
M819.597T1186.550							819.597	1186.55	3.73517e+08	3.99953e+08	2.53643e+08	9.4981e+07
M827.477T622.697							827.477	622.697	2.5919e+08	2.96916e+08	2.81784e+08	2.83683e+08
M861.963T1278.040							861.963	1278.04	3.41181e+08	2.32878e+08	3.19392e+08	2.224e+08
M809.465T639.360							809.465	639.36	2.70066e+08	2.93728e+08	2.78848e+08	2.72152e+08
M1008.234T1118.740							1008.23	1118.74	4.52787e+08	2.78065e+08	2.73591e+08	1.10116e+08
M1437.310T414.816							1437.31	414.816	3.2335e+08	2.54665e+08	2.45683e+08	2.85896e+08
M202.045T150.358							202.045	150.358	2.83295e+08	2.78393e+08	2.73126e+08	2.7311e+08
M959.033T1461.610							959.033	1461.61	4.29545e+08	1.30016e+08	1.53936e+08	3.94256e+08
M668.823T1054.140							668.823	1054.14	3.8111e+08	2.52998e+08	2.28372e+08	2.44039e+08
M1175.356T1212.650							1175.36	1212.65	4.35748e+08	2.48222e+08	2.21301e+08	1.97575e+08
M957.199T1109.300							957.199	1109.3	4.67671e+08	1.68937e+08	1.50308e+08	3.15146e+08
M944.361T1491.415							944.361	1491.41	2.20352e+08	1.11483e+08	3.52475e+08	4.17492e+08
M934.680T1355.250							934.68	1355.25	2.68916e+08	5.78923e+08	1.38171e+08	1.15608e+08
M920.335T1373.815							920.335	1373.82	3.23616e+08	4.01438e+08	2.04461e+08	1.69808e+08
M717.530T1160.195							717.53	1160.19	3.49806e+08	2.64045e+08	2.40001e+08	2.44783e+08
M1117.306T1169.040							1117.31	1169.04	4.48765e+08	1.58988e+08	2.87247e+08	2.01927e+08
M1036.754T1139.580							1036.75	1139.58	4.3843e+08	2.88531e+08	1.93296e+08	1.75942e+08
M1044.260T1173.170							1044.26	1173.17	4.2798e+08	1.46062e+08	2.24536e+08	2.93115e+08
M930.014T1530.500							930.014	1530.5	4.40653e+08	1.59375e+08	3.80197e+08	1.09757e+08
M998.063T1588.200							998.063	1588.2	2.91835e+08	1.46572e+08	4.45702e+08	2.00739e+08
M930.338T1302.720							930.338	1302.72	3.58739e+08	3.24825e+08	2.05932e+08	1.93224e+08
M745.552T1262.450							745.552	1262.45	3.2183e+08	3.34577e+08	3.25161e+08	1.00701e+08
M912.499T738.703							912.499	738.703	2.29337e+08	3.08859e+08	2.82351e+08	2.58164e+08
M123.079T1449.730							123.079	1449.73	3.56866e+08	2.70478e+08	3.30125e+08	1.19347e+08
M1094.794T1180.655							1094.79	1180.65	3.98257e+08	1.64156e+08	2.62027e+08	2.52049e+08
M905.662T1399.780							905.662	1399.78	2.94438e+08	3.75762e+08	2.39138e+08	1.67005e+08
M644.145T1110.655							644.145	1110.65	3.19045e+08	2.66492e+08	2.3984e+08	2.50339e+08
M866.631T1321.340							866.631	1321.34	4.14007e+08	2.12794e+08	2.16259e+08	2.32369e+08
M213.148T555.953							213.148	555.953	2.44416e+08	2.82897e+08	2.67052e+08	2.79986e+08
M116.071T157.066							116.071	157.066	4.08612e+08	2.86035e+08	1.42007e+08	2.35528e+08
M824.272T1222.695							824.272	1222.69	2.01529e+08	2.42739e+08	4.16773e+08	2.09333e+08
M712.860T1126.190							712.86	1126.19	3.45029e+08	2.61362e+08	2.01302e+08	2.59861e+08
M1233.396T1266.360							1233.4	1266.36	3.9091e+08	2.62024e+08	1.34057e+08	2.79661e+08
M230.113T67.453							230.113	67.4525	2.30032e+08	3.12506e+08	2.63468e+08	2.58664e+08
M925.671T1257.350							925.671	1257.35	2.01907e+08	3.48999e+08	3.09427e+08	2.02635e+08
M707.519T1097.785							707.519	1097.79	3.32283e+08	2.42822e+08	2.39676e+08	2.48062e+08
M1116.812T1168.755							1116.81	1168.76	3.59719e+08	2.20366e+08	2.42568e+08	2.37335e+08
M1014.737T1151.625							1014.74	1151.62	3.85393e+08	2.25782e+08	1.98283e+08	2.49681e+08
M643.811T1110.650							643.811	1110.65	3.64592e+08	2.31414e+08	2.56679e+08	2.0601e+08
M928.178T1091.425							928.178	1091.42	4.10334e+08	2.61001e+08	1.89548e+08	1.9691e+08
M560.415T874.780							560.415	874.78	2.27113e+08	2.77472e+08	2.48131e+08	3.04639e+08
M123.079T1466.840							123.079	1466.84	3.96961e+08	1.2601e+08	1.82658e+08	3.51286e+08
M759.895T1242.500							759.895	1242.5	1.94621e+08	4.92434e+08	1.5335e+08	2.15299e+08
M123.079T1430.885							123.079	1430.88	3.14699e+08	2.86935e+08	3.06572e+08	1.46524e+08
M145.049T1622.890							145.049	1622.89	1.5045e+08	1.33977e+08	3.5554e+08	4.13934e+08
M123.079T1584.600							123.079	1584.6	2.26125e+08	1.99484e+08	3.78519e+08	2.46584e+08
M124.087T1057.590							124.087	1057.59	1.49208e+08	2.3786e+08	2.30308e+08	4.32831e+08
M837.950T1372.930							837.95	1372.93	1.51807e+08	2.26425e+08	2.84149e+08	3.87196e+08
M329.207T473.632							329.207	473.632	2.32028e+08	2.87179e+08	2.75738e+08	2.54511e+08
M496.339T775.706							496.339	775.706	3.00015e+08	2.82518e+08	2.04468e+08	2.62388e+08
M852.615T1198.860							852.615	1198.86	2.45189e+08	1.86711e+08	2.15569e+08	3.98127e+08
M890.987T1421.460							890.987	1421.46	5.16838e+08	1.5535e+08	3.64743e+07	3.36414e+08
M179.092T1592.735							179.092	1592.73	2.42642e+08	2.46812e+08	1.56606e+08	3.98283e+08
M1087.783T1147.730							1087.78	1147.73	3.32527e+08	2.38085e+08	2.25275e+08	2.43923e+08
M400.306T802.954							400.306	802.954	2.30837e+08	2.80343e+08	2.71936e+08	2.54791e+08
M949.354T1337.750							949.354	1337.75	1.28714e+08	3.75882e+08	3.39566e+08	1.91937e+08
M997.726T1589.290							997.726	1589.29	3.25344e+08	2.07636e+08	2.86861e+08	2.15129e+08
M869.487T657.239							869.487	657.239	2.35992e+08	2.79966e+08	2.66708e+08	2.52258e+08
M339.151T41.604							339.151	41.6039	3.31899e+08	2.36514e+08	2.35175e+08	2.29997e+08
M979.214T1094.610							979.214	1094.61	3.29196e+08	1.60004e+08	3.22463e+08	2.2131e+08
M310.128T78.543							310.128	78.5431	2.22911e+08	2.98149e+08	2.38425e+08	2.73065e+08
M1015.242T1151.830							1015.24	1151.83	4.43039e+08	1.2358e+08	1.85076e+08	2.79258e+08
M871.306T1381.420							871.306	1381.42	1.74141e+08	1.64571e+08	1.73896e+08	5.18025e+08
M258.145T255.480							258.145	255.48	2.43101e+08	2.69582e+08	2.65725e+08	2.51587e+08
M950.189T1076.335							950.189	1076.34	3.02438e+08	2.2511e+08	2.06846e+08	2.93968e+08
M261.091T778.914							261.091	778.914	3.0012e+08	2.43287e+08	2.33478e+08	2.48963e+08
M295.227T601.128							295.227	601.128	1.72711e+08	2.07946e+08	4.58682e+08	1.85224e+08
M731.534T1371.940							731.534	1371.94	4.35182e+08	1.62317e+08	3.59486e+08	6.64259e+07
M113.964T1635.380							113.964	1635.38	1.65627e+08	3.49642e+08	2.03379e+08	3.02051e+08
M802.494T580.458							802.494	580.458	2.48293e+08	2.59235e+08	2.53929e+08	2.58154e+08
M740.549T1218.500							740.549	1218.5	7.24597e+08	6.87274e+07	4.13894e+07	1.79511e+08
M675.676T1104.510							675.676	1104.51	2.81452e+08	2.11177e+08	2.68371e+08	2.53046e+08
M437.127T372.250							437.127	372.25	3.08872e+08	2.23957e+08	2.25701e+08	2.55169e+08
M870.989T676.713							870.989	676.713	2.42386e+08	2.64139e+08	2.64914e+08	2.41358e+08
M619.792T1055.275							619.792	1055.28	3.36627e+08	2.30975e+08	2.30366e+08	2.14622e+08
M688.421T898.261							688.421	898.261	2.18299e+08	2.9238e+08	2.57655e+08	2.43965e+08
M620.126T1055.475							620.126	1055.47	3.50404e+08	2.07323e+08	1.96505e+08	2.56447e+08
M899.160T1067.305							899.16	1067.31	3.25868e+08	2.24531e+08	2.31403e+08	2.28185e+08
M124.087T1071.660							124.087	1071.66	1.95857e+08	2.5908e+08	3.14504e+08	2.4014e+08
M732.444T896.065							732.444	896.065	1.75141e+08	2.54789e+08	2.12289e+08	3.63599e+08
M1146.332T1192.000							1146.33	1192	3.94524e+08	2.56545e+08	2.70078e+08	8.40885e+07
M299.091T569.699							299.091	569.699	2.18978e+08	2.76042e+08	2.60325e+08	2.49468e+08
M968.698T1372.500							968.698	1372.5	9.63611e+07	2.49988e+08	3.27773e+08	3.27815e+08
M328.139T78.242							328.139	78.2417	2.61219e+08	2.38423e+08	2.37403e+08	2.61889e+08
M266.123T40.812							266.123	40.8123	1.67131e+08	3.44585e+08	1.51335e+08	3.34038e+08
M688.504T1075.290							688.504	1075.29	3.31731e+08	2.21484e+08	2.0939e+08	2.33691e+08
M828.479T603.559							828.479	603.559	2.28774e+08	2.57526e+08	2.28011e+08	2.78686e+08
M940.020T1430.185							940.02	1430.18	3.76309e+08	1.92001e+08	2.13048e+08	2.11298e+08
M263.237T882.707							263.237	882.707	2.60983e+08	2.2672e+08	2.51074e+08	2.51819e+08
M490.141T420.442							490.141	420.442	2.29543e+08	2.64827e+08	2.53482e+08	2.42603e+08
M798.586T1304.890							798.586	1304.89	5.30826e+08	1.36351e+08	1.76265e+08	1.45398e+08
M463.122T388.323							463.122	388.323	2.34193e+08	2.59638e+08	2.4824e+08	2.44333e+08
M751.552T1167.760							751.552	1167.76	3.10768e+08	1.7322e+08	1.32013e+08	3.68922e+08
M338.341T1013.805							338.341	1013.8	2.70788e+08	2.45894e+08	2.3572e+08	2.30972e+08
M644.395T898.922							644.395	898.922	3.83452e+08	2.82349e+08	2.62043e+08	5.46553e+07
M663.825T1130.680							663.825	1130.68	3.61294e+08	1.34035e+08	2.17783e+08	2.66883e+08
M522.197T530.023							522.197	530.023	2.22387e+08	2.64105e+08	2.50357e+08	2.41762e+08
M671.416T657.213							671.416	657.213	2.42947e+08	2.55144e+08	2.44983e+08	2.35298e+08
M722.194T1086.205							722.194	1086.2	1.9909e+08	2.54335e+08	2.46449e+08	2.77736e+08
M741.207T1106.855							741.207	1106.86	2.31128e+08	1.72646e+08	2.09822e+08	3.63506e+08
M1204.377T1239.370							1204.38	1239.37	4.11863e+08	2.66923e+08	9.4825e+07	2.03056e+08
M920.669T1054.925							920.669	1054.92	3.25578e+08	2.20449e+08	2.11942e+08	2.17543e+08
M721.858T1085.080							721.858	1085.08	2.88722e+08	2.74007e+08	2.02897e+08	2.07628e+08
M756.224T1203.575							756.224	1203.58	2.58423e+08	2.72994e+08	2.52561e+08	1.8747e+08
M653.405T676.713							653.405	676.713	2.33711e+08	2.52261e+08	2.5432e+08	2.29193e+08
M1029.746T1105.720							1029.75	1105.72	2.63906e+08	2.34631e+08	2.57671e+08	2.12523e+08
M927.677T1091.270							927.677	1091.27	3.87503e+08	1.58287e+08	1.80789e+08	2.40961e+08
M163.098T1590.260							163.098	1590.26	5.90391e+08	9.23201e+07	1.98974e+08	8.49881e+07
M785.465T577.340							785.465	577.34	2.13511e+08	2.55489e+08	2.28422e+08	2.69041e+08
M828.931T1142.470							828.931	1142.47	3.88329e+08	1.72542e+08	2.44117e+08	1.59101e+08
M104.107T59.963							104.107	59.9628	2.88973e+08	3.22758e+08	4.33114e+07	3.0844e+08
M670.263T655.530							670.263	655.53	3.08949e+08	2.22073e+08	2.13672e+08	2.17986e+08
M540.121T414.816							540.121	414.816	2.45109e+08	2.119e+08	2.12702e+08	2.92834e+08
M948.521T513.980							948.521	513.98	2.08812e+08	2.56685e+08	2.5217e+08	2.43652e+08
M123.079T1409.020							123.079	1409.02	5.15999e+07	1.70654e+08	1.963e+08	5.41404e+08
M673.829T1085.375							673.829	1085.38	3.09281e+08	2.15508e+08	2.11196e+08	2.21512e+08
M838.948T1210.905							838.948	1210.9	1.2828e+08	1.62032e+08	3.31498e+08	3.3415e+08
M630.408T639.360							630.408	639.36	2.26642e+08	2.51091e+08	2.42564e+08	2.28939e+08
M945.015T1287.290							945.015	1287.29	1.19248e+08	3.53789e+08	1.39917e+08	3.36146e+08
M1303.734T676.713							1303.73	676.713	2.13907e+08	2.52534e+08	2.58643e+08	2.22717e+08
M702.843T1062.990							702.843	1062.99	2.98398e+08	2.08574e+08	1.97501e+08	2.42819e+08
M384.311T893.256							384.311	893.256	2.4708e+08	2.57236e+08	2.06153e+08	2.3645e+08
M177.055T372.250							177.055	372.25	2.78464e+08	2.05775e+08	2.18311e+08	2.42746e+08
M964.701T1320.865							964.701	1320.87	2.26983e+08	1.39971e+08	2.93231e+08	2.82931e+08
M323.054T415.099							323.054	415.099	2.49563e+08	2.26647e+08	2.07905e+08	2.58062e+08
M664.457T1313.175							664.457	1313.17	2.60693e+08	2.39498e+08	2.25265e+08	2.15238e+08
M775.570T1228.695							775.57	1228.69	1.88514e+08	2.97589e+08	1.60733e+08	2.93666e+08
M910.335T1479.805							910.335	1479.81	5.76103e+08	9.30121e+07	9.88281e+07	1.72538e+08
M1181.854T1255.290							1181.85	1255.29	3.10409e+08	2.08684e+08	2.22413e+08	1.97564e+08
M331.197T377.741							331.197	377.741	2.14457e+08	2.47973e+08	2.37965e+08	2.3672e+08
M828.944T1265.995							828.944	1265.99	3.43762e+08	2.89764e+08	1.33777e+08	1.69398e+08
M911.325T1275.575							911.325	1275.58	2.03568e+08	1.37285e+08	4.5664e+08	1.38751e+08
M464.162T450.463							464.162	450.463	2.11022e+08	2.46814e+08	2.37392e+08	2.38807e+08
M634.801T1043.335							634.801	1043.34	2.68583e+08	2.22642e+08	2.13147e+08	2.26479e+08
M910.657T1274.780							910.657	1274.78	3.40113e+08	9.39661e+07	3.73183e+08	1.21278e+08
M898.658T1067.435							898.658	1067.43	2.62861e+08	1.85964e+08	2.45629e+08	2.33579e+08
M624.797T1087.045							624.797	1087.05	1.99425e+08	2.45093e+08	2.33313e+08	2.46258e+08
M790.245T1213.810							790.245	1213.81	1.69525e+08	2.37512e+08	2.12917e+08	3.0342e+08
M281.267T882.707							281.267	882.707	2.46568e+08	2.11889e+08	2.30092e+08	2.34796e+08
M502.374T828.017							502.374	828.017	2.03802e+08	2.59029e+08	2.31582e+08	2.28695e+08
M189.074T144.639							189.074	144.639	2.39933e+08	2.48256e+08	1.87897e+08	2.45171e+08
M848.281T1165.800							848.281	1165.8	4.4069e+08	1.92595e+07	2.95783e+08	1.63549e+08
M123.079T1358.915							123.079	1358.91	1.46685e+08	2.83423e+08	1.78885e+08	3.09164e+08
M1058.762T1125.465							1058.76	1125.46	2.99758e+08	2.37099e+08	1.3962e+08	2.40837e+08
M639.474T1077.070							639.474	1077.07	5.68304e+07	2.69593e+08	3.30098e+08	2.60451e+08
M508.202T78.256							508.202	78.2562	2.09113e+08	2.34721e+08	2.34591e+08	2.34044e+08
M1196.610T656.433							1196.61	656.433	2.61587e+08	2.20316e+08	2.05354e+08	2.242e+08
M389.266T877.225							389.266	877.225	8.81642e+07	3.67878e+08	3.54736e+08	9.88278e+07
M634.451T840.856							634.451	840.856	2.0175e+08	2.57051e+08	2.29396e+08	2.20874e+08
M956.698T1109.300							956.698	1109.3	4.03565e+08	1.37557e+08	2.04018e+08	1.6369e+08
M295.227T800.679							295.227	800.679	2.18357e+08	2.48036e+08	2.17667e+08	2.24751e+08
M1262.412T1294.580							1262.41	1294.58	3.43155e+08	2.30278e+08	2.32997e+08	1.01004e+08
M481.188T450.463							481.188	450.463	2.10611e+08	2.38014e+08	2.29909e+08	2.27157e+08
M780.906T1143.820							780.906	1143.82	3.72358e+08	2.36603e+08	1.57912e+08	1.37949e+08
M795.242T1134.530							795.242	1134.53	3.4585e+07	2.6607e+08	3.07447e+08	2.96535e+08
M1145.832T1191.790							1145.83	1191.79	3.41825e+08	2.1735e+08	1.21576e+08	2.22596e+08
M668.164T1164.840							668.164	1164.84	3.52593e+08	2.42922e+08	1.46713e+08	1.6065e+08
M895.981T1289.530							895.981	1289.53	2.2636e+08	1.83487e+08	2.05791e+08	2.8635e+08
M348.274T559.378							348.274	559.378	1.08913e+08	1.17217e+08	5.51616e+08	1.23678e+08
M336.326T1045.870							336.326	1045.87	2.51975e+08	2.03463e+08	2.32428e+08	2.12663e+08
M867.290T1184.240							867.29	1184.24	3.55033e+08	2.11503e+08	2.00637e+08	1.33335e+08
M456.355T574.638							456.355	574.638	2.06364e+08	2.21187e+08	2.3268e+08	2.38979e+08
M123.079T1505.030							123.079	1505.03	1.60449e+08	3.20632e+08	1.8777e+08	2.29685e+08
M303.129T45.407							303.129	45.4066	2.42913e+08	1.19775e+08	2.70774e+08	2.6439e+08
M706.188T38.044							706.188	38.0442	2.85163e+08	2.11836e+08	1.73639e+08	2.26674e+08
M225.087T74.346							225.087	74.3465	2.03931e+08	2.27511e+08	2.36113e+08	2.26566e+08
M756.305T1184.690							756.305	1184.69	0	3.9674e+08	2.07509e+08	2.87995e+08
M341.066T387.417							341.066	387.417	2.60925e+08	2.03979e+08	1.98676e+08	2.27855e+08
M160.072T62.633							160.072	62.6328	5.17818e+07	2.73509e+08	2.62803e+08	3.03245e+08
M942.335T450.463							942.335	450.463	1.91615e+08	2.39951e+08	2.30927e+08	2.28265e+08
M763.808T1537.840							763.808	1537.84	1.69289e+08	6.51858e+07	1.2227e+08	5.33238e+08
M741.215T1216.750							741.215	1216.75	2.11826e+08	1.58814e+08	1.38487e+08	3.80355e+08
M988.386T1418.430							988.386	1418.43	2.58265e+08	1.2678e+08	8.77479e+07	4.15754e+08
M717.025T1338.105							717.025	1338.11	2.87437e+08	2.94784e+08	2.46032e+07	2.81156e+08
M487.313T476.934							487.313	476.934	1.94395e+08	2.43089e+08	2.30616e+08	2.197e+08
M473.361T622.697							473.361	622.697	2.04556e+08	2.34642e+08	2.24037e+08	2.23074e+08
M1095.295T1181.375							1095.29	1181.38	1.46435e+08	2.98974e+08	1.43996e+08	2.96705e+08
M624.464T1086.910							624.464	1086.91	1.98639e+08	2.25203e+08	2.2707e+08	2.33582e+08
M281.154T806.169							281.154	806.169	2.54221e+08	2.08394e+08	2.06331e+08	2.15138e+08
M654.484T1064.605							654.484	1064.61	2.72903e+08	2.07047e+08	1.84844e+08	2.192e+08
M713.425T738.703							713.425	738.703	1.96827e+08	2.42313e+08	2.32306e+08	2.11659e+08
M727.536T1115.450							727.536	1115.45	2.97522e+08	1.91961e+08	1.94193e+08	1.99324e+08
M177.087T45.996							177.087	45.9961	1.76786e+08	2.37375e+08	2.42684e+08	2.25112e+08
M925.012T1432.010							925.012	1432.01	3.31394e+08	1.94246e+08	2.13186e+08	1.4146e+08
M698.185T1139.380							698.185	1139.38	3.22538e+08	2.30655e+08	2.10823e+08	1.14674e+08
M818.267T1336.010							818.267	1336.01	1.20861e+08	1.47223e+08	4.80863e+08	1.26756e+08
M840.613T1023.660							840.613	1023.66	1.26832e+08	2.68389e+08	2.44823e+08	2.35621e+08
M891.322T1418.980							891.322	1418.98	1.48118e+08	3.18781e+08	7.16758e+07	3.36898e+08
M473.367T877.529							473.367	877.529	2.06378e+08	2.32211e+08	2.31628e+08	2.03161e+08
M892.313T1249.540							892.313	1249.54	4.04949e+08	2.69119e+08	1.25311e+08	7.33509e+07
M125.090T1593.380							125.09	1593.38	1.80382e+08	1.46698e+08	1.47929e+08	3.95444e+08
M969.368T1366.680							969.368	1366.68	1.61066e+08	1.99254e+08	7.16356e+07	4.38227e+08
M706.859T1209.560							706.859	1209.56	2.26584e+08	1.94789e+08	2.33563e+08	2.13993e+08
M275.201T535.559							275.201	535.559	2.03654e+08	2.29111e+08	2.23269e+08	2.09535e+08
M939.351T1415.150							939.351	1415.15	1.83831e+08	2.30256e+08	1.43656e+08	3.07353e+08
M1043.764T1172.080							1043.76	1172.08	3.3408e+08	2.20027e+08	1.96577e+08	1.14235e+08
M233.124T40.379							233.124	40.3785	2.39989e+08	1.7985e+08	1.8254e+08	2.6152e+08
M271.154T846.565							271.154	846.565	1.9312e+08	2.24335e+08	2.37957e+08	2.08043e+08
M926.001T1260.080							926.001	1260.08	4.04152e+08	2.55924e+08	1.14144e+08	8.52489e+07
M291.196T551.641							291.196	551.641	1.84324e+08	2.23936e+08	2.3266e+08	2.16805e+08
M433.140T428.711							433.14	428.711	1.99669e+08	2.25752e+08	2.21146e+08	2.10112e+08
M143.106T676.713							143.106	676.713	1.98839e+08	2.22682e+08	2.26909e+08	2.07106e+08
M365.105T61.341							365.105	61.3408	2.02247e+08	2.19868e+08	2.13688e+08	2.19297e+08
M732.565T1140.940							732.565	1140.94	2.23385e+08	1.80263e+08	1.93714e+08	2.54881e+08
M931.011T1303.065							931.011	1303.07	4.02041e+08	2.79505e+08	8.15846e+07	8.87206e+07
M124.087T1035.975							124.087	1035.97	1.25802e+08	1.21177e+08	2.86992e+08	3.16903e+08
M752.803T1584.150							752.803	1584.15	4.73865e+08	6.15249e+07	1.02194e+08	2.13144e+08
M986.217T1131.740							986.217	1131.74	1.91443e+08	2.39894e+08	1.2446e+08	2.94866e+08
M691.260T1323.990							691.26	1323.99	1.9986e+08	2.92925e+08	1.4221e+08	2.14649e+08
M775.899T1113.790							775.899	1113.79	3.15903e+08	1.30212e+08	2.10056e+08	1.9216e+08
M298.079T437.588							298.079	437.588	2.5187e+08	1.9284e+08	1.98144e+08	2.04708e+08
M794.920T1252.520							794.92	1252.52	3.24392e+08	1.14417e+08	2.76522e+08	1.31112e+08
M935.186T1122.035							935.186	1122.04	2.89251e+08	1.98631e+08	1.56102e+08	2.02224e+08
M269.081T415.099							269.081	415.099	2.39397e+08	1.82428e+08	2.06993e+08	2.16818e+08
M313.143T589.524							313.143	589.524	2.63011e+08	1.93199e+08	1.84802e+08	2.03875e+08
M1131.325T1244.490							1131.33	1244.49	3.29021e+08	2.24405e+08	5.83286e+07	2.32482e+08
M1037.757T1138.960							1037.76	1138.96	2.40668e+08	1.76519e+08	2.28571e+08	1.96654e+08
M387.181T632.899							387.181	632.899	2.19886e+08	2.2131e+08	2.0867e+08	1.91083e+08
M1139.322T1156.125							1139.32	1156.12	3.23315e+08	1.72066e+08	1.99851e+08	1.45658e+08
M877.640T1260.420							877.64	1260.42	1.86076e+08	3.47264e+08	1.83668e+08	1.22731e+08
M455.351T657.239							455.351	657.239	2.01449e+08	2.32666e+08	2.06259e+08	1.98843e+08
M297.149T805.106							297.149	805.106	2.42812e+08	1.94709e+08	1.91055e+08	2.08507e+08
M340.348T1104.735							340.348	1104.73	2.13117e+08	1.98369e+08	2.24212e+08	2.01e+08
M809.586T1120.920							809.586	1120.92	2.81002e+08	2.44188e+08	2.18976e+08	9.15346e+07
M419.330T574.638							419.33	574.638	1.97925e+08	2.0863e+08	2.14076e+08	2.13686e+08
M687.176T1186.850							687.176	1186.85	2.02075e+08	2.26884e+08	2.03205e+08	2.01795e+08
M522.111T387.236							522.111	387.236	2.81876e+08	1.70823e+08	1.83962e+08	1.94508e+08
M634.466T1044.160							634.466	1044.16	2.55181e+08	2.27623e+08	2.03792e+08	1.44291e+08
M304.113T47.053							304.113	47.0528	2.10492e+08	1.23691e+08	2.13495e+08	2.82982e+08
M1117.810T1169.470							1117.81	1169.47	2.92893e+08	1.13252e+08	2.05888e+08	2.16719e+08
M648.817T1143.370							648.817	1143.37	3.27503e+08	1.65936e+08	1.619e+08	1.7074e+08
M300.191T488.859							300.191	488.859	1.7236e+08	2.67768e+08	1.95332e+08	1.90587e+08
M287.082T454.444							287.082	454.444	1.93781e+08	2.15942e+08	2.1356e+08	2.01788e+08
M539.117T400.726							539.117	400.726	2.55656e+08	1.87648e+08	1.83314e+08	1.98424e+08
M473.361T577.672							473.361	577.672	3.4449e+08	1.64739e+08	1.68604e+08	1.47121e+08
M814.268T1282.995							814.268	1282.99	1.61826e+08	3.69698e+08	1.18188e+08	1.74329e+08
M702.520T1173.220							702.52	1173.22	2.98219e+08	9.23799e+07	3.07058e+08	1.26268e+08
M268.165T424.618							268.165	424.618	1.90458e+08	2.25553e+08	2.03661e+08	2.04147e+08
M891.649T1033.440							891.649	1033.44	2.51738e+08	1.81605e+08	1.80279e+08	2.09611e+08
M1066.780T1159.090							1066.78	1159.09	3.0049e+08	9.16033e+07	2.09323e+08	2.21014e+08
M272.161T366.947							272.161	366.947	1.6775e+08	2.17717e+08	2.39516e+08	1.9705e+08
M301.071T285.553							301.071	285.553	1.87996e+08	2.16741e+08	2.10877e+08	2.06386e+08
M286.176T426.730							286.176	426.73	1.83444e+08	2.20292e+08	2.12914e+08	2.0314e+08
M309.206T469.803							309.206	469.803	2.15845e+08	1.2508e+08	2.40366e+08	2.38388e+08
M437.342T676.713							437.342	676.713	1.90319e+08	2.07841e+08	2.17474e+08	2.03704e+08
M752.555T1586.030							752.555	1586.03	3.92352e+08	5.70462e+07	3.28414e+08	4.0218e+07
M689.425T676.713							689.425	676.713	1.94874e+08	2.12998e+08	2.14926e+08	1.94931e+08
M973.709T1434.040							973.709	1434.04	3.60023e+08	1.12212e+08	2.22285e+08	1.22906e+08
M429.341T877.848							429.341	877.848	1.65106e+08	1.70017e+08	1.82073e+08	3.00121e+08
M886.976T1208.230							886.976	1208.23	4.73775e+08	1.55746e+08	1.07713e+08	8.0033e+07
M483.206T463.161							483.206	463.161	1.92455e+08	2.02652e+08	2.0916e+08	2.12513e+08
M475.240T424.797							475.24	424.797	1.84809e+08	2.21635e+08	2.08179e+08	2.01962e+08
M828.600T1142.220							828.6	1142.22	2.9308e+08	1.91287e+08	1.10111e+08	2.21674e+08
M386.229T469.010							386.229	469.01	1.76051e+08	2.3814e+08	1.91404e+08	2.10102e+08
M906.166T1101.440							906.166	1101.44	2.81718e+08	1.94706e+08	1.92741e+08	1.46413e+08
M123.079T1540.910							123.079	1540.91	2.08707e+08	3.17788e+08	1.64582e+08	1.2372e+08
M921.173T1055.985							921.173	1055.98	1.64898e+08	2.07587e+08	1.91227e+08	2.49334e+08
M972.209T1064.940							972.209	1064.94	2.56048e+08	1.83996e+08	1.75504e+08	1.97228e+08
M523.113T414.637							523.113	414.637	2.33483e+08	1.92809e+08	1.89565e+08	1.96698e+08
M313.238T651.817							313.238	651.817	1.83762e+08	2.17126e+08	2.14855e+08	1.90997e+08
M702.513T1063.390							702.513	1063.39	2.85361e+08	2.07599e+08	1.07242e+08	2.06018e+08
M397.295T828.230							397.295	828.23	1.8774e+08	2.29029e+08	1.95934e+08	1.93194e+08
M1438.310T415.292							1438.31	415.292	2.39512e+08	1.91956e+08	1.82656e+08	1.91017e+08
M659.153T1098.405							659.153	1098.4	3.69987e+08	1.52073e+08	1.36143e+08	1.46934e+08
M337.171T41.442							337.171	41.4421	2.41526e+08	1.56903e+08	1.54043e+08	2.52206e+08
M301.143T599.245							301.143	599.245	2.24664e+08	1.86967e+08	1.88563e+08	2.03283e+08
M143.107T657.239							143.107	657.239	1.90476e+08	2.17497e+08	1.98861e+08	1.96602e+08
M411.310T893.256							411.31	893.256	2.03965e+08	2.24359e+08	1.80424e+08	1.93612e+08
M870.134T1045.330							870.134	1045.33	2.75438e+08	1.55911e+08	1.92003e+08	1.78776e+08
M853.623T1196.750							853.623	1196.75	3.2847e+08	2.4957e+08	1.17892e+08	1.04716e+08
M1008.738T1118.110							1008.74	1118.11	2.76066e+08	1.52841e+08	1.8022e+08	1.90658e+08
M1081.284T1115.690							1081.28	1115.69	2.699e+08	1.92498e+08	1.60866e+08	1.75876e+08
M668.490T1054.405							668.49	1054.4	1.08916e+08	2.28481e+08	2.31769e+08	2.28639e+08
M278.220T651.817							278.22	651.817	1.83719e+08	2.12744e+08	2.08859e+08	1.91333e+08
M567.461T1254.210							567.461	1254.21	2.10563e+08	1.98413e+08	2.02648e+08	1.84856e+08
M313.238T603.885							313.238	603.885	2.14362e+08	1.45752e+08	1.48455e+08	2.86701e+08
M342.141T651.082							342.141	651.082	2.49505e+08	1.874e+08	1.77892e+08	1.8034e+08
M736.867T1074.730							736.867	1074.73	2.68699e+08	1.94343e+08	1.68954e+08	1.62464e+08
M906.664T1403.060							906.664	1403.06	1.83801e+08	2.13447e+08	1.97403e+08	1.98855e+08
M809.465T603.707							809.465	603.707	1.80837e+08	2.25632e+08	1.81496e+08	2.04325e+08
M295.059T463.651							295.059	463.651	2.45163e+08	1.79074e+08	1.73386e+08	1.93586e+08
M689.425T700.576							689.425	700.576	1.86156e+08	2.10297e+08	2.04141e+08	1.89753e+08
M247.242T950.585							247.242	950.585	2.14078e+08	1.8042e+08	2.1327e+08	1.8244e+08
M123.079T1274.895							123.079	1274.89	2.12224e+08	1.94236e+08	1.25025e+08	2.58007e+08
M123.079T1340.635							123.079	1340.63	2.49503e+08	1.55118e+08	1.54031e+08	2.29112e+08
M809.251T1123.440							809.251	1123.44	2.85895e+08	1.8704e+08	1.3448e+08	1.79515e+08
M852.962T1348.020							852.962	1348.02	2.50255e+08	1.49992e+08	2.84049e+08	1.01967e+08
M689.425T657.239							689.425	657.239	1.84276e+08	2.09146e+08	2.00792e+08	1.92031e+08
M123.079T1488.125							123.079	1488.12	1.33865e+08	1.47656e+08	2.21869e+08	2.82143e+08
M827.978T603.833							827.978	603.833	1.90324e+08	2.13375e+08	1.90014e+08	1.9163e+08
M370.295T827.676							370.295	827.676	1.86411e+08	2.30112e+08	1.86977e+08	1.80451e+08
M337.141T672.370							337.141	672.37	2.40502e+08	1.91814e+08	1.76081e+08	1.73738e+08
M837.280T1371.655							837.28	1371.65	1.43254e+08	3.96362e+08	1.78613e+08	6.31716e+07
M776.471T894.191							776.471	894.191	1.66601e+08	2.3596e+08	1.8959e+08	1.88844e+08
M1072.778T1195.380							1072.78	1195.38	3.04067e+08	1.43872e+08	1.72137e+08	1.58815e+08
M1291.431T1325.940							1291.43	1325.94	3.14969e+08	1.34752e+08	1.95633e+08	1.33417e+08
M1110.299T1136.800							1110.3	1136.8	2.83833e+08	1.03636e+08	2.05239e+08	1.85397e+08
M1123.813T1203.120							1123.81	1203.12	2.92743e+08	1.27434e+08	2.34462e+08	1.22581e+08
M1102.302T1219.235							1102.3	1219.23	3.80539e+08	6.97821e+07	2.20812e+08	1.04969e+08
M282.120T58.030							282.12	58.0305	1.84846e+08	2.01901e+08	1.96688e+08	1.91651e+08
M735.039T1447.710							735.039	1447.71	1.73084e+08	4.2103e+07	4.4703e+08	1.11551e+08
M123.079T1523.680							123.079	1523.68	1.69703e+08	2.01576e+08	2.97433e+08	1.04614e+08
M872.968T1219.455							872.968	1219.45	1.36507e+08	1.45211e+08	2.36626e+08	2.54974e+08
M437.342T657.239							437.342	657.239	1.8107e+08	2.07137e+08	1.98744e+08	1.8584e+08
M934.688T1121.550							934.688	1121.55	1.57461e+08	1.57118e+08	1.75542e+08	2.8216e+08
M383.280T803.124							383.28	803.124	1.73609e+08	2.07095e+08	1.98789e+08	1.90562e+08
M774.565T1508.995							774.565	1508.99	4.57348e+08	7.23394e+07	1.91742e+08	4.75804e+07
M557.148T400.137							557.148	400.137	2.17802e+08	1.76658e+08	1.7726e+08	1.96955e+08
M1211.383T1283.085							1211.38	1283.09	3.65444e+08	2.55447e+08	7.21531e+07	7.554e+07
M301.083T691.197							301.083	691.197	2.18757e+08	1.96247e+08	1.75343e+08	1.77635e+08
M1456.340T415.860							1456.34	415.86	2.05827e+08	1.88271e+08	1.82883e+08	1.90887e+08
M340.126T714.169							340.126	714.169	2.37495e+08	1.8646e+08	1.7085e+08	1.72987e+08
M315.159T683.112							315.159	683.112	2.26456e+08	1.87432e+08	1.74264e+08	1.79268e+08
M945.354T1291.025							945.354	1291.03	4.01086e+08	1.84128e+08	7.52437e+07	1.03663e+08
M294.149T604.514							294.149	604.514	2.31423e+08	1.7688e+08	1.68037e+08	1.87377e+08
M672.419T676.713							672.419	676.713	1.80179e+08	1.96082e+08	2.00867e+08	1.84428e+08
M123.079T1384.635							123.079	1384.63	2.90725e+08	1.23295e+08	2.10002e+08	1.37322e+08
M887.967T1364.955							887.967	1364.95	2.62654e+08	2.09275e+08	2.0516e+08	8.39492e+07
M167.090T80.061							167.09	80.0611	1.9506e+08	1.8863e+08	1.87092e+08	1.90212e+08
M1109.799T1136.725							1109.8	1136.72	2.37152e+08	1.62067e+08	1.87252e+08	1.74453e+08
M738.193T414.318							738.193	414.318	1.3159e+08	1.87626e+08	1.85932e+08	2.55537e+08
M605.117T1066.640							605.117	1066.64	2.64082e+08	1.80656e+08	1.49037e+08	1.65877e+08
M315.159T672.495							315.159	672.495	2.33103e+08	1.76543e+08	1.73291e+08	1.76601e+08
M916.333T1321.875							916.333	1321.88	2.84994e+08	2.0417e+08	1.23478e+08	1.46132e+08
M809.921T1121.965							809.921	1121.96	2.6082e+08	1.7496e+08	1.59595e+08	1.63262e+08
M1001.223T1091.200							1001.22	1091.2	3.69632e+08	1.20283e+08	1.31142e+08	1.37321e+08
M438.345T574.638							438.345	574.638	1.71816e+08	1.8945e+08	1.94619e+08	2.01693e+08
M269.108T49.266							269.108	49.2662	1.7884e+08	1.96882e+08	1.82858e+08	1.96983e+08
M684.255T64.462							684.255	64.4617	1.5279e+08	1.17355e+08	2.37902e+08	2.47407e+08
M1174.848T1214.340							1174.85	1214.34	3.59224e+08	1.99414e+08	1.08859e+08	8.73001e+07
M963.704T1142.365							963.704	1142.37	2.17895e+08	1.76083e+08	1.84642e+08	1.75508e+08
M869.633T1045.075							869.633	1045.08	2.19167e+08	1.70633e+08	1.36925e+08	2.27195e+08
M778.319T1594.450							778.319	1594.45	4.71408e+08	8.59426e+07	8.34855e+07	1.1229e+08
M767.458T577.672							767.458	577.672	2.12973e+08	1.3341e+08	1.43965e+08	2.61375e+08
M297.149T711.950							297.149	711.95	1.47552e+08	1.10803e+08	3.81495e+08	1.11075e+08
M814.926T1153.000							814.926	1153	2.86879e+08	1.91219e+08	1.78374e+08	9.34758e+07
M925.342T1433.345							925.342	1433.35	2.80927e+08	1.95096e+08	1.55378e+08	1.18265e+08
M280.263T896.912							280.263	896.912	1.93683e+08	1.94452e+08	1.84286e+08	1.75683e+08
M127.039T87.874							127.039	87.8735	1.4869e+08	1.85429e+08	1.91041e+08	2.22101e+08
M293.211T535.852							293.211	535.852	1.64341e+08	1.99188e+08	1.94682e+08	1.88834e+08
M1146.834T1192.080							1146.83	1192.08	2.85823e+08	1.77367e+08	1.96042e+08	8.63489e+07
M731.285T1373.565							731.285	1373.57	3.62161e+08	9.64492e+07	2.16777e+08	6.96946e+07
M591.428T842.785							591.428	842.785	1.63617e+08	2.04742e+08	1.90514e+08	1.85541e+08
M1003.394T1393.770							1003.39	1393.77	2.49152e+08	1.8332e+08	2.24521e+08	8.70882e+07
M722.526T1084.920							722.526	1084.92	2.33196e+08	1.66315e+08	1.59487e+08	1.83622e+08
M939.684T1431.570							939.684	1431.57	3.43643e+08	1.62543e+08	9.17058e+07	1.4424e+08
M309.206T500.986							309.206	500.986	1.6478e+08	1.97096e+08	1.94181e+08	1.8604e+08
M437.342T700.576							437.342	700.576	1.76836e+08	1.9245e+08	1.93804e+08	1.78956e+08
M653.405T700.576							653.405	700.576	1.75858e+08	1.96625e+08	1.92148e+08	1.77196e+08
M111.092T1056.440							111.092	1056.44	1.93966e+08	1.90936e+08	1.6532e+08	1.90976e+08
M832.610T1321.700							832.61	1321.7	1.78199e+08	1.64688e+08	2.59512e+08	1.38585e+08
M163.098T1468.970							163.098	1468.97	2.55059e+08	1.56062e+08	9.73131e+07	2.32086e+08
M310.310T1032.600							310.31	1032.6	2.12573e+08	1.59558e+08	1.99462e+08	1.6873e+08
M964.207T1142.325							964.207	1142.33	2.52532e+08	1.61706e+08	1.96625e+08	1.28785e+08
M921.005T1379.740							921.005	1379.74	1.34716e+08	4.38279e+08	1.3747e+08	2.76048e+07
M971.700T1064.040							971.7	1064.04	2.40357e+08	1.49811e+08	1.6516e+08	1.81664e+08
M419.097T372.250							419.097	372.25	2.31285e+08	1.61716e+08	1.5889e+08	1.85101e+08
M1044.767T1172.700							1044.77	1172.7	2.53672e+08	1.5825e+08	1.50645e+08	1.73572e+08
M1254.906T1249.930							1254.91	1249.93	2.44491e+08	1.61973e+08	1.53656e+08	1.75986e+08
M275.171T64.906							275.171	64.9062	1.78984e+08	2.1648e+08	1.47165e+08	1.9298e+08
M639.809T1077.250							639.809	1077.25	2.30464e+08	1.57804e+08	1.81001e+08	1.65947e+08
M144.066T138.566							144.066	138.566	1.63363e+08	2.0531e+08	1.95079e+08	1.70883e+08
M1255.406T1249.355							1255.41	1249.36	3.36709e+08	8.73238e+07	9.86114e+07	2.11845e+08
M761.558T1123.440							761.558	1123.44	3.08756e+08	2.11269e+08	1.30692e+08	8.16908e+07
M127.039T19.917							127.039	19.9173	8.40906e+07	1.97976e+08	2.16052e+08	2.34046e+08
M547.256T546.663							547.256	546.663	1.6173e+08	2.00801e+08	1.83552e+08	1.85326e+08
M741.548T1216.190							741.548	1216.19	3.00263e+08	1.78908e+08	8.87544e+07	1.63399e+08
M799.589T1302.520							799.589	1302.52	2.67487e+08	1.64734e+08	2.08631e+08	9.02365e+07
M667.828T1166.630							667.828	1166.63	2.04207e+08	2.17431e+08	9.99005e+07	2.08532e+08
M116.070T457.571							116.07	457.571	2.32741e+08	5.79735e+07	2.27676e+08	2.11136e+08
M1015.746T1151.670							1015.75	1151.67	2.26866e+08	1.82741e+08	1.62197e+08	1.5754e+08
M1088.793T1149.500							1088.79	1149.5	2.70163e+08	1.86844e+08	1.78072e+08	9.30787e+07
M1059.766T1127.285							1059.77	1127.29	2.32551e+08	1.25831e+08	1.76487e+08	1.92733e+08
M945.024T1489.320							945.024	1489.32	1.51509e+08	6.67376e+07	3.72077e+08	1.35769e+08
M892.152T1033.295							892.152	1033.3	2.39011e+08	1.57905e+08	1.63386e+08	1.65606e+08
M227.114T102.669							227.114	102.669	1.35044e+08	2.64222e+08	1.73103e+08	1.52981e+08
M123.079T1316.095							123.079	1316.1	1.6873e+08	1.26861e+08	2.71032e+08	1.58374e+08
M1203.869T1239.375							1203.87	1239.38	3.09867e+08	1.12476e+08	1.3268e+08	1.69085e+08
M495.128T437.522							495.128	437.522	2.2349e+08	1.58822e+08	1.67496e+08	1.73813e+08
M238.155T334.724							238.155	334.724	1.67161e+08	1.74943e+08	1.93419e+08	1.87037e+08
M916.667T1322.575							916.667	1322.58	2.62872e+08	9.30467e+07	2.22582e+08	1.43901e+08
M284.172T839.844							284.172	839.844	2.23711e+08	1.73532e+08	1.59238e+08	1.65512e+08
M706.020T1360.070							706.02	1360.07	2.46237e+08	1.21488e+08	2.93046e+08	6.11184e+07
M702.262T1301.570							702.262	1301.57	1.39016e+08	2.02691e+08	1.88278e+08	1.91735e+08
M241.154T52.010							241.154	52.0099	1.90201e+08	1.77267e+08	1.67625e+08	1.86437e+08
M945.687T1287.850							945.687	1287.85	2.55637e+08	1.66309e+08	1.81363e+08	1.17724e+08
M279.101T655.673							279.101	655.673	2.17184e+08	1.63115e+08	1.69557e+08	1.71058e+08
M856.964T1415.580							856.964	1415.58	1.34821e+08	9.01624e+07	3.04125e+08	1.91546e+08
M986.719T1131.260							986.719	1131.26	2.63973e+08	1.21425e+08	1.459e+08	1.89155e+08
M905.998T1393.210							905.998	1393.21	2.57828e+08	1.55106e+08	1.03628e+08	2.03551e+08
M629.136T1122.180							629.136	1122.18	2.48358e+08	1.7782e+08	1.20745e+08	1.72135e+08
M123.079T1222.490							123.079	1222.49	1.68127e+08	1.1066e+08	2.71857e+08	1.64946e+08
M1233.891T1265.250							1233.89	1265.25	2.76272e+08	1.91254e+08	1.748e+08	7.30325e+07
M813.600T1270.635							813.6	1270.63	2.33973e+08	1.714e+08	1.52302e+08	1.57638e+08
M321.315T1104.970							321.315	1104.97	1.82272e+08	1.68341e+08	1.86682e+08	1.76878e+08
M1003.060T1387.345							1003.06	1387.35	1.80916e+08	1.21436e+08	8.47123e+07	3.26561e+08
M284.099T49.183							284.099	49.1833	1.74208e+08	1.83204e+08	1.79112e+08	1.75761e+08
M756.217T1096.850							756.217	1096.85	1.52453e+08	2.12213e+08	1.20294e+08	2.2599e+08
M648.480T1142.370							648.48	1142.37	3.05573e+08	1.45644e+08	1.43788e+08	1.15104e+08
M925.333T1256.945							925.333	1256.94	1.5063e+08	2.0552e+08	1.20865e+08	2.32856e+08
M906.325T1231.580							906.325	1231.58	1.36415e+08	3.34168e+08	1.27954e+08	1.11201e+08
M988.716T1416.780							988.716	1416.78	3.69071e+07	1.07657e+08	2.1107e+08	3.53766e+08
M745.546T1411.260							745.546	1411.26	2.27276e+08	1.76767e+08	8.5392e+07	2.19463e+08
M231.138T584.489							231.138	584.489	2.15766e+08	1.58858e+08	1.54871e+08	1.79264e+08
M795.579T1134.100							795.579	1134.1	2.44674e+08	1.68831e+08	1.72403e+08	1.2071e+08
M988.051T1413.500							988.051	1413.5	3.15293e+08	7.93819e+07	6.09685e+07	2.50191e+08
M814.847T1584.340							814.847	1584.34	9.64482e+07	5.77505e+07	2.50859e+08	3.00457e+08
M964.036T1563.110							964.036	1563.11	1.28099e+08	3.68012e+08	1.13615e+08	9.55701e+07
M329.207T461.248							329.207	461.248	1.60455e+08	1.8485e+08	1.82476e+08	1.76602e+08
M979.051T1514.130							979.051	1514.13	1.65113e+07	3.76447e+08	2.53394e+08	5.77638e+07
M109.028T1620.205							109.028	1620.2	1.66002e+08	2.12233e+08	2.44394e+08	8.13492e+07
M737.191T431.643							737.191	431.643	2.32026e+08	1.46837e+08	1.51394e+08	1.72351e+08
M848.623T1295.615							848.623	1295.62	3.07042e+08	2.37548e+08	7.50449e+07	8.24701e+07
M989.534T540.876							989.534	540.876	1.47565e+08	2.0593e+08	1.72707e+08	1.75036e+08
M920.335T1394.450							920.335	1394.45	1.6399e+08	1.27141e+08	2.1515e+08	1.93958e+08
M1241.221T622.697							1241.22	622.697	1.48299e+08	1.89613e+08	1.83373e+08	1.76379e+08
M286.079T339.506							286.079	339.506	1.60332e+08	1.90674e+08	1.71344e+08	1.74539e+08
M1284.425T1279.000							1284.42	1279	3.20749e+08	2.16002e+08	6.04886e+07	9.93129e+07
M605.448T1067.980							605.448	1067.98	2.61641e+08	1.23598e+08	1.76929e+08	1.33873e+08
M1095.795T1180.610							1095.8	1180.61	3.19063e+08	1.26411e+08	1.47268e+08	1.03167e+08
M1130.823T1244.500							1130.82	1244.5	2.4639e+08	1.76283e+08	9.50618e+07	1.78143e+08
M847.622T1059.450							847.622	1059.45	2.52302e+08	1.86827e+08	1.28627e+08	1.27463e+08
M665.497T1069.910							665.497	1069.91	1.61622e+08	1.84484e+08	1.93588e+08	1.54637e+08
M998.395T1588.745							998.395	1588.74	1.85363e+08	8.87448e+07	2.6802e+08	1.51439e+08
M296.230T555.743							296.23	555.743	1.33212e+08	1.87215e+08	2.00689e+08	1.72442e+08
M978.380T1511.020							978.38	1511.02	1.77923e+08	9.61701e+07	2.3153e+08	1.8767e+08
M1269.426T1348.100							1269.43	1348.1	1.59331e+08	2.07519e+08	1.28084e+08	1.97787e+08
M1204.876T1238.760							1204.88	1238.76	3.05572e+08	6.27086e+07	1.28223e+08	1.95781e+08
M212.103T55.624							212.103	55.6243	1.55484e+08	1.93447e+08	1.74746e+08	1.66994e+08
M580.180T690.725							580.18	690.725	2.13094e+08	1.66667e+08	1.44927e+08	1.65727e+08
M163.098T1492.335							163.098	1492.34	2.12656e+08	1.48028e+08	1.62447e+08	1.66739e+08
M116.071T715.665							116.071	715.665	1.46071e+08	1.7211e+08	2.10279e+08	1.61186e+08
M456.355T603.707							456.355	603.707	1.51122e+08	1.84379e+08	1.75924e+08	1.78088e+08
M649.477T1033.460							649.477	1033.46	2.22506e+08	1.46355e+08	1.57892e+08	1.616e+08
M315.122T416.784							315.122	416.784	2.0559e+08	1.59481e+08	1.51121e+08	1.72096e+08
M979.714T1094.610							979.714	1094.61	2.15427e+08	1.0764e+08	2.06801e+08	1.57499e+08
M163.098T1508.130							163.098	1508.13	1.60771e+08	1.55912e+08	1.45359e+08	2.24395e+08
M1182.355T1253.400							1182.36	1253.4	1.88431e+08	1.98306e+08	1.21986e+08	1.76568e+08
M285.298T1023.660							285.298	1023.66	1.98831e+08	1.53432e+08	1.65283e+08	1.67592e+08
M560.415T889.746							560.415	889.746	1.55258e+08	1.97073e+08	1.55241e+08	1.77297e+08
M809.465T622.697							809.465	622.697	1.54305e+08	1.83482e+08	1.75939e+08	1.70341e+08
M389.240T347.871							389.24	347.871	1.51177e+08	1.77453e+08	1.81876e+08	1.73065e+08
M1000.728T1091.200							1000.73	1091.2	3.26945e+08	1.14905e+08	1.10897e+08	1.30424e+08
M886.640T1209.320							886.64	1209.32	1.55174e+08	2.3141e+08	6.6596e+07	2.29908e+08
M572.342T705.509							572.342	705.509	2.16831e+08	1.77782e+08	1.42432e+08	1.45822e+08
M920.997T1219.455							920.997	1219.45	2.92909e+08	1.66135e+08	1.57533e+08	6.5482e+07
M139.074T1466.060							139.074	1466.06	1.49888e+08	1.68654e+08	1.70734e+08	1.91572e+08
M736.188T355.546							736.188	355.546	1.51912e+08	2.39493e+08	1.25005e+08	1.6352e+08
M906.653T1233.715							906.653	1233.71	2.59323e+08	6.41694e+07	5.97985e+07	2.96626e+08
M958.695T1473.135							958.695	1473.13	1.00311e+08	1.1253e+08	1.60913e+08	3.05752e+08
M847.947T1162.910							847.947	1162.91	1.91793e+08	1.85536e+08	2.05758e+08	9.59793e+07
M1305.233T676.713							1305.23	676.713	1.54763e+08	1.79384e+08	1.84122e+08	1.60445e+08
M156.039T150.358							156.039	150.358	1.75371e+08	1.67181e+08	1.67088e+08	1.689e+08
M299.128T669.056							299.128	669.056	1.96782e+08	1.59974e+08	1.52037e+08	1.68815e+08
M218.983T30.310							218.983	30.3103	1.79869e+08	1.56747e+08	1.58739e+08	1.80023e+08
M1124.820T1203.170							1124.82	1203.17	1.27446e+08	2.13184e+08	1.9394e+08	1.39323e+08
M612.244T818.104							612.244	818.104	1.85682e+08	1.64729e+08	1.62118e+08	1.59974e+08
M1226.385T1227.460							1226.38	1227.46	3.38432e+08	3.99693e+07	8.81046e+07	2.05701e+08
M1008.402T1457.640							1008.4	1457.64	3.76091e+08	1.34185e+08	1.18215e+08	4.31566e+07
M301.180T741.387							301.18	741.387	1.57461e+08	2.10057e+08	2.35443e+08	6.85496e+07
M1175.852T1212.090							1175.85	1212.09	3.24535e+08	1.83717e+08	9.38629e+07	6.83595e+07
M1168.348T1177.920							1168.35	1177.92	1.73685e+08	1.13116e+08	1.74871e+08	2.08447e+08
M1094.251T400.603							1094.25	400.603	2.05107e+08	1.52756e+08	1.44591e+08	1.67523e+08
M905.662T1101.440							905.662	1101.44	1.64105e+08	1.97919e+08	1.9944e+08	1.07417e+08
M313.107T480.057							313.107	480.057	2.06985e+08	1.43638e+08	1.48107e+08	1.70073e+08
M957.699T1108.680							957.699	1108.68	2.00285e+08	1.26411e+08	1.60189e+08	1.81809e+08
M279.101T714.377							279.101	714.377	1.92133e+08	1.63297e+08	1.54816e+08	1.58271e+08
M789.325T1558.070							789.325	1558.07	1.31595e+08	2.98755e+08	1.18501e+08	1.19505e+08
M309.205T421.498							309.205	421.498	2.33241e+08	8.78512e+07	2.64767e+08	8.18635e+07
M313.107T515.976							313.107	515.976	2.08242e+08	1.5382e+08	1.4261e+08	1.63036e+08
M925.341T1455.700							925.341	1455.7	1.37501e+08	1.27396e+08	2.10202e+08	1.92051e+08
M356.279T802.114							356.279	802.114	1.46642e+08	1.87101e+08	1.73151e+08	1.60109e+08
M110.071T1057.580							110.071	1057.58	1.85226e+08	1.17732e+08	9.80943e+07	2.65435e+08
M930.006T1302.720							930.006	1302.72	2.35278e+08	1.58941e+08	1.35389e+08	1.3674e+08
M629.468T1120.570							629.468	1120.57	2.8362e+08	1.95224e+08	1.20493e+08	6.52607e+07
M805.259T1201.490							805.259	1201.49	2.33087e+08	1.70423e+08	9.69098e+07	1.64061e+08
M886.985T1366.760							886.985	1366.76	1.74782e+08	9.74916e+07	1.78052e+08	2.14134e+08
M411.285T622.697							411.285	622.697	1.45453e+08	1.81087e+08	1.75074e+08	1.62806e+08
M1239.255T414.816							1239.25	414.816	1.88905e+08	1.56758e+08	1.47136e+08	1.7135e+08
M944.692T1488.020							944.692	1488.02	3.04888e+08	9.09805e+07	8.98542e+07	1.7825e+08
M1182.860T1253.725							1182.86	1253.72	1.32121e+08	1.8835e+08	1.2162e+08	2.21839e+08
M871.638T1373.850							871.638	1373.85	1.91406e+08	1.85531e+08	1.48411e+08	1.3848e+08
M829.275T1265.995							829.275	1265.99	2.88943e+08	2.10783e+08	9.0598e+07	7.30433e+07
M1006.272T437.522							1006.27	437.522	2.085e+08	1.43794e+08	1.46657e+08	1.64127e+08
M764.564T1291.350							764.564	1291.35	2.85029e+08	9.83533e+07	1.4165e+08	1.36795e+08
M611.394T622.697							611.394	622.697	1.47646e+08	1.70471e+08	1.69317e+08	1.73759e+08
M866.631T1336.990							866.631	1336.99	1.95031e+08	1.72427e+08	1.35072e+08	1.58431e+08
M195.138T586.561							195.138	586.561	1.3973e+08	1.88363e+08	1.68769e+08	1.62485e+08
M944.361T1511.530							944.361	1511.53	3.52823e+08	8.40515e+07	1.15494e+08	1.04969e+08
M783.454T570.300							783.454	570.3	1.38215e+08	1.79427e+08	1.78798e+08	1.60734e+08
M139.074T1199.890							139.074	1199.89	1.60593e+08	2.82891e+08	1.51741e+08	6.14056e+07
M1167.845T1178.290							1167.84	1178.29	1.18346e+08	1.79027e+08	1.73583e+08	1.85087e+08
M620.460T1054.075							620.46	1054.08	2.02477e+08	1.43662e+08	1.53666e+08	1.55936e+08
M606.285T817.600							606.285	817.6	1.94008e+08	1.5899e+08	1.50002e+08	1.51451e+08
M582.200T260.529							582.2	260.529	1.47572e+08	1.78656e+08	1.68637e+08	1.58673e+08
M764.062T1540.360							764.062	1540.36	1.25551e+08	5.44207e+07	1.85096e+08	2.88014e+08
M701.151T414.816							701.151	414.816	1.93699e+08	1.45777e+08	1.48577e+08	1.64527e+08
M785.909T1178.290							785.909	1178.29	2.2795e+08	1.54831e+08	1.36492e+08	1.31865e+08
M146.060T144.882							146.06	144.882	1.57071e+08	1.55707e+08	1.48501e+08	1.89032e+08
M756.561T1201.990							756.561	1201.99	1.02146e+08	1.27273e+08	1.48897e+08	2.71994e+08
M373.217T422.470							373.217	422.47	1.44073e+08	1.52719e+08	2.03462e+08	1.49574e+08
M1241.220T639.445							1241.22	639.445	1.32154e+08	1.81529e+08	1.72893e+08	1.62748e+08
M163.098T1436.230							163.098	1436.23	3.69369e+08	9.59745e+07	8.67034e+07	9.71712e+07
M717.521T1054.300							717.521	1054.3	2.26697e+08	1.69921e+08	9.67154e+07	1.55646e+08
M1073.283T1196.750							1073.28	1196.75	1.73828e+08	2.49854e+08	2.02107e+08	2.23782e+07
M577.293T1075.610							577.293	1075.61	2.15326e+08	1.47524e+08	1.41549e+08	1.42432e+08
M683.498T1043.615							683.498	1043.62	2.01421e+08	1.27849e+08	1.55986e+08	1.60742e+08
M649.140T1033.460							649.14	1033.46	2.07057e+08	1.42725e+08	1.43281e+08	1.52538e+08
M841.118T1023.120							841.118	1023.12	1.79283e+08	1.85029e+08	1.48025e+08	1.31751e+08
M815.094T1591.220							815.094	1591.22	1.75462e+08	1.63892e+08	2.45809e+08	5.89153e+07
M297.149T551.463							297.149	551.463	1.96096e+08	1.41496e+08	1.47021e+08	1.59385e+08
M749.552T1483.790							749.552	1483.79	3.68719e+08	5.12342e+07	9.59898e+07	1.27536e+08
M145.049T49.672							145.049	49.6717	1.65172e+08	2.69846e+08	8.51467e+07	1.23062e+08
M495.129T414.533							495.129	414.533	1.86743e+08	1.26481e+08	1.59621e+08	1.70257e+08
M705.519T1358.245							705.519	1358.24	2.79645e+08	2.68596e+08	4.28142e+07	5.17716e+07
M993.724T1489.240							993.724	1489.24	9.42517e+07	3.61117e+08	7.89451e+07	1.08232e+08
M367.149T133.186							367.149	133.186	1.72047e+08	1.54566e+08	1.83506e+08	1.32079e+08
M277.216T638.817							277.216	638.817	1.44623e+08	1.73051e+08	1.63595e+08	1.60759e+08
M630.408T622.697							630.408	622.697	1.45908e+08	1.69202e+08	1.67384e+08	1.59428e+08
M473.361T603.929							473.361	603.929	1.64647e+08	1.66274e+08	1.59489e+08	1.50612e+08
M139.074T1407.530							139.074	1407.53	1.08455e+08	1.26559e+08	1.03455e+08	3.01529e+08
M945.530T613.126							945.53	613.126	1.49259e+08	1.72117e+08	1.65882e+08	1.5187e+08
M870.492T700.576							870.492	700.576	1.44273e+08	1.71951e+08	1.70198e+08	1.52141e+08
M1232.890T1265.445							1232.89	1265.44	1.60914e+08	1.96158e+08	1.64925e+08	1.14441e+08
M963.704T1530.205							963.704	1530.2	1.61116e+08	2.43668e+08	1.34243e+08	9.68184e+07
M893.250T339.506							893.25	339.506	1.33291e+08	1.87006e+08	1.57802e+08	1.57707e+08
M886.652T1347.550							886.652	1347.55	9.63184e+07	1.50126e+08	1.13401e+08	2.75944e+08
M143.106T700.576							143.106	700.576	1.50925e+08	1.67184e+08	1.63346e+08	1.53518e+08
M803.840T1113.790							803.84	1113.79	0	2.4012e+08	1.39078e+08	2.55213e+08
M527.157T38.513							527.157	38.5133	1.67653e+08	1.57864e+08	1.52239e+08	1.55387e+08
M712.775T1503.635							712.775	1503.63	3.55098e+08	1.37343e+07	1.34671e+08	1.29358e+08
M741.875T1104.100							741.875	1104.1	2.11683e+08	2.98229e+07	1.17335e+08	2.73917e+08
M974.379T1429.920							974.379	1429.92	1.52338e+08	3.68854e+08	4.47101e+07	6.66053e+07
M127.039T234.544							127.039	234.544	1.13019e+08	1.63099e+08	1.61028e+08	1.95282e+08
M833.613T1313.850							833.613	1313.85	2.37483e+08	1.31055e+08	1.04242e+08	1.59267e+08
M942.682T1045.055							942.682	1045.06	2.13329e+08	1.26011e+08	1.48626e+08	1.43928e+08
M456.355T622.697							456.355	622.697	1.41857e+08	1.66318e+08	1.61197e+08	1.62061e+08
M275.171T236.178							275.171	236.178	1.42689e+08	1.70363e+08	1.62286e+08	1.55752e+08
M949.698T1591.110							949.698	1591.11	2.33421e+08	8.01314e+07	2.04871e+08	1.12448e+08
M716.777T1336.925							716.777	1336.92	2.12925e+08	1.38586e+08	1.1032e+08	1.68877e+08
M419.330T622.697							419.33	622.697	1.45601e+08	1.62958e+08	1.59477e+08	1.62624e+08
M876.314T1458.010							876.314	1458.01	8.57665e+07	8.67505e+07	2.8726e+08	1.70812e+08
M285.075T420.410							285.075	420.41	1.3868e+08	1.59901e+08	1.91867e+08	1.38892e+08
M964.367T1322.060							964.367	1322.06	2.68781e+08	1.16569e+08	1.69934e+08	7.33471e+07
M959.365T1472.760							959.365	1472.76	1.23804e+08	1.13191e+08	2.21261e+08	1.69359e+08
M279.232T779.460							279.232	779.46	1.45159e+08	1.77503e+08	1.52284e+08	1.52452e+08
M375.250T850.684							375.25	850.684	1.72313e+08	1.58063e+08	1.35857e+08	1.61111e+08
M862.955T1152.235							862.955	1152.23	2.09859e+08	1.41962e+08	1.31038e+08	1.43784e+08
M978.711T1100.790							978.711	1100.79	1.64254e+08	9.35228e+07	3.17416e+08	5.10264e+07
M245.138T379.262							245.138	379.262	1.55527e+08	1.63589e+08	1.53915e+08	1.53169e+08
M774.818T1514.130							774.818	1514.13	1.96987e+08	8.75151e+07	1.6994e+08	1.70866e+08
M954.698T1398.920							954.698	1398.92	1.83002e+08	1.05748e+08	1.5035e+08	1.8608e+08
M760.304T1458.930							760.304	1458.93	2.3438e+08	3.43297e+07	1.22358e+08	2.33733e+08
M173.117T558.952							173.117	558.952	7.59204e+07	1.84792e+08	1.85334e+08	1.78677e+08
M825.251T1224.420							825.251	1224.42	2.69285e+08	1.01915e+08	7.99574e+07	1.7345e+08
M683.165T1044.200							683.165	1044.2	1.92972e+08	1.44512e+08	1.42686e+08	1.43592e+08
M973.375T1443.690							973.375	1443.69	1.68108e+08	2.46271e+08	3.07747e+07	1.77751e+08
M1168.842T1178.105							1168.84	1178.11	2.39847e+08	1.38942e+08	1.56676e+08	8.72555e+07
M669.159T1053.710							669.159	1053.71	2.0378e+08	1.43959e+08	1.37047e+08	1.37683e+08
M949.363T1587.850							949.363	1587.85	1.83773e+08	1.01582e+08	9.06979e+07	2.45386e+08
M940.688T1418.100							940.688	1418.1	1.57653e+08	1.32739e+08	1.85922e+08	1.44902e+08
M293.117T786.070							293.117	786.07	1.80312e+08	1.49965e+08	1.38253e+08	1.52347e+08
M954.361T1399.425							954.361	1399.42	2.25464e+08	1.24764e+08	2.11586e+08	5.88252e+07
M163.098T1453.760							163.098	1453.76	1.28753e+08	9.09075e+07	9.74468e+07	3.03321e+08
M325.113T62.190							325.113	62.1896	1.23173e+08	1.94242e+08	1.15132e+08	1.87096e+08
M371.229T351.026							371.229	351.026	1.41713e+08	1.57642e+08	1.59134e+08	1.60767e+08
M757.305T1390.440							757.305	1390.44	3.07297e+08	2.01668e+08	6.48715e+07	4.48679e+07
M786.556T1178.060							786.556	1178.06	9.64349e+07	1.82126e+08	1.62483e+08	1.76682e+08
M872.310T1385.405							872.31	1385.4	2.86743e+08	9.79625e+07	1.25995e+08	1.0696e+08
M125.986T1613.535							125.986	1613.54	1.62156e+08	1.45828e+08	1.57531e+08	1.52069e+08
M120.065T46.335							120.065	46.3353	1.2646e+08	1.57349e+08	1.94049e+08	1.39519e+08
M460.352T846.686							460.352	846.686	1.4498e+08	1.69521e+08	1.53698e+08	1.49021e+08
M935.684T1355.355							935.684	1355.36	1.81829e+08	2.26683e+08	9.72134e+07	1.11304e+08
M600.444T1033.950							600.444	1033.95	1.98959e+08	1.22533e+08	1.47527e+08	1.46636e+08
M489.280T517.098							489.28	517.098	1.33994e+08	1.71616e+08	1.59932e+08	1.49877e+08
M240.134T299.887							240.134	299.887	1.53325e+08	1.48092e+08	1.74823e+08	1.38765e+08
M778.573T1588.690							778.573	1588.69	2.02206e+08	5.1658e+07	2.84215e+08	7.65948e+07
M122.071T1591.540							122.071	1591.54	2.61069e+08	1.94977e+08	8.18197e+07	7.63026e+07
M139.074T1500.965							139.074	1500.96	1.52526e+08	1.6587e+08	1.13239e+08	1.81846e+08
M275.278T631.446							275.278	631.446	1.46377e+08	1.48136e+08	1.64615e+08	1.54248e+08
M1240.402T1321.700							1240.4	1321.7	1.5374e+08	1.88573e+08	9.30621e+07	1.77562e+08
M940.342T1243.330							940.342	1243.33	1.93805e+08	8.17627e+07	1.60939e+08	1.76202e+08
M125.096T574.638							125.096	574.638	1.44289e+08	1.62118e+08	1.53289e+08	1.52249e+08
M713.271T1286.750							713.271	1286.75	1.59681e+08	2.34062e+08	1.04886e+07	2.06808e+08
M974.041T1430.240							974.041	1430.24	2.79001e+08	1.18479e+08	8.41234e+07	1.28853e+08
M630.408T603.707							630.408	603.707	1.46309e+08	1.71799e+08	1.46356e+08	1.45725e+08
M1007.730T1459.830							1007.73	1459.83	1.0358e+08	1.34574e+08	1.05478e+08	2.66205e+08
M1197.360T1201.110							1197.36	1201.11	1.33468e+08	6.15289e+07	1.91498e+08	2.2277e+08
M726.207T1233.220							726.207	1233.22	3.37551e+08	7.08812e+07	9.98299e+07	1.00511e+08
M488.358T803.439							488.358	803.439	1.35318e+08	1.64582e+08	1.59731e+08	1.47865e+08
M691.511T1323.990							691.511	1323.99	1.88875e+08	9.15663e+07	1.01556e+08	2.25231e+08
M1101.799T1219.060							1101.8	1219.06	2.91721e+08	7.41248e+07	1.64606e+08	7.65393e+07
M943.186T1044.080							943.186	1044.08	1.81352e+08	1.32422e+08	1.30571e+08	1.61899e+08
M993.057T1493.215							993.057	1493.21	1.51356e+08	1.27102e+08	1.57781e+08	1.6979e+08
M433.291T892.258							433.291	892.258	1.41234e+08	1.58548e+08	1.47919e+08	1.57047e+08
M703.179T1063.520							703.179	1063.52	2.04153e+08	1.49244e+08	1.45625e+08	1.02337e+08
M277.217T616.310							277.217	616.31	1.99621e+08	2.51162e+08	7.54384e+07	7.37377e+07
M948.696T1591.670							948.696	1591.67	2.3996e+08	5.86559e+07	1.59745e+08	1.41513e+08
M1183.636T675.951							1183.64	675.951	1.69852e+08	1.52065e+08	1.36929e+08	1.40673e+08
M1153.837T1228.220							1153.84	1228.22	2.14955e+08	1.21062e+08	9.98475e+07	1.63537e+08
M959.033T1479.980							959.033	1479.98	2.18788e+08	9.31739e+07	8.78276e+07	1.99275e+08
M121.084T80.020							121.084	80.0198	1.54923e+08	1.5285e+08	1.4456e+08	1.44982e+08
M145.049T1687.980							145.049	1687.98	9.08377e+07	1.49939e+08	1.24691e+08	2.30892e+08
M693.513T1107.825							693.513	1107.83	1.30996e+08	1.82489e+08	1.79161e+08	1.03136e+08
M928.679T1091.235							928.679	1091.23	2.30252e+08	9.58467e+07	1.61993e+08	1.07196e+08
M720.165T414.170							720.165	414.17	1.6346e+08	1.40134e+08	1.45328e+08	1.45804e+08
M680.478T1313.175							680.478	1313.17	1.70672e+08	1.51966e+08	1.37477e+08	1.33996e+08
M426.192T597.033							426.192	597.033	1.75587e+08	1.3687e+08	1.36286e+08	1.44752e+08
M753.057T1592.745							753.057	1592.74	2.75746e+08	1.88221e+08	8.30554e+07	4.6309e+07
M713.842T1127.335							713.842	1127.34	1.88311e+08	1.38279e+08	1.22716e+08	1.42724e+08
M780.245T1268.600							780.245	1268.6	2.32121e+08	1.02195e+08	1.83083e+08	7.4214e+07
M1239.897T1316.790							1239.9	1316.79	1.62019e+08	1.63885e+08	6.77626e+07	1.97778e+08
M993.388T1489.305							993.388	1489.31	1.40217e+08	2.17638e+08	6.76798e+07	1.64785e+08
M678.834T1118.040							678.834	1118.04	1.68038e+08	1.70483e+08	1.63169e+08	8.80482e+07
M848.125T1057.950							848.125	1057.95	1.42842e+08	1.66456e+08	1.62293e+08	1.17631e+08
M798.321T55.977							798.321	55.9767	1.73071e+08	1.42244e+08	1.32475e+08	1.40939e+08
M851.478T676.713							851.478	676.713	1.41297e+08	1.52939e+08	1.53095e+08	1.40987e+08
M301.071T522.420							301.071	522.42	1.29676e+08	1.58259e+08	1.54872e+08	1.45153e+08
M716.772T1339.590							716.772	1339.59	1.23478e+08	1.7437e+08	1.40162e+08	1.4959e+08
M1031.753T1597.340							1031.75	1597.34	3.08892e+08	9.05276e+07	8.60258e+07	1.01902e+08
M926.339T1256.050							926.339	1256.05	1.05838e+08	1.47099e+08	1.58377e+08	1.75215e+08
M997.392T1590.040							997.392	1590.04	1.92812e+08	8.06581e+07	1.59405e+08	1.53593e+08
M438.345T603.833							438.345	603.833	1.22164e+08	1.60216e+08	1.53711e+08	1.50323e+08
M124.039T48.650							124.039	48.6496	1.44045e+08	1.48197e+08	1.51211e+08	1.41857e+08
M717.458T1015.570							717.458	1015.57	1.22474e+08	1.75881e+08	1.42945e+08	1.43938e+08
M282.144T333.468							282.144	333.468	1.34964e+08	1.503e+08	1.53649e+08	1.45808e+08
M742.294T1355.600							742.294	1355.6	3.05038e+08	9.51757e+07	1.23235e+08	6.10663e+07
M158.129T137.515							158.129	137.515	1.27003e+08	1.6092e+08	1.49953e+08	1.45807e+08
M102.055T49.395							102.055	49.395	1.33843e+08	1.41787e+08	1.83161e+08	1.24272e+08
M564.555T950.585							564.555	950.585	1.83942e+08	1.28762e+08	1.36949e+08	1.33187e+08
M163.098T1307.730							163.098	1307.73	85693255	1.0421e+08	1.52759e+08	2.40087e+08
M159.044T372.250							159.044	372.25	1.79806e+08	1.30827e+08	1.26707e+08	1.45097e+08
M1102.808T1219.060							1102.81	1219.06	2.54822e+08	5.95583e+07	1.28067e+08	1.39808e+08
M687.847T1186.310							687.847	1186.31	1.35114e+08	1.54644e+08	1.46202e+08	1.46246e+08
M1030.749T1106.560							1030.75	1106.56	2.1153e+08	8.65122e+07	1.66425e+08	1.1772e+08
M749.300T1485.525							749.3	1485.53	2.25782e+08	3.97249e+07	1.07283e+08	2.09274e+08
M867.964T1185.700							867.964	1185.7	1.32279e+08	1.37178e+08	2.34974e+08	7.6033e+07
M978.380T1529.910							978.38	1529.91	1.23535e+08	1.49418e+08	1.30927e+08	1.76546e+08
M837.615T1371.935							837.615	1371.93	2.12193e+08	1.14146e+08	1.31436e+08	1.22493e+08
M419.330T603.707							419.33	603.707	1.30533e+08	1.55613e+08	1.4789e+08	1.45791e+08
M361.104T715.108							361.104	715.108	1.78839e+08	1.42433e+08	1.26046e+08	1.32418e+08
M959.702T1456.715							959.702	1456.71	1.58592e+08	1.37871e+08	2.14132e+08	6.87878e+07
M709.524T1418.145							709.524	1418.14	1.20939e+08	4.06737e+07	1.37649e+08	2.79914e+08
M517.391T876.527							517.391	876.527	1.36305e+08	1.62344e+08	1.44008e+08	1.35342e+08
M887.310T1204.050							887.31	1204.05	3.18901e+08	7.30008e+07	6.48702e+07	1.21047e+08
M316.187T342.780							316.187	342.78	1.26388e+08	1.49371e+08	1.40765e+08	1.6127e+08
M676.747T1293.080							676.747	1293.08	3.67042e+08	4.25203e+07	9.80381e+07	6.9715e+07
M1277.421T1235.170							1277.42	1235.17	2.53303e+08	4.02442e+07	1.24388e+08	1.59094e+08
M116.071T761.516							116.071	761.516	1.17285e+08	1.62723e+08	1.48552e+08	1.48057e+08
M105.110T39.804							105.11	39.8041	1.40711e+08	1.42277e+08	1.47578e+08	1.4578e+08
M123.079T1194.420							123.079	1194.42	1.4171e+08	1.96431e+08	1.50986e+08	8.71633e+07
M737.858T1179.745							737.858	1179.74	1.9604e+08	1.13986e+08	1.22065e+08	1.43985e+08
M818.605T1337.835							818.605	1337.84	1.43837e+08	1.61232e+08	1.28864e+08	1.4179e+08
M195.113T123.265							195.113	123.265	1.34551e+08	1.53932e+08	1.44966e+08	1.4192e+08
M702.855T1173.500							702.855	1173.5	2.25749e+08	1.7225e+08	1.21478e+08	5.53908e+07
M139.074T1567.800							139.074	1567.8	1.27555e+08	1.57264e+08	9.58294e+07	1.9392e+08
M683.509T1150.400							683.509	1150.4	2.15731e+08	1.3595e+08	1.46351e+08	7.59456e+07
M163.098T1279.975							163.098	1279.97	1.6909e+08	6.44812e+07	9.49994e+07	2.44677e+08
M223.989T30.310							223.989	30.3103	1.51808e+08	1.45967e+08	1.40055e+08	1.35034e+08
M248.113T41.143							248.113	41.1426	1.03964e+08	8.90068e+07	1.93188e+08	1.86142e+08
M1196.861T1199.770							1196.86	1199.77	1.22015e+08	1.57943e+08	1.04542e+08	1.87286e+08
M648.420T639.360							648.42	639.36	1.39998e+08	1.46049e+08	1.44327e+08	1.41177e+08
M344.149T655.530							344.149	655.53	1.80631e+08	1.28617e+08	1.27865e+08	1.34091e+08
M438.345T622.697							438.345	622.697	1.28767e+08	1.47568e+08	1.46472e+08	1.48326e+08
M695.012T1379.010							695.012	1379.01	2.16211e+08	6.8321e+07	1.71618e+08	1.14353e+08
M834.271T1175.750							834.271	1175.75	1.52798e+08	1.37884e+08	1.99923e+08	7.98792e+07
M600.779T1033.855							600.779	1033.86	1.62057e+08	1.36947e+08	1.29064e+08	1.42383e+08
M699.011T1259.780							699.011	1259.78	2.35115e+08	5.04136e+07	1.39314e+08	1.4542e+08
M315.123T402.072							315.123	402.072	1.77709e+08	1.23386e+08	1.24864e+08	1.43703e+08
M1255.907T1247.970							1255.91	1247.97	2.59776e+08	4.19103e+07	1.00194e+08	1.6755e+08
M357.129T105.653							357.129	105.653	8.61972e+07	1.21446e+08	1.64913e+08	1.9686e+08
M317.175T707.970							317.175	707.97	1.72578e+08	1.33519e+08	1.24251e+08	1.37118e+08
M954.025T1394.020							954.025	1394.02	1.27728e+08	9.08416e+07	7.83275e+07	2.70131e+08
M1138.820T1154.780							1138.82	1154.78	2.58073e+08	7.72016e+07	7.28801e+07	1.58851e+08
M871.638T1400.245							871.638	1400.24	2.17599e+08	1.26668e+08	1.32633e+08	8.98544e+07
M539.118T367.810							539.118	367.81	1.687e+08	1.43629e+08	1.1972e+08	1.34493e+08
M791.231T1212.040							791.231	1212.04	2.63841e+08	1.93684e+08	5.94041e+07	4.94417e+07
M123.044T581.555							123.044	581.555	1.26089e+08	1.54659e+08	1.47269e+08	1.38279e+08
M141.113T1606.415							141.113	1606.41	1.39994e+08	1.31207e+08	1.49855e+08	1.44931e+08
M969.703T1373.000							969.703	1373	1.08774e+08	1.39828e+08	2.62599e+08	5.41623e+07
M857.635T1407.360							857.635	1407.36	3.13338e+08	1.1445e+08	9.38926e+07	4.3496e+07
M123.044T463.161							123.044	463.161	1.30646e+08	1.48162e+08	1.44963e+08	1.40794e+08
M1241.720T622.697							1241.72	622.697	1.14875e+08	1.56642e+08	1.4793e+08	1.44809e+08
M163.098T1380.710							163.098	1380.71	1.05967e+08	2.19602e+08	9.25533e+07	1.45869e+08
M1046.429T1558.895							1046.43	1558.89	2.99628e+08	5.81172e+07	8.93487e+07	1.16222e+08
M930.014T1510.940							930.014	1510.94	3.87039e+08	5.5313e+07	6.79213e+07	5.26679e+07
M771.237T1190.800							771.237	1190.8	2.20256e+08	1.42807e+08	5.99163e+07	1.39811e+08
M200.128T1631.650							200.128	1631.65	7.64674e+06	7.28043e+07	3.91038e+08	9.08275e+07
M521.107T441.597							521.107	441.597	1.5827e+08	1.4885e+08	1.19531e+08	1.34341e+08
M915.668T1306.990							915.668	1306.99	1.88807e+08	1.07833e+08	1.30339e+08	1.33961e+08
M803.594T1098.860							803.594	1098.86	1.00013e+08	2.59608e+08	9.76154e+07	1.03654e+08
M333.169T587.460							333.169	587.46	1.73649e+08	1.26413e+08	1.23831e+08	1.3672e+08
M465.175T462.774							465.175	462.774	1.08056e+08	1.55914e+08	1.53483e+08	1.43006e+08
M518.325T721.894							518.325	721.894	1.29115e+08	1.6333e+08	1.33526e+08	1.3413e+08
M876.641T1079.705							876.641	1079.7	1.78699e+08	1.13286e+08	1.06326e+08	1.61773e+08
M304.126T463.134							304.126	463.134	1.3006e+08	1.44432e+08	1.42654e+08	1.42572e+08
M1159.848T1271.645							1159.85	1271.64	2.10032e+08	1.55882e+08	8.65372e+07	1.06875e+08
M295.129T269.937							295.129	269.937	1.2083e+08	1.50051e+08	1.44996e+08	1.43278e+08
M736.536T1074.125							736.536	1074.12	2.16687e+08	1.50309e+08	8.50606e+07	1.06997e+08
M915.343T1569.505							915.343	1569.51	2.03277e+08	1.40976e+08	5.84762e+07	1.56216e+08
M882.309T1314.230							882.309	1314.23	1.76211e+08	1.17846e+08	1.6068e+08	1.03904e+08
M964.548T557.115							964.548	557.115	1.25471e+08	1.3785e+08	1.49451e+08	1.44629e+08
M1012.403T1545.980							1012.4	1545.98	1.7025e+08	9.72319e+07	1.12957e+08	1.76666e+08
M829.603T1141.750							829.603	1141.75	1.55782e+08	1.48189e+08	1.02901e+08	1.50206e+08
M369.264T530.988							369.264	530.988	1.22988e+08	1.48612e+08	1.46406e+08	1.3874e+08
M464.306T846.755							464.306	846.755	1.22814e+08	1.41442e+08	1.46403e+08	1.4487e+08
M217.155T368.250							217.155	368.25	1.31995e+08	1.50219e+08	1.38658e+08	1.34222e+08
M273.185T705.993							273.185	705.993	1.5045e+08	1.57499e+08	1.185e+08	1.27758e+08
M1052.257T1092.855							1052.26	1092.86	1.93144e+08	1.21356e+08	1.14535e+08	1.25138e+08
M721.868T1198.260							721.868	1198.26	1.24464e+08	1.33362e+08	1.7621e+08	1.19399e+08
M445.292T481.775							445.292	481.775	1.19208e+08	1.46721e+08	1.47358e+08	1.39636e+08
M110.071T1593.340							110.071	1593.34	2.5626e+08	1.38203e+08	7.83596e+07	7.98236e+07
M914.164T1017.760							914.164	1017.76	1.72483e+08	1.20397e+08	1.22305e+08	1.36832e+08
M328.125T655.530							328.125	655.53	1.63516e+08	1.30047e+08	1.27403e+08	1.30629e+08
M915.343T1556.615							915.343	1556.62	2.67558e+08	4.97851e+07	1.21718e+08	1.12313e+08
M672.419T700.576							672.419	700.576	1.28378e+08	1.45265e+08	1.45638e+08	1.30456e+08
M752.534T1167.195							752.534	1167.19	2.35728e+08	7.22327e+07	1.49334e+08	9.22369e+07
M746.298T1405.335							746.298	1405.34	2.85882e+08	1.44817e+08	5.39742e+07	6.36851e+07
M295.096T609.166							295.096	609.166	1.61161e+08	1.28578e+08	1.26926e+08	1.30968e+08
M929.682T1531.055							929.682	1531.06	1.17686e+08	1.56498e+08	1.11333e+08	1.60803e+08
M707.193T1210.350							707.193	1210.35	2.4099e+08	1.4565e+08	6.15652e+07	9.80872e+07
M810.578T1240.070							810.578	1240.07	1.14943e+08	2.19857e+08	9.13769e+07	1.19959e+08
M998.386T1334.530							998.386	1334.53	2.6496e+08	1.3102e+08	9.46502e+07	5.5377e+07
M706.522T1207.385							706.522	1207.38	3.62171e+08	1.09007e+08	5.51706e+07	1.92349e+07
M1008.066T1458.200							1008.07	1458.2	9.75393e+07	8.25522e+07	1.34129e+08	2.31306e+08
M588.396T574.797							588.396	574.797	1.27904e+08	1.37573e+08	1.39572e+08	1.40466e+08
M707.520T1087.045							707.52	1087.05	1.79076e+08	1.16918e+08	1.22362e+08	1.2682e+08
M756.804T1391.260							756.804	1391.26	9.57376e+07	3.46095e+08	3.9663e+07	6.33406e+07
M913.658T1017.795							913.658	1017.79	1.72451e+08	1.22751e+08	1.13193e+08	1.36133e+08
M877.145T1078.435							877.145	1078.43	1.5391e+08	1.2838e+08	1.24375e+08	1.3781e+08
M737.203T1074.360							737.203	1074.36	1.84932e+08	1.24075e+08	1.04691e+08	1.30126e+08
M115.039T70.254							115.039	70.2544	1.18572e+08	1.55873e+08	1.32556e+08	1.36527e+08
M863.301T1276.375							863.301	1276.38	2.87808e+08	7.19032e+07	3.62524e+07	1.47391e+08
M283.097T550.999							283.097	550.999	1.63324e+08	1.17924e+08	1.24419e+08	1.37605e+08
M110.071T1456.120							110.071	1456.12	1.14203e+08	1.46222e+08	1.32539e+08	1.50133e+08
M1032.082T1594.090							1032.08	1594.09	2.11472e+08	7.76742e+07	8.41331e+07	1.69641e+08
M235.169T537.487							235.169	537.487	7.40693e+07	1.63109e+08	1.57393e+08	1.48286e+08
M811.592T999.866							811.592	999.866	2.05076e+08	1.22213e+08	9.51182e+07	1.19923e+08
M1189.365T1303.410							1189.36	1303.41	2.53485e+08	5.4916e+07	4.79109e+07	1.85663e+08
M973.708T1448.890							973.708	1448.89	2.23736e+08	1.2979e+08	2.01347e+07	1.67994e+08
M313.143T672.495							313.143	672.495	1.6307e+08	1.30382e+08	1.23555e+08	1.24168e+08
M909.997T1476.150							909.997	1476.15	2.94981e+08	5.75085e+07	7.49028e+07	1.13307e+08
M756.551T1097.450							756.551	1097.45	2.40175e+08	1.13232e+08	9.21694e+07	9.49022e+07
M950.691T1076.755							950.691	1076.76	9.96443e+07	1.32674e+08	1.29457e+08	1.7784e+08
M992.728T1164.910							992.728	1164.91	2.31772e+08	4.19895e+07	9.28122e+07	1.72711e+08
M863.127T1013.805							863.127	1013.8	1.74756e+08	1.28405e+08	1.16428e+08	1.19425e+08
M851.621T1591.090							851.621	1591.09	2.12027e+08	1.11413e+08	1.06627e+08	1.08597e+08
M876.648T1456.030							876.648	1456.03	3.24355e+08	5.15158e+07	8.55269e+07	7.70433e+07
M921.672T1055.890							921.672	1055.89	1.77965e+08	1.2472e+08	1.18454e+08	1.16749e+08
M767.567T1078.150							767.567	1078.15	1.59485e+06	2.24388e+08	1.59016e+08	1.51522e+08
M749.801T1476.955							749.801	1476.95	3.17029e+08	3.14273e+07	1.13179e+08	7.45379e+07
M158.003T1636.710							158.003	1636.71	1.44814e+08	1.3711e+08	1.30363e+08	1.23578e+08
M587.339T358.744							587.339	358.744	1.27066e+08	1.37537e+08	1.38963e+08	1.31063e+08
M805.568T1198.500							805.568	1198.5	1.69767e+08	1.44432e+08	8.2054e+07	1.38345e+08
M733.187T1147.100							733.187	1147.1	2.14656e+08	1.14171e+08	1.01262e+08	1.04506e+08
M340.191T818.104							340.191	818.104	1.49001e+08	1.29249e+08	1.27164e+08	1.29125e+08
M645.398T898.919							645.398	898.919	1.72907e+08	1.27683e+08	1.15016e+08	1.18469e+08
M1211.878T1286.570							1211.88	1286.57	6.84391e+07	1.77475e+08	1.83739e+08	1.03625e+08
M163.098T1404.945							163.098	1404.94	2.26602e+08	9.73744e+07	1.29861e+08	7.92724e+07
M140.082T1593.930							140.082	1593.93	2.15328e+08	6.27453e+07	1.75091e+08	7.98875e+07
M317.207T436.709							317.207	436.709	1.27037e+08	1.42086e+08	1.36224e+08	1.2742e+08
M820.498T891.727							820.498	891.727	1.12846e+08	1.60318e+08	1.35638e+08	1.23933e+08
M338.284T1085.935							338.284	1085.93	1.67999e+08	1.24505e+08	1.15418e+08	1.24725e+08
M695.414T738.703							695.414	738.703	1.19281e+08	1.45751e+08	1.38461e+08	1.28918e+08
M891.658T1420.740							891.658	1420.74	9.03211e+07	2.59685e+08	5.67201e+07	1.25458e+08
M139.074T1299.345							139.074	1299.35	1.41683e+08	1.08722e+08	1.21453e+08	1.60227e+08
M473.367T892.407							473.367	892.407	1.33214e+08	1.56207e+08	1.23316e+08	1.19338e+08
M1241.720T639.360							1241.72	639.36	1.19773e+08	1.43794e+08	1.39482e+08	1.29001e+08
M905.989T1232.660							905.989	1232.66	1.19436e+08	5.34929e+07	1.34339e+08	2.24399e+08
M708.187T1097.785							708.187	1097.79	1.93201e+08	1.27436e+08	1.37515e+08	7.32649e+07
M139.074T1249.755							139.074	1249.76	2.0467e+08	1.24068e+08	1.00319e+08	1.01093e+08
M785.822T1482.325							785.822	1482.33	2.81399e+08	4.85677e+07	7.43759e+07	1.25578e+08
M959.693T1269.730							959.693	1269.73	1.60853e+08	1.12771e+08	1.86749e+08	6.94972e+07
M169.097T74.504							169.097	74.5037	1.23531e+08	1.41389e+08	1.36613e+08	1.28235e+08
M870.489T657.213							870.489	657.213	1.34909e+08	1.38637e+08	1.3031e+08	1.24644e+08
M819.104T1034.975							819.104	1034.97	1.99466e+08	1.47691e+08	9.37919e+07	8.74881e+07
M163.098T1541.615							163.098	1541.62	1.56225e+08	1.41288e+08	1.49266e+08	8.1009e+07
M680.504T1343.860							680.504	1343.86	6.91118e+07	1.65997e+08	2.04289e+08	8.74975e+07
M163.098T1258.480							163.098	1258.48	1.18167e+08	7.49913e+07	2.32774e+08	1.00921e+08
M1313.453T1305.770							1313.45	1305.77	7.31778e+07	2.05955e+08	4.39035e+07	2.03623e+08
M751.886T1168.610							751.886	1168.61	2.13401e+08	1.01445e+08	1.29901e+08	8.1223e+07
M1261.913T1294.410							1261.91	1294.41	1.60537e+08	1.12639e+08	6.81326e+07	1.84628e+08
M804.091T1098.010							804.091	1098.01	8.40686e+07	2.04178e+08	1.14347e+08	1.22577e+08
M291.196T526.236							291.196	526.236	1.41025e+08	1.67668e+08	1.65035e+08	5.116e+07
M123.079T1248.540							123.079	1248.54	1.04651e+08	1.33902e+08	1.27575e+08	1.58223e+08
M1073.783T1195.350							1073.78	1195.35	1.17404e+08	1.60005e+08	9.12064e+07	1.55735e+08
M687.512T1186.310							687.512	1186.31	1.17994e+08	8.50179e+07	2.51559e+08	6.95926e+07
M868.616T1333.935							868.616	1333.93	2.38134e+08	4.1829e+07	1.25972e+08	1.17825e+08
M822.940T1395.575							822.94	1395.58	8.61636e+07	1.93878e+08	5.43867e+07	1.89067e+08
M853.294T1348.650							853.294	1348.65	5.72102e+07	1.46445e+08	1.57411e+08	1.61405e+08
M915.004T1556.000							915.004	1556	2.70447e+08	3.35177e+07	1.76617e+08	4.15994e+07
M337.235T683.862							337.235	683.862	1.21922e+08	1.4993e+08	1.33763e+08	1.16558e+08
M792.831T1141.790							792.831	1141.79	0	3.26834e+08	8.60276e+07	1.09129e+08
M505.171T530.194							505.171	530.194	1.19287e+08	1.40125e+08	1.35113e+08	1.27267e+08
M539.116T386.252							539.116	386.252	1.53119e+08	1.1806e+08	1.07951e+08	1.42635e+08
M252.170T393.307							252.17	393.307	1.11811e+08	1.42796e+08	1.34543e+08	1.32561e+08
M485.346T845.603							485.346	845.603	1.15728e+08	1.50603e+08	1.26049e+08	1.28964e+08
M720.780T1393.470							720.78	1393.47	1.1023e+08	2.36755e+08	1.65784e+08	8.43048e+06
M895.981T1305.485							895.981	1305.48	2.00223e+08	1.17539e+08	1.08481e+08	9.45753e+07
M297.139T818.069							297.139	818.069	1.48386e+08	1.26969e+08	1.20378e+08	1.24993e+08
M828.478T622.765							828.478	622.765	1.18852e+08	1.35255e+08	1.27806e+08	1.38205e+08
M890.651T1419.930							890.651	1419.93	1.10179e+08	1.17386e+08	9.87955e+07	1.93632e+08
M204.086T51.041							204.086	51.0406	1.10459e+08	1.34434e+08	1.3423e+08	1.39595e+08
M278.220T555.743							278.22	555.743	1.12718e+08	1.30828e+08	1.48719e+08	1.26019e+08
M623.262T617.356							623.262	617.356	1.62861e+08	1.1034e+08	1.12037e+08	1.32688e+08
M742.039T1353.025							742.039	1353.03	2.84632e+08	5.77834e+07	9.58057e+07	7.96472e+07
M1022.740T1075.505							1022.74	1075.51	1.45238e+08	1.31562e+08	1.03356e+08	1.37659e+08
M476.224T350.377							476.224	350.377	1.15124e+08	1.3982e+08	1.34638e+08	1.2798e+08
M386.229T453.561							386.229	453.561	1.11116e+08	1.53784e+08	1.23896e+08	1.28693e+08
M964.036T1546.810							964.036	1546.81	1.59587e+08	1.13348e+08	8.36013e+07	1.60651e+08
M1051.755T1092.360							1051.76	1092.36	1.71664e+08	1.16954e+08	1.08754e+08	1.19757e+08
M1219.376T1188.520							1219.38	1188.52	2.05536e+08	4.3829e+07	1.3547e+08	1.32046e+08
M1342.930T1313.175							1342.93	1313.17	1.74662e+08	1.15937e+08	1.22985e+08	1.0306e+08
M899.660T1066.870							899.66	1066.87	1.74359e+08	9.35584e+07	1.18381e+08	1.30224e+08
M702.514T1303.760							702.514	1303.76	1.89915e+08	7.90522e+07	1.61849e+08	8.43539e+07
M784.245T1324.140							784.245	1324.14	1.55866e+08	1.60511e+08	1.28428e+08	7.03359e+07
M313.070T414.954							313.07	414.954	1.22268e+08	1.85337e+08	9.90601e+07	1.08214e+08
M220.108T210.778							220.108	210.778	1.18165e+08	1.34841e+08	1.31995e+08	1.29517e+08
M724.284T1462.980							724.284	1462.98	1.71209e+08	2.66618e+07	5.37314e+07	2.62745e+08
M279.231T694.539							279.231	694.539	1.14017e+08	1.45238e+08	1.37139e+08	1.1783e+08
M281.107T690.725							281.107	690.725	1.51783e+08	1.28762e+08	1.10858e+08	1.2282e+08
M125.096T603.707							125.096	603.707	1.17698e+08	1.50336e+08	1.23958e+08	1.21509e+08
M139.074T1283.670							139.074	1283.67	1.12271e+08	1.06883e+08	1.80684e+08	1.13418e+08
M814.598T1587.125							814.598	1587.12	2.0054e+08	5.27126e+07	1.63772e+08	9.5769e+07
M848.615T1165.730							848.615	1165.73	2.02391e+08	1.11572e+08	1.10614e+08	8.75349e+07
M810.468T639.360							810.468	639.36	1.22995e+08	1.35654e+08	1.2777e+08	1.25358e+08
M944.684T1293.630							944.684	1293.63	7.76518e+07	2.38846e+08	7.35979e+07	1.21531e+08
M887.643T1209.015							887.643	1209.02	2.22409e+08	6.40998e+07	6.32259e+07	1.61547e+08
M1132.319T1123.880							1132.32	1123.88	1.77464e+08	1.23206e+08	1.06089e+08	1.0387e+08
M746.048T1409.580							746.048	1409.58	1.63555e+08	2.26757e+08	8.67665e+07	3.3445e+07
M724.032T1472.260							724.032	1472.26	3.27786e+08	2.89569e+07	4.8747e+07	1.04207e+08
M890.986T1445.450							890.986	1445.45	1.87403e+08	8.07817e+07	1.19609e+08	1.2081e+08
M556.143T343.231							556.143	343.231	1.61652e+08	1.0172e+08	1.16597e+08	1.27415e+08
M676.679T1104.510							676.679	1104.51	1.428e+08	1.03674e+08	1.36068e+08	1.24282e+08
M812.096T1000.060							812.096	1000.06	1.44454e+08	1.00218e+08	1.26308e+08	1.35408e+08
M767.312T1140.480							767.312	1140.48	0	3.33671e+08	8.95778e+07	8.26641e+07
M313.187T383.712							313.187	383.712	1.12968e+08	1.37688e+08	1.29519e+08	1.25653e+08
M722.201T1194.540							722.201	1194.54	2.34886e+08	8.65932e+07	1.24077e+08	5.99766e+07
M857.296T1413.500							857.296	1413.5	1.51688e+08	7.4566e+07	1.48367e+08	1.30889e+08
M125.090T1551.325							125.09	1551.33	1.38014e+08	1.16535e+08	1.27468e+08	1.23475e+08
M606.406T574.638							606.406	574.638	1.16766e+08	1.28008e+08	1.31426e+08	1.2842e+08
M309.205T526.537							309.205	526.537	1.14292e+08	1.38383e+08	1.26829e+08	1.24714e+08
M215.114T42.020							215.114	42.02	1.46791e+08	1.74572e+08	1.9907e+07	1.62804e+08
M1001.727T1091.235							1001.73	1091.23	2.33764e+08	7.83157e+07	9.73611e+07	9.43396e+07
M727.783T1320.375							727.783	1320.38	1.66534e+08	1.00359e+08	1.52876e+08	8.31193e+07
M734.788T1445.370							734.788	1445.37	1.5302e+08	3.30119e+07	9.08599e+07	2.25946e+08
M611.394T603.707							611.394	603.707	1.15635e+08	1.38011e+08	1.18159e+08	1.30787e+08
M110.071T1510.690							110.071	1510.69	1.0621e+08	2.06365e+08	6.47585e+07	1.25232e+08
M789.578T1593.485							789.578	1593.48	2.57877e+08	1.09891e+08	7.74922e+07	5.6585e+07
M847.369T1337.550							847.369	1337.55	0	2.11905e+08	1.18072e+08	1.71811e+08
M975.694T1441.335							975.694	1441.34	2.32148e+08	2.16797e+07	1.19011e+08	1.28654e+08
M964.376T1545.680							964.376	1545.68	1.76005e+08	1.07162e+08	6.60658e+07	1.52129e+08
M512.154T465.065							512.154	465.065	1.58892e+08	1.08776e+08	1.06424e+08	1.27013e+08
M1080.116T1590.940							1080.12	1590.94	9.52464e+07	2.06216e+08	1.10829e+08	8.86837e+07
M833.468T676.713							833.468	676.713	1.18904e+08	1.27538e+08	1.31628e+08	1.22866e+08
M676.999T1288.420							676.999	1288.42	2.12539e+08	1.87695e+08	5.93239e+07	4.11578e+07
M612.398T639.360							612.398	639.36	1.18892e+08	1.33039e+08	1.26589e+08	1.21891e+08
M1240.709T622.697							1240.71	622.697	1.06393e+08	1.35325e+08	1.29753e+08	1.28754e+08
M763.561T1534.570							763.561	1534.57	1.53757e+08	3.18491e+07	2.45087e+08	6.89218e+07
M742.543T1353.210							742.543	1353.21	8.72882e+07	2.7857e+08	7.93007e+07	5.37866e+07
M123.079T1291.340							123.079	1291.34	5.10748e+07	1.49839e+08	2.32709e+08	6.531e+07
M315.123T449.384							315.123	449.384	1.55725e+08	1.08447e+08	1.06798e+08	1.26924e+08
M959.033T1446.090							959.033	1446.09	1.64457e+08	9.37945e+07	1.2634e+08	1.11664e+08
M370.269T536.077							370.269	536.077	6.65299e+07	8.69928e+07	2.65061e+08	7.75917e+07
M229.154T138.259							229.154	138.259	1.46138e+08	1.26668e+08	1.15082e+08	1.07408e+08
M844.600T1249.550							844.6	1249.55	2.58167e+08	8.32783e+07	8.4707e+07	6.87481e+07
M415.326T858.794							415.326	858.794	1.15765e+08	1.25149e+08	1.43802e+08	1.09384e+08
M1131.828T1244.490							1131.83	1244.49	1.02191e+08	8.36936e+07	1.41412e+08	1.66338e+08
M883.292T1306.270							883.292	1306.27	9.41141e+07	1.71107e+08	1.71315e+08	5.65244e+07
M790.581T1213.810							790.581	1213.81	1.98163e+08	9.24702e+07	6.95664e+07	1.32829e+08
M881.971T1174.070							881.971	1174.07	1.65985e+08	1.06613e+08	1.06059e+08	1.13861e+08
M465.247T551.795							465.247	551.795	1.49958e+08	1.11379e+08	1.09287e+08	1.21162e+08
M144.065T49.266							144.065	49.2662	1.25144e+08	1.3329e+08	1.1585e+08	1.17486e+08
M961.017T1472.570							961.017	1472.57	1.91543e+08	7.79027e+07	4.67735e+07	1.7506e+08
M141.959T1634.340							141.959	1634.34	1.25459e+08	1.97938e+08	8.63813e+06	1.58944e+08
M940.354T1435.490							940.354	1435.49	1.6569e+08	1.05628e+08	1.10998e+08	1.08315e+08
M175.060T603.559							175.06	603.559	1.18664e+08	1.31545e+08	1.21847e+08	1.18421e+08
M920.006T1393.210							920.006	1393.21	1.64353e+08	1.08712e+08	8.02519e+07	1.36275e+08
M801.232T1165.890							801.232	1165.89	1.80842e+08	1.30858e+08	6.00742e+07	1.17691e+08
M1160.346T1273.845							1160.35	1273.85	2.41619e+08	9.6539e+07	8.29737e+07	6.82927e+07
M163.098T1576.520							163.098	1576.52	9.90466e+07	1.11125e+08	1.04906e+08	1.74251e+08
M911.664T1273.840							911.664	1273.84	2.43504e+08	6.76918e+07	1.02022e+08	7.57347e+07
M635.134T1042.390							635.134	1042.39	1.59728e+08	9.91494e+07	1.15451e+08	1.14609e+08
M921.342T1380.230							921.342	1380.23	3.21102e+08	1.54914e+07	5.98603e+07	9.17008e+07
M139.074T1522.450							139.074	1522.45	9.31633e+07	8.94412e+07	1.57278e+08	1.48101e+08
M139.074T1434.100							139.074	1434.1	1.69176e+08	8.69132e+07	7.95415e+07	1.52341e+08
M803.594T1355.250							803.594	1355.25	8.90476e+07	6.59478e+07	1.23953e+08	2.07592e+08
M669.498T1362.630							669.498	1362.63	2.18214e+08	8.61665e+07	5.63841e+07	1.25671e+08
M648.420T622.697							648.42	622.697	1.10724e+08	1.25621e+08	1.2565e+08	1.24341e+08
M790.238T1100.640							790.238	1100.64	1.29802e+08	1.78165e+08	8.7933e+07	9.02542e+07
M868.295T1185.400							868.295	1185.4	1.43032e+08	1.4044e+08	6.03752e+07	1.42192e+08
M979.042T1304.685							979.042	1304.68	2.26729e+08	5.58381e+07	1.42394e+08	6.07763e+07
M688.004T1271.990							688.004	1271.99	2.73265e+08	8.94732e+07	4.75006e+07	7.54309e+07
M900.992T1366.680							900.992	1366.68	1.74016e+08	7.43587e+07	1.3743e+08	9.98289e+07
M474.364T574.832							474.364	574.832	1.11002e+08	1.24402e+08	1.20448e+08	1.2958e+08
M556.343T898.101							556.343	898.101	1.23887e+08	1.43718e+08	1.47314e+08	7.03665e+07
M763.808T1557.970							763.808	1557.97	2.50361e+08	7.36658e+07	7.71405e+07	8.39404e+07
M910.335T1458.585							910.335	1458.59	1.08232e+08	1.42688e+08	1.551e+08	7.89876e+07
M255.174T706.052							255.174	706.052	1.49702e+08	1.1375e+08	1.04973e+08	1.16563e+08
M297.242T684.084							297.242	684.084	8.72736e+07	1.44372e+08	1.32536e+08	1.20415e+08
M833.606T988.033							833.606	988.033	1.61786e+08	1.16059e+08	9.61957e+07	1.10194e+08
M807.595T1240.300							807.595	1240.3	2.9291e+06	2.90294e+08	6.38835e+07	1.27063e+08
M601.373T899.528							601.373	899.528	7.19203e+07	1.46293e+08	1.33481e+08	1.3247e+08
M279.232T668.725							279.232	668.725	1.06214e+08	1.31609e+08	1.26466e+08	1.19778e+08
M648.420T603.499							648.42	603.499	1.20016e+08	1.29426e+08	1.12222e+08	1.21846e+08
M1240.264T414.816							1240.26	414.816	1.40935e+08	1.1216e+08	1.06556e+08	1.23824e+08
M974.041T1454.510							974.041	1454.51	9.3536e+07	1.36113e+08	1.73332e+08	8.04206e+07
M782.573T976.689							782.573	976.689	2.00368e+08	1.09486e+08	6.19874e+07	1.11317e+08
M1152.837T1228.555							1152.84	1228.56	1.22397e+08	1.39986e+08	1.30802e+08	8.9818e+07
M275.201T564.976							275.201	564.976	1.04817e+08	1.29414e+08	1.29052e+08	1.19684e+08
M857.959T1249.710							857.959	1249.71	2.03256e+08	9.89987e+07	8.38454e+07	9.6638e+07
M295.059T415.293							295.059	415.293	1.35649e+08	1.15387e+08	1.11938e+08	1.19726e+08
M978.711T1529.920							978.711	1529.92	1.30763e+08	1.23432e+08	9.82808e+07	1.29161e+08
M285.076T442.245							285.076	442.245	1.14187e+08	1.27251e+08	1.24323e+08	1.15765e+08
M291.196T424.863							291.196	424.863	1.63195e+08	1.09569e+08	1.06397e+08	1.0222e+08
M521.106T348.222							521.106	348.222	1.76267e+08	5.39628e+07	1.15706e+08	1.35212e+08
M389.240T311.243							389.24	311.243	1.07592e+08	1.27114e+08	1.24914e+08	1.20778e+08
M871.306T1401.465							871.306	1401.46	1.31481e+08	8.61315e+07	1.87282e+08	7.52004e+07
M629.805T1122.180							629.805	1122.18	1.56153e+08	1.0885e+08	1.06629e+08	1.0787e+08
M742.049T1592.205							742.049	1592.2	2.09306e+08	4.08041e+07	1.16326e+08	1.12955e+08
M505.249T327.510							505.249	327.51	1.03663e+08	1.32046e+08	1.24816e+08	1.18591e+08
M820.582T1187.370							820.582	1187.37	7.67341e+07	1.4394e+08	1.32598e+08	1.25373e+08
M299.164T684.949							299.164	684.949	1.49839e+08	1.17718e+08	1.07444e+08	1.0354e+08
M127.039T176.559							127.039	176.559	8.45251e+07	1.13836e+08	1.39014e+08	1.40787e+08
M888.302T1367.775							888.302	1367.78	2.09344e+08	6.25876e+07	6.354e+07	1.42533e+08
M403.255T360.858							403.255	360.858	1.0266e+08	1.41758e+08	1.10642e+08	1.2289e+08
M1210.878T1283.140							1210.88	1283.14	2.82286e+08	3.25849e+07	1.11629e+08	5.10674e+07
M809.929T1240.605							809.929	1240.61	1.47827e+08	5.27343e+07	1.63847e+08	1.13125e+08
M983.712T1346.685							983.712	1346.68	9.89941e+07	1.68947e+08	6.3413e+07	1.46038e+08
M717.187T1054.300							717.187	1054.3	1.53626e+08	1.09683e+08	1.00525e+08	1.13406e+08
M690.214T34.247							690.214	34.2474	1.40821e+08	1.10878e+08	1.03055e+08	1.22287e+08
M993.226T1163.665							993.226	1163.66	1.23285e+08	1.6888e+08	1.19856e+08	6.49062e+07
M116.071T581.236							116.071	581.236	9.83613e+07	1.26546e+08	1.24391e+08	1.27341e+08
M800.587T1165.570							800.587	1165.57	1.06144e+08	1.32121e+08	1.11593e+08	1.26095e+08
M792.831T1120.920							792.831	1120.92	0	2.59726e+08	1.4285e+08	7.28303e+07
M227.128T858.365							227.128	858.365	1.08664e+08	1.22208e+08	1.3461e+08	1.09571e+08
M942.516T647.824							942.516	647.824	1.0602e+08	1.26096e+08	1.25308e+08	1.16983e+08
M1080.783T1118.605							1080.78	1118.61	1.31401e+08	9.58755e+07	1.71654e+08	7.53311e+07
M385.315T877.529							385.315	877.529	9.8355e+07	1.84434e+08	1.03236e+08	8.80782e+07
M456.367T873.774							456.367	873.774	3.86593e+07	1.35022e+08	1.27064e+08	1.72958e+08
M856.629T1408.755							856.629	1408.76	8.77887e+07	1.82644e+08	1.2144e+08	8.18269e+07
M1240.709T639.360							1240.71	639.36	1.08135e+08	1.30073e+08	1.19463e+08	1.15915e+08
M834.595T1317.810							834.595	1317.81	6.3563e+07	1.31621e+08	1.23719e+08	1.52975e+08
M122.071T1507.470							122.071	1507.47	9.92197e+07	1.80762e+08	1.06484e+08	8.53726e+07
M340.357T1166.165							340.357	1166.16	1.30593e+08	1.01666e+08	1.21653e+08	1.17518e+08
M989.534T558.109							989.534	558.109	1.03996e+08	1.23445e+08	1.25529e+08	1.18315e+08
M1343.935T1313.275							1343.94	1313.28	1.55261e+08	1.12332e+08	1.09451e+08	9.41984e+07
M1012.740T1514.900							1012.74	1514.9	2.32242e+08	1.12602e+08	8.02452e+07	4.59056e+07
M805.903T1199.310							805.903	1199.31	2.36713e+08	7.01467e+07	8.75098e+07	7.64056e+07
M278.123T41.806							278.123	41.8058	1.26045e+08	4.91465e+07	1.52683e+08	1.42578e+08
M731.435T738.703							731.435	738.703	1.06338e+08	1.29245e+08	1.20704e+08	1.14026e+08
M1023.241T1073.825							1023.24	1073.83	1.66973e+08	1.13801e+08	7.2023e+07	1.16993e+08
M1013.071T1554.950							1013.07	1554.95	1.38077e+08	2.28662e+08	3.68069e+07	6.60531e+07
M791.566T1211.670							791.566	1211.67	1.65591e+08	1.33497e+08	6.77005e+07	1.02587e+08
M504.380T845.885							504.38	845.885	1.05377e+08	1.26735e+08	1.16649e+08	1.20268e+08
M713.523T1284.240							713.523	1284.24	8.75687e+07	1.03643e+08	1.96548e+08	8.08462e+07
M944.692T1511.020							944.692	1511.02	9.3369e+07	8.60567e+07	1.63564e+08	1.24605e+08
M848.949T1163.230							848.949	1163.23	1.9016e+08	2.88667e+07	1.19291e+08	1.29137e+08
M293.117T627.139							293.117	627.139	1.53799e+08	9.48926e+07	1.00087e+08	1.18601e+08
M1161.331T1144.020							1161.33	1144.02	1.91752e+08	7.97552e+07	1.27712e+08	6.81094e+07
M699.166T1140.150							699.166	1140.15	1.78378e+08	1.22053e+08	7.28673e+07	9.39902e+07
M1110.799T1137.820							1110.8	1137.82	9.26252e+07	1.30346e+08	1.2764e+08	1.1595e+08
M1050.770T1209.800							1050.77	1209.8	1.37553e+08	1.60264e+08	1.32023e+08	3.65936e+07
M123.079T1150.120							123.079	1150.12	1.11074e+08	1.57193e+08	7.52672e+07	1.22213e+08
M253.159T683.112							253.159	683.112	1.42069e+08	1.10597e+08	1.03399e+08	1.09138e+08
M825.587T1223.120							825.587	1223.12	2.03171e+08	8.03223e+07	4.76985e+07	1.33787e+08
M943.343T450.463							943.343	450.463	1.00298e+08	1.2496e+08	1.20841e+08	1.18698e+08
M793.080T1168.330							793.08	1168.33	0	2.48826e+08	1.39567e+08	7.61336e+07
M753.305T1567.640							753.305	1567.64	2.0586e+08	3.97617e+07	3.48108e+07	1.83703e+08
M973.707T1416.900							973.707	1416.9	8.22049e+07	1.1653e+08	6.5293e+07	1.99818e+08
M901.984T1197.300							901.984	1197.3	8.35013e+07	1.41143e+08	1.05597e+08	1.33466e+08
M342.069T400.617							342.069	400.617	1.53549e+08	1.01348e+08	1.01201e+08	1.07609e+08
M939.683T1446.220							939.683	1446.22	1.44504e+08	5.89432e+07	1.47461e+08	1.12794e+08
M163.098T1294.790							163.098	1294.79	1.82364e+08	9.1027e+07	1.03715e+08	8.65742e+07
M124.087T1018.620							124.087	1018.62	1.14421e+08	1.53076e+08	1.03752e+08	9.20728e+07
M901.651T1197.300							901.651	1197.3	1.1553e+08	6.23193e+07	1.05623e+08	1.79839e+08
M316.089T467.969							316.089	467.969	1.07282e+08	1.22601e+08	1.16232e+08	1.17099e+08
M1080.454T1593.290							1080.45	1593.29	9.56164e+07	1.12625e+08	9.87405e+07	1.56117e+08
M1284.931T1278.475							1284.93	1278.47	2.14397e+08	1.02091e+08	6.82626e+07	7.80428e+07
M803.498T580.458							803.498	580.458	1.11227e+08	1.15326e+08	1.18784e+08	1.16948e+08
M629.298T556.805							629.298	556.805	1.39492e+08	1.03253e+08	1.03614e+08	1.15792e+08
M521.342T760.726							521.342	760.726	1.09718e+08	1.37813e+08	1.03944e+08	1.10424e+08
M617.276T753.631							617.276	753.631	1.25995e+08	1.14097e+08	1.05852e+08	1.15615e+08
M360.150T64.405							360.15	64.4052	1.38078e+08	2.61712e+07	1.52744e+08	1.44518e+08
M689.425T898.079							689.425	898.079	1.00643e+08	1.32956e+08	1.16485e+08	1.11399e+08
M770.890T1084.825							770.89	1084.83	1.48556e+08	1.04733e+08	9.74424e+07	1.10703e+08
M604.443T872.923							604.443	872.923	1.00581e+08	1.31456e+08	1.17557e+08	1.11794e+08
M842.622T1443.645							842.622	1443.64	1.77169e+08	8.10637e+07	6.53586e+07	1.37521e+08
M429.154T463.134							429.154	463.134	1.05381e+08	1.21689e+08	1.18136e+08	1.15595e+08
M1139.825T1156.300							1139.82	1156.3	2.2397e+08	7.28157e+07	6.87862e+07	9.49193e+07
M356.218T364.060							356.218	364.06	9.94787e+07	1.19654e+08	1.22159e+08	1.19174e+08
M456.367T893.113							456.367	893.113	1.19642e+08	1.23149e+08	1.11995e+08	1.055e+08
M1306.438T1260.035							1306.44	1260.04	8.86347e+07	1.40379e+08	7.99591e+07	1.51069e+08
M110.071T1491.850							110.071	1491.85	1.35846e+08	7.71343e+07	1.3139e+08	1.1562e+08
M143.034T130.162							143.034	130.162	9.02089e+07	1.29181e+08	1.28261e+08	1.12176e+08
M665.740T1305.100							665.74	1305.1	1.06699e+08	1.84877e+08	1.07877e+08	6.0069e+07
M993.057T1475.590							993.057	1475.59	1.63517e+08	1.09889e+08	9.38705e+07	9.21416e+07
M117.074T42.129							117.074	42.1294	1.19975e+08	5.79008e+07	1.5232e+08	1.29068e+08
M691.009T1324.270							691.009	1324.27	1.51051e+08	1.58079e+08	8.22649e+07	6.72918e+07
M163.098T1564.445							163.098	1564.44	1.41571e+08	1.04848e+08	1.08047e+08	1.03902e+08
M824.606T1223.870							824.606	1223.87	8.83147e+07	1.02623e+08	9.18392e+07	1.75228e+08
M718.513T1160.880							718.513	1160.88	1.85042e+08	6.08781e+07	1.07749e+08	1.03782e+08
M747.218T1135.385							747.218	1135.38	1.51039e+08	9.99452e+07	1.03556e+08	1.02612e+08
M684.008T1400.675							684.008	1400.67	2.92906e+08	5.63771e+07	6.33263e+07	4.4318e+07
M241.202T257.425							241.202	257.425	1.10099e+08	1.33113e+08	1.09099e+08	1.04475e+08
M767.567T1040.250							767.567	1040.25	9.90468e+07	1.38637e+08	1.0336e+08	1.15657e+08
M741.550T1033.740							741.55	1033.74	4.59623e+07	1.66486e+08	1.28711e+08	1.15181e+08
M1342.473T1343.855							1342.47	1343.86	1.61036e+08	1.54896e+08	8.91323e+07	5.11602e+07
M181.049T414.670							181.049	414.67	1.4534e+08	1.16651e+08	9.5558e+07	9.86328e+07
M668.497T1165.800							668.497	1165.8	5.09262e+07	1.47863e+08	1.20214e+08	1.37138e+08
M745.553T1053.295							745.553	1053.3	1.95694e+08	1.02416e+08	7.30108e+07	8.46495e+07
M419.330T639.360							419.33	639.36	1.0904e+08	1.21012e+08	1.16491e+08	1.09088e+08
M664.159T1129.490							664.159	1129.49	1.94168e+08	4.55081e+07	1.03966e+08	1.1126e+08
M800.587T1539.530							800.587	1539.53	5.93161e+07	3.50053e+07	1.30079e+08	2.30474e+08
M301.180T787.325							301.18	787.325	4.13128e+07	1.53611e+08	6.57127e+07	1.94001e+08
M271.086T559.343							271.086	559.343	1.04938e+08	1.23476e+08	1.1457e+08	1.11428e+08
M1189.858T1165.920							1189.86	1165.92	1.24999e+08	1.05014e+08	1.07783e+08	1.16546e+08
M680.253T1343.530							680.253	1343.53	1.93217e+08	8.30468e+07	5.60952e+07	1.21588e+08
M439.356T538.974							439.356	538.974	1.42496e+08	1.10411e+08	1.0252e+08	9.83597e+07
M275.201T664.597							275.201	664.597	9.81684e+07	1.24581e+08	1.23255e+08	1.07289e+08
M803.839T1075.470							803.839	1075.47	0	1.85281e+08	1.95502e+08	7.24965e+07
M753.305T1592.110							753.305	1592.11	1.99298e+08	1.06885e+08	4.82833e+07	9.78999e+07
M939.352T1429.020							939.352	1429.02	1.62764e+08	1.13886e+08	9.7601e+07	7.78467e+07
M458.187T41.289							458.187	41.2886	1.69668e+08	7.8684e+07	1.2371e+08	7.87931e+07
M1304.229T700.505							1304.23	700.505	9.60849e+07	1.26439e+08	1.2114e+08	1.06947e+08
M474.147T514.918							474.147	514.918	1.00064e+08	1.21316e+08	1.15628e+08	1.13143e+08
M675.218T655.187							675.218	655.187	1.33933e+08	1.09755e+08	1.02858e+08	1.02529e+08
M676.499T1288.420							676.499	1288.42	2.38943e+08	9.17317e+07	6.33977e+07	5.45423e+07
M782.572T1408.190							782.572	1408.19	1.51335e+08	1.21968e+08	6.26528e+07	1.11755e+08
M229.154T157.353							229.154	157.353	1.08257e+08	1.03737e+08	1.20543e+08	1.14922e+08
M266.256T950.385							266.256	950.385	1.22212e+08	1.03924e+08	1.18724e+08	1.01958e+08
[truncated: 42,630 more rows]

## Sheet: the main components-POS
name	NameEN	NameCN	CompositeScore	InChIKey	SMILES	Formula	mzmed	rtmed	ZYFF_1	ZYFF_2	ZYFF_3	average content
M285.076T454.444	Prunetin	樱黄素	0.987443	KQMVAGISDHMXJJ-UHFFFAOYSA-N	COC1=CC(=C2C(=C1)OC=C(C2=O)C3=CC=C(C=C3)O)O	C16H12O5	285.076	454.444	9.7365e+09	1.12955e+10	1.12125e+10	1.07482e+10
M269.081T559.343	Tectochrysin	杨芽黄素	0.974493	IRZVHDLBAYNPCT-UHFFFAOYSA-N	COC1=CC(=C2C(=C1)OC(=CC2=O)C3=CC=CC=C3)O	C16H12O4	269.081	559.343	5.98171e+09	6.62768e+09	6.66672e+09	6.42537e+09
M295.133T818.069	Tanshinone IIA	丹参酮IIA	0.952411	HYXITZLLTYIPOF-UHFFFAOYSA-N	CC1=COC2=C1C(=O)C(=O)C3=C2C=CC4=C3CCCC4(C)C	C19H18O3	295.133	818.069	7.01122e+09	5.88035e+09	5.59692e+09	6.16283e+09
M297.149T672.495	Cryptotanshinone	隐丹参酮	0.997013	GVKKJJOMQCNPGB-UHFFFAOYSA-N	CC1COC2=C1C(=O)C(=O)C1=C2C=CC2=C1CCCC2(C)C	C19H20O3	297.149	672.495	4.16592e+09	3.21236e+09	3.14173e+09	3.50667e+09
M104.107T40.419	Choline chloride	L-胆碱	0.938645	OEYIOHPDSNJKLS-UHFFFAOYSA-N	C[N+](C)(C)CCO	C5H14NO	104.107	40.4188	2.64418e+09	2.96464e+09	2.85164e+09	2.82015e+09
M315.159T716.302	Gibberellin A120	赤霉素A120	1	WKDIZCSRKTURDM-UHFFFAOYSA-N	CC12CC=CC3(OC1=O)C1CCC4CC1(CC4=C)C(C23)C(O)=O	C19H22O4	315.159	716.302	3.2926e+09	2.5809e+09	2.46141e+09	2.77831e+09
M132.102T55.062	Isoleucine	异亮氨酸	0.969521	AGPKZVBTJJNPAG-UHFFFAOYSA-N	CCC(C)C(C(=O)O)N	C6H13NO2	132.102	55.0623	1.43468e+09	1.55215e+09	1.64148e+09	1.54277e+09
M285.076T339.506	Biochanin A	鹰嘴豆芽素A	0.986713	WUADCCWRTIWANL-UHFFFAOYSA-N	O=C1C(=COC2=CC(O)=CC(O)=C12)C3=CC=C(OC)C=C3	C16H12O5	285.076	339.506	9.90266e+08	1.1329e+09	1.03032e+09	1.05116e+09
M163.039T395.409	3 Hydroxycoumarin	3-羟基香豆素	0.77022	MJKVTPMWOKAVMS-UHFFFAOYSA-N	OC1=CC2=CC=CC=C2OC1=O	C9H6O3	163.039	395.409	1.19887e+09	9.05098e+08	9.28958e+08	1.01097e+09
M139.039T158.970	Protocatechualdehyde	原儿茶醛	0.921173	IBGBGRVKPALMCQ-UHFFFAOYSA-N	C1=CC(=C(C=C1C=O)O)O	C7H6O3	139.039	158.97	1.19798e+09	9.09423e+08	8.77725e+08	9.95041e+08
M463.161T450.463	Methylnissolin-3-O-glucoside	美迪紫檀苷	0.620875	PCIXSTFFMHVOMF-UHFFFAOYSA-N	COC1=C(C2=C(C=C1)C3COC4=C(C3O2)C=CC(=C4)OC5C(C(C(C(O5)CO)O)O)O)OC	C23H26O10	463.161	450.463	8.39639e+08	9.36804e+08	9.15964e+08	8.97469e+08
M200.047T150.358	2-Chloro-DL-Phenylalanine	2-氯苯丙氨酸	1	CVZZNRXMDCOHBG-UHFFFAOYSA-N	C1=CC=C(C(=C1)CC(C(=O)O)N)Cl	C9H10ClNO2	200.047	150.358	8.62282e+08	8.58971e+08	8.4021e+08	8.53821e+08
M175.119T37.414	Arginine	精氨酸	0.984229	ODKSFYDXXFIFQN-UHFFFAOYSA-N	C(CC(C(=O)O)N)CN=C(N)N	C6H14N4O2	175.119	37.4139	7.98303e+08	8.06498e+08	7.78377e+08	7.94393e+08
M167.070T450.463	Paeonol	丹皮酚	0.806907	UILPJVPSNHJFIK-UHFFFAOYSA-N	CC(=O)C1=C(C=C(C=C1)OC)O	C9H10O3	167.07	450.463	5.12074e+08	5.69779e+08	5.88364e+08	5.56739e+08
M463.302T846.806	Lucidenic acid M	赤芝酸M	0.979837	DPRVTGUHOBXEIW-UHFFFAOYSA-N	CC(CCC(O)=O)C1CC(O)C2(C)C3=C(C(=O)CC12C)C1(C)CCC(O)C(C)(C)C1CC3O	C27H42O6	463.302	846.806	4.40277e+08	5.02491e+08	5.0385e+08	4.82206e+08
M221.044T372.250	Dracunculin	7,8-亚甲基二氧基-6-甲氧基香豆素	0.785789	GHIKZCCKJTXOGO-UHFFFAOYSA-N	COC1=C2OCOC2=C2OC(=O)C=CC2=C1	C11H8O5	221.044	372.25	5.51038e+08	4.22917e+08	4.12831e+08	4.62262e+08
M279.102T778.352	Dihydrotanshinone I	二氢丹参酮I	1	HARGZZNYNSYSGJ-UHFFFAOYSA-N	CC1COC2=C1C(=O)C(=O)C3=C2C=CC4=C(C=CC=C43)C	C18H14O3	279.102	778.352	3.29791e+08	2.64574e+08	2.58326e+08	2.8423e+08
M279.232T766.323	alpha-Linolenic acid	-亚麻酸	0.869175	DTOSIQBPPRVQHS-PDBXOOCHSA-N	CCC=CCC=CCC=CCCCCCCCC(=O)O	C18H30O2	279.232	766.323	2.73322e+08	2.98907e+08	2.75716e+08	2.82648e+08
M130.086T41.802	DL-Pipecolinic acid		0.869934	HXEACLLIILLPRG-UHFFFAOYSA-N	OC(=O)C(C1)NCCC1	C6H11NO2	130.086	41.8019	3.12946e+08	1.42063e+08	3.2952e+08	2.6151e+08

## Sheet: all components-NEG
name	NameEN	NameCN	CompositeScore	InChIKey	SMILES	Formula	mzmed	rtmed	ZYFF_1	ZYFF_2	ZYFF_3	QC01
M717.144T414.727							717.144	414.727	2.35107e+10	2.11041e+10	2.13215e+10	2.21889e+10
M417.081T372.107							417.081	372.107	1.72706e+10	1.49197e+10	1.54967e+10	1.69637e+10
M718.147T414.656							718.147	414.656	9.70334e+09	8.63412e+09	8.71635e+09	9.08442e+09
M329.234T555.997							329.234	555.997	7.25527e+09	8.49424e+09	8.15598e+09	8.23563e+09
M359.077T395.683	Rosmarinic acid	迷迭香酸	0.810496	DOUMFZQKYFQNTF-UHFFFAOYSA-N	OC(=O)C(CC1=CC=C(O)C(O)=C1)OC(=O)C=CC1=CC=C(O)C(O)=C1	C18H16O8	359.077	395.683	5.6747e+09	5.30485e+09	5.45512e+09	5.20614e+09
M717.144T430.979							717.144	430.979	6.05533e+09	5.09703e+09	4.889e+09	5.53392e+09
M493.114T437.723							493.114	437.723	5.03838e+09	4.45169e+09	4.59662e+09	4.69546e+09
M137.024T157.850	Protocatechualdehyde	原儿茶醛	0.996875	IBGBGRVKPALMCQ-UHFFFAOYSA-N	C1=CC(=C(C=C1C=O)O)O	C7H6O3	137.024	157.85	6.19619e+09	4.84259e+09	4.51767e+09	5.47481e+09
M717.143T387.392							717.143	387.392	6.73179e+09	4.15356e+09	4.13164e+09	4.53528e+09
M829.457T575.556							829.457	575.556	3.89507e+09	4.22826e+09	4.0547e+09	3.95594e+09
M311.223T652.050							311.223	652.05	3.50389e+09	4.1339e+09	4.04904e+09	3.81261e+09
M283.061T452.664	Acacetin	金合欢素	0.990314	DANYIYRPLHHOCZ-UHFFFAOYSA-N	COC1=CC=C(C=C1)C2=CC(=O)C3=C(C=C(C=C3O2)O)O	C16H12O5	283.061	452.664	3.46793e+09	4.133e+09	4.01858e+09	3.94094e+09
M395.097T89.792							395.097	89.7917	5.63076e+09	4.14713e+09	3.96594e+09	4.29636e+09
M493.114T400.819							493.114	400.819	5.11561e+09	3.74566e+09	3.57642e+09	3.89715e+09
M418.085T372.107							418.085	372.107	3.93038e+09	3.33736e+09	3.51498e+09	3.87123e+09
M197.045T89.792							197.045	89.7917	4.15892e+09	3.36141e+09	3.51365e+09	3.27249e+09
M871.467T604.211							871.467	604.211	2.87501e+09	3.30228e+09	3.194e+09	3.26124e+09
M106.041T1498.180							106.041	1498.18	1.7793e+09	1.50716e+09	3.02299e+09	1.21201e+09
M106.041T1294.160							106.041	1294.16	1.9505e+09	1.74035e+09	2.99407e+09	1.15706e+09
M267.066T559.846	Formononetine	芒柄花黄素	0.99953	HKQYGTCOTHHOMP-UHFFFAOYSA-N	O=C1C(=COC2=CC(O)=CC=C21)C=3C=CC(OC)=CC3	C16H12O4	267.066	559.846	2.70774e+09	3.22082e+09	2.96215e+09	2.8119e+09
M191.019T47.939							191.019	47.9391	2.11302e+09	2.31941e+09	2.9475e+09	2.10535e+09
M329.234T587.338							329.234	587.338	4.85306e+09	2.94734e+09	2.93312e+09	3.61259e+09
M1435.292T414.727							1435.29	414.727	3.46641e+09	2.7435e+09	2.85701e+09	3.02248e+09
M106.041T1510.750							106.041	1510.75	1.91996e+09	1.14484e+09	2.75844e+09	1.5915e+09
M719.159T395.601							719.159	395.601	3.63197e+09	2.71739e+09	2.68173e+09	2.90353e+09
M106.041T1543.150							106.041	1543.15	1.16221e+09	1.76077e+09	2.59519e+09	2.01579e+09
M871.467T639.659							871.467	639.659	2.26905e+09	2.55715e+09	2.49647e+09	2.42499e+09
M491.119T339.027	Biochanin-7-O-glucoside		0.879562	LFEUICHQZGNOHD-UHFFFAOYSA-N	COC1=CC=C(C=C1)C1=COC2=CC(OC3OC(CO)C(O)C(O)C3O)=CC(O)=C2C1=O	C22H22O10	491.119	339.027	2.27679e+09	2.59606e+09	2.48499e+09	2.4487e+09
M871.469T623.052							871.469	623.052	2.21055e+09	2.51909e+09	2.46434e+09	2.35638e+09
M313.145T672.542							313.145	672.542	3.07009e+09	2.40554e+09	2.43278e+09	2.55977e+09
M719.153T414.986							719.153	414.986	2.5966e+09	2.32964e+09	2.38349e+09	2.48627e+09
M205.072T152.439							205.072	152.439	2.11304e+09	2.4623e+09	2.35915e+09	4.27091e+09
M1436.304T414.727							1436.3	414.727	2.77137e+09	2.19257e+09	2.29184e+09	2.41888e+09
M507.150T450.984							507.15	450.984	1.92693e+09	2.23336e+09	2.24204e+09	2.15441e+09
M913.482T676.843							913.482	676.843	1.90322e+09	2.2162e+09	2.22275e+09	2.17066e+09
M133.014T41.571							133.014	41.5711	2.46238e+09	2.32611e+09	2.21895e+09	2.36675e+09
M106.041T1577.800							106.041	1577.8	4.28504e+08	1.02188e+09	2.16315e+09	1.50891e+09
M106.041T1559.780							106.041	1559.78	1.32278e+09	1.09937e+08	2.11934e+09	2.56334e+09
M106.041T1177.210							106.041	1177.21	2.32194e+09	1.60432e+09	2.11619e+09	1.5059e+09
M537.103T347.853							537.103	347.853	5.72808e+09	1.75501e+09	2.09716e+09	1.93675e+09
M329.234T598.586	FA 18:1+3O		0.998714	MDIUMSLCYIJBQC-UHFFFAOYSA-N	O=C(O)CCCCCCCC(O)C=CC(O)C(O)CCCCC	C18H34O5	329.234	598.586	1.56392e+09	2.10933e+09	2.0717e+09	1.97589e+09
M987.234T437.486							987.234	437.486	2.60304e+09	1.97802e+09	2.02726e+09	2.23767e+09
M913.482T657.406							913.482	657.406	1.72392e+09	2.14983e+09	1.99254e+09	1.89159e+09
M830.461T575.556							830.461	575.556	1.83033e+09	1.99461e+09	1.92353e+09	1.86847e+09
M718.147T430.979							718.147	430.979	2.45835e+09	2.01728e+09	1.923e+09	2.23627e+09
M106.041T1591.760							106.041	1591.76	9.88357e+08	3.53262e+09	1.89564e+09	1.68043e+09
M106.041T1250.620							106.041	1250.62	1.73479e+09	1.594e+09	1894813250	1.19634e+09
M897.190T397.769							897.19	397.769	2.4966e+09	1.7662e+09	1.80719e+09	2.01225e+09
M913.482T700.954							913.482	700.954	1.62443e+09	1.80592e+09	1.80453e+09	1.70049e+09
M106.041T1214.335							106.041	1214.34	1.87757e+09	2.00169e+09	1.77738e+09	9.90945e+08
M106.041T1269.205							106.041	1269.2	1.9728e+09	1.8764e+09	1.77171e+09	9.61071e+08
M313.238T683.586							313.238	683.586	1.48953e+09	1.79834e+09	1.75705e+09	1.66874e+09
M341.109T38.560							341.109	38.5596	1.75523e+09	2.01295e+09	1.72073e+09	1.64785e+09
M106.041T1234.040							106.041	1234.04	1.90395e+09	1.66721e+09	1.66375e+09	9.29346e+08
M330.236T555.780							330.236	555.78	1.48724e+09	1.75176e+09	1.66322e+09	1.65193e+09
M309.207T647.184							309.207	647.184	8.24986e+08	9.78806e+08	1.66162e+09	8.8415e+08
M718.147T387.392							718.147	387.392	2.77816e+09	1.69461e+09	1.64742e+09	1.79675e+09
M106.041T1395.900							106.041	1395.9	3.1787e+08	1.08857e+09	1.61461e+09	7.55762e+08
M872.470T604.211							872.47	604.211	1.47051e+09	1.67446e+09	1.61061e+09	1.63194e+09
M313.145T716.718							313.145	716.718	1.9684e+09	1.55359e+09	1.5455e+09	1.65323e+09
M106.041T1162.040							106.041	1162.04	1.78344e+09	1.65859e+09	1.51288e+09	1.27115e+09
M106.041T1143.000							106.041	1143	1.91646e+09	1.14408e+09	1.39973e+09	1.81989e+09
M239.056T210.982							239.056	210.982	3.49784e+08	4.48197e+08	1.28812e+09	1.27299e+09
M494.118T437.723							494.118	437.723	1.38746e+09	1.23676e+09	1.28359e+09	1.31509e+09
M191.056T77.644							191.056	77.6442	1.0312e+09	1.32519e+09	1.27274e+09	1.21672e+09
M872.470T639.659							872.47	639.659	1.14612e+09	1.31224e+09	1.25923e+09	1.22467e+09
M872.470T623.052							872.47	623.052	1.11872e+09	1.27925e+09	1.23782e+09	1.1754e+09
M106.041T1529.640							106.041	1529.64	1.15191e+09	1.29981e+09	1.20885e+09	2.46221e+09
M539.160T85.199							539.16	85.1988	8.74746e+08	1.10371e+09	1.20039e+09	1.18983e+09
M377.085T38.480							377.085	38.48	1.48279e+09	1.65453e+09	1.20031e+09	1.18712e+09
M539.160T66.241							539.16	66.2407	1.27637e+09	1.19259e+09	1.162e+09	1.19159e+09
M327.123T629.774							327.123	629.774	1.61609e+09	1.22631e+09	1.15609e+09	1.29939e+09
M537.103T395.683							537.103	395.683	1.62648e+09	1.17551e+09	1.14845e+09	1.33226e+09
M988.240T437.486							988.24	437.486	1.4334e+09	1.09824e+09	1.12948e+09	1.25939e+09
M914.485T676.606							914.485	676.606	9.7067e+08	1.12036e+09	1.12731e+09	1.09487e+09
M360.080T395.414							360.08	395.414	1.18019e+09	1.11107e+09	1.11229e+09	1.072e+09
M1437.301T414.727							1437.3	414.727	1.30798e+09	1.02486e+09	1.09791e+09	1.13212e+09
M463.161T463.263							463.161	463.263	8.92671e+08	1.1393e+09	1.09248e+09	9.93993e+08
M197.046T61.606							197.046	61.6065	4.95738e+08	4.34378e+08	1.08282e+09	4.32964e+08
M955.487T739.409							955.487	739.409	9.38323e+08	1.09912e+09	1.07546e+09	1.0503e+09
M106.041T1348.805							106.041	1348.81	3.83905e+08	1.65858e+09	1.06017e+09	2.59985e+09
M475.124T428.780							475.124	428.78	7.46034e+08	9.90562e+08	1.04177e+09	9.19933e+08
M341.109T64.545							341.109	64.5448	1.17177e+09	1.39946e+09	1.03072e+09	1.00827e+09
M720.167T395.414							720.167	395.414	1.35782e+09	1.04186e+09	1.02721e+09	1.10895e+09
M914.485T657.307							914.485	657.307	8.77659e+08	1.08814e+09	1.02231e+09	9.67312e+08
M106.041T1086.115							106.041	1086.12	1.05859e+09	9.32597e+08	1.00904e+09	8.50287e+08
M494.118T400.819							494.118	400.819	1.4246e+09	1.04606e+09	9.97949e+08	1.07635e+09
M329.234T613.576							329.234	613.576	8.4257e+08	9.92138e+08	9.66768e+08	9.59421e+08
M313.238T694.550							313.238	694.55	7.98044e+08	9.70871e+08	9.47099e+08	8.77469e+08
M106.041T1451.900							106.041	1451.9	1.05016e+09	8.67866e+08	9.37536e+08	1.14673e+09
M1075.216T400.819							1075.22	400.819	1.47834e+09	9.54783e+08	9.28665e+08	1.08968e+09
M128.035T48.720	5-OXO-D-PROLINE	L-焦谷氨酸	1	ODHCTXKNWHHXJC-UHFFFAOYSA-N	C1CC(=O)NC1C(=O)O	C5H7NO3	128.035	48.7197	1.08455e+09	9.67557e+08	9.24603e+08	9.99067e+08
M898.191T397.769							898.191	397.769	1.27702e+09	9.03982e+08	9.20407e+08	1.02673e+09
M491.099T463.498							491.099	463.498	1.18918e+09	9.29352e+08	9.18089e+08	9.95147e+08
M315.160T639.562							315.16	639.562	1.14399e+09	9.43844e+08	9.14673e+08	1.04359e+09
M914.485T700.954							914.485	700.954	8.24001e+08	9.14153e+08	9.1175e+08	8.65405e+08
M106.041T1368.685							106.041	1368.68	8.24599e+08	1.26321e+09	9.01702e+08	1.86735e+09
M331.155T555.490							331.155	555.49	4.69467e+08	8.93108e+08	9.01211e+08	4.17291e+08
M111.009T48.085							111.009	48.0852	8.30441e+08	9.14131e+08	8.92711e+08	8.1271e+08
M106.041T1123.850							106.041	1123.85	7.69663e+08	1.41886e+09	8.88536e+08	1.16559e+09
M493.114T453.389							493.114	453.389	1.10434e+09	8.81272e+08	8.76542e+08	9.67331e+08
M106.041T1410.135							106.041	1410.13	1.10162e+09	8.74642e+08	8.76082e+08	7.63479e+08
M493.114T464.873							493.114	464.873	1.03604e+09	8.48899e+08	8.69335e+08	9.24186e+08
M941.511T613.059	Soybean saponin fraction B1	大豆皂苷	0.693608	PTDAHAWQAGSZDD-UHFFFAOYSA-N	O=C(O)C8OC(OC2CCC3(C)(C4CC=C1C5CC(C)(C)CC(O)C5(C)(CCC1(C)C4(C)(CCC3(C2(C)(CO))))))C(OC7OC(CO)C(O)C(O)C7(OC6OC(C)C(O)C(O)C6(O)))C(O)C8(O)	C48H78O18	941.511	613.059	7.41477e+08	8.56048e+08	8.62843e+08	7.93285e+08
M470.150T41.813							470.15	41.8128	1.01187e+09	1.15186e+09	8.59612e+08	8.98386e+08
M106.041T1102.915							106.041	1102.91	6.88641e+08	1.06769e+08	8.55501e+08	6.25278e+08
M835.171T372.107							835.171	372.107	1.25899e+09	8.0374e+08	8.52963e+08	9.47745e+08
M493.114T389.708							493.114	389.708	9.901e+08	8.72794e+08	8.51838e+08	9.03733e+08
M439.085T42.386							439.085	42.3858	5.24808e+08	8.19764e+08	8.39804e+08	6.87319e+08
M404.105T38.818							404.105	38.8178	1.09779e+09	9.26393e+08	8.34361e+08	9.47655e+08
M106.041T1425.940							106.041	1425.94	9.49428e+08	8.06416e+08	8.30649e+08	2.89364e+08
M312.226T652.050							312.226	652.05	7.18988e+08	8.46512e+08	8.21489e+08	7.6909e+08
M396.100T89.818							396.1	89.8181	1.15579e+09	8.53223e+08	7.80781e+08	8.80084e+08
M327.217T535.275							327.217	535.275	7.94641e+08	7.86846e+08	7.63545e+08	6.99342e+08
M284.065T454.541							284.065	454.541	6.20342e+08	7.3081e+08	7.32129e+08	7.21107e+08
M295.098T655.820							295.098	655.82	9.26872e+08	7.71381e+08	7.31165e+08	8.1893e+08
M106.041T1033.040							106.041	1033.04	1.03139e+09	6.92848e+08	7.19758e+08	5.21168e+08
M179.035T209.072							179.035	209.072	9.49011e+08	7.41051e+08	7.18024e+08	8.16026e+08
M106.041T1051.730							106.041	1051.73	3.53446e+08	8.57961e+08	7.17017e+08	6.0633e+08
M106.041T1067.975							106.041	1067.97	7.38128e+08	9.99579e+08	7.10914e+08	7.79419e+08
M106.041T1195.370							106.041	1195.37	1.42037e+09	1.70179e+09	7.04365e+08	9.30052e+08
M537.103T367.702							537.103	367.702	8.52838e+08	6.80152e+08	6.90501e+08	6.95334e+08
M115.004T41.226	Fumaric acid	富马酸	0.980033	VZCYOOQTPOCHFL-OWOJBTEDSA-N	C(=CC(=O)O)C(=O)O	C4H4O4	115.004	41.2263	7.92523e+07	3.56094e+08	6.84283e+08	7.32415e+08
M106.041T1326.760							106.041	1326.76	9.3128e+08	2.00442e+09	6.8352e+08	2.30925e+09
M343.118T553.551							343.118	553.551	8.03836e+08	7.1926e+08	6.77966e+08	7.44138e+08
M995.223T436.421							995.223	436.421	9.42931e+08	6.14426e+08	6.58819e+08	7.74016e+08
M537.103T321.952							537.103	321.952	1.00288e+09	5.75322e+08	6.50633e+08	7.68123e+08
M419.087T372.107							419.087	372.107	7.42819e+08	6.2808e+08	6.49366e+08	7.22355e+08
M540.330T790.823							540.33	790.823	9.32842e+08	8.80346e+08	6.42669e+08	7.8747e+08
M873.476T604.195							873.476	604.195	5.67564e+08	6.74288e+08	6.3991e+08	6.03119e+08
M187.097T394.622							187.097	394.622	4.58784e+08	6.86926e+08	6.3845e+08	5.60031e+08
M331.191T565.032							331.191	565.032	8.02428e+08	6.20807e+08	6.28496e+08	6.67961e+08
M493.114T368.268							493.114	368.268	1.75965e+08	1.31411e+08	6.25669e+08	1.55078e+08
M715.130T415.215							715.13	415.215	4.00962e+08	3.43304e+08	6.20099e+08	2.50866e+08
M311.223T670.440							311.223	670.44	5.2173e+08	6.49823e+08	6.18954e+08	5.71975e+08
M492.123T339.027							492.123	339.027	5.66244e+08	6.56804e+08	6.1623e+08	6.10427e+08
M538.106T347.853							538.106	347.853	1.67036e+09	5.10083e+08	6.05853e+08	5.62686e+08
M179.035T89.792	Caffeic acid	咖啡酸	0.922388	QAIPRVGONGVQAS-UHFFFAOYSA-N	O=C(O)C=CC1=CC=C(O)C(O)=C1	C9H8O4	179.035	89.7917	6.50158e+08	4.99967e+08	5.99043e+08	5.07926e+08
M330.236T587.338							330.236	587.338	9.90277e+08	6.07614e+08	5.96599e+08	7.25846e+08
M309.077T572.053							309.077	572.053	7.10607e+08	5.88896e+08	5.94121e+08	6.62638e+08
M327.217T564.888							327.217	564.888	4.68166e+08	5.97508e+08	5.84158e+08	5.40036e+08
M508.152T450.984							508.152	450.984	4.94924e+08	5.74943e+08	5.76152e+08	5.5429e+08
M717.144T559.612							717.144	559.612	6.35811e+08	5.69629e+08	5.75337e+08	6.28023e+08
M956.493T739.409							956.493	739.409	4.97578e+08	5.88381e+08	5.70163e+08	5.70327e+08
M731.160T450.303							731.16	450.303	1.42545e+08	1.05584e+08	5.53899e+08	1.22438e+08
M831.462T575.556							831.462	575.556	5.21857e+08	5.64358e+08	5.46833e+08	5.29349e+08
M501.103T434.824							501.103	434.824	9.31757e+08	7.32992e+08	5.40814e+08	5.60598e+08
M387.114T38.730							387.114	38.7301	5.51397e+08	6.5927e+08	5.40342e+08	5.27977e+08
M189.076T294.528							189.076	294.528	4.82073e+08	5.56567e+08	5.38146e+08	5.15201e+08
M719.153T430.979							719.153	430.979	6.78927e+08	5.55197e+08	5.34865e+08	6.25685e+08
M175.061T176.821							175.061	176.821	1.75292e+08	2.05254e+08	5.29236e+08	5.39168e+08
M1076.215T400.819							1076.21	400.819	8.52277e+08	5.59527e+08	5.23071e+08	6.14215e+08
M701.151T441.147							701.151	441.147	6.5276e+08	6.11499e+08	5.22871e+08	5.57573e+08
M268.069T559.846							268.069	559.846	4.70409e+08	5.61968e+08	5.20059e+08	4.96161e+08
M137.024T383.142	4-hydroxybenzoic acid	4-羟基苯甲酸	0.982708	FJKROLUGYXJWQN-UHFFFAOYSA-N	O=C(O)c1ccc(O)cc1	C7H6O3	137.024	383.142	4.21036e+08	5.61144e+08	5.17466e+08	4.92613e+08
M659.474T555.998							659.474	555.998	4.19537e+08	5.29774e+08	5.12617e+08	4.81042e+08
M191.019T37.382	Citric acid	柠檬酸	0.991244	KRKNYBCHXYNGOX-UHFFFAOYSA-N	C(C(=O)O)C(CC(=O)O)(C(=O)O)O	C6H8O7	191.019	37.3815	3.99786e+08	4.86475e+08	5.03047e+08	4.55086e+08
M314.147T672.542							314.147	672.542	6.44616e+08	5.07922e+08	5.00536e+08	5.10301e+08
M417.081T406.157							417.081	406.157	1.59923e+08	5.14775e+08	4.92724e+08	5.49587e+08
M293.213T731.662							293.213	731.662	4.82547e+08	5.15069e+08	4.87933e+08	4.85654e+08
M720.155T414.435							720.155	414.435	5.36983e+08	4.84857e+08	4.81663e+08	5.18367e+08
M735.158T362.389							735.158	362.389	6.4921e+08	5.3208e+08	4.78445e+08	5.38621e+08
M311.093T587.724							311.093	587.724	5.96759e+08	5.02191e+08	4.76961e+08	5.24772e+08
M491.099T492.781							491.099	492.781	6.1712e+08	4.5153e+08	4.71207e+08	5.3278e+08
M223.061T340.313							223.061	340.313	3.84588e+08	4.89453e+08	4.70886e+08	4.47796e+08
M295.227T766.091	13-HODE		0.928815	HNICUWMFWZBIFP-KDFHGORWSA-N	CCCCCC(O)C=CC=CCCCCCCCC(O)=O	C18H32O3	295.227	766.091	5.16522e+08	5.40272e+08	4.67968e+08	5.58245e+08
M327.217T584.548							327.217	584.548	4.55675e+08	5.09837e+08	4.61157e+08	4.58994e+08
M287.161T344.798							287.161	344.798	3.62664e+08	4.69903e+08	4.54072e+08	4.22297e+08
M106.041T993.614							106.041	993.614	1.9533e+08	4.94882e+08	4.54029e+08	1.89339e+08
M491.099T446.255							491.099	446.255	2.45366e+08	1.89674e+08	4.53336e+08	2.32412e+08
M493.114T420.303							493.114	420.303	5.92295e+08	5.65494e+08	4.5249e+08	4.96217e+08
M719.153T385.701							719.153	385.701	5.69589e+08	4.63693e+08	4.48015e+08	4.76313e+08
M717.147T716.025							717.147	716.025	2.90722e+08	1.48102e+08	4.44837e+08	1.41271e+08
M720.160T390.867							720.16	390.867	2.29767e+08	1.19511e+08	4.42541e+08	1.44856e+08
M117.019T51.586							117.019	51.5862	4.87328e+08	4.33507e+08	4.42446e+08	4.52596e+08
M717.148T496.967							717.148	496.967	2.71324e+08	1.7158e+08	4.41279e+08	2.03803e+08
M942.517T613.038							942.517	613.038	3.6782e+08	4.38233e+08	4.40031e+08	4.02247e+08
M195.051T38.269	D-Gluconic acid		0.951592	RGHNJXZEOKUKBD-UHFFFAOYSA-N	OCC(O)C(O)C(O)C(O)C(O)=O	C6H12O7	195.051	38.2689	3.5975e+08	3.8706e+08	4.37835e+08	4.36247e+08
M272.959T30.298							272.959	30.2976	4.54177e+08	3.93289e+08	4.35603e+08	4.40893e+08
M942.513T613.008							942.513	613.008	3.76409e+08	4.40822e+08	4.34695e+08	654009
M717.143T355.731							717.143	355.731	1.32201e+09	4.59096e+08	4.24097e+08	5.95609e+08
M151.040T90.064							151.04	90.0636	6.1313e+08	4.29822e+08	4.21845e+08	4.64577e+08
M311.223T639.591							311.223	639.591	3.74031e+08	4.5713e+08	4.18406e+08	4.17844e+08
M106.041T976.114							106.041	976.114	3.54765e+08	3.8786e+08	4.14276e+08	2.84635e+08
M330.236T598.586							330.236	598.586	3.19862e+08	4.28186e+08	4.08636e+08	3.97428e+08
M873.476T639.659							873.476	639.659	3.6474e+08	4.05076e+08	3.98266e+08	3.85525e+08
M521.129T360.945							521.129	360.945	5.14356e+08	3.8693e+08	3.975e+08	4.42793e+08
M989.238T437.486							989.238	437.486	5.06002e+08	3.87666e+08	3.96486e+08	4.35428e+08
M717.147T452.664							717.147	452.664	8.86026e+08	6.78963e+08	3.95384e+08	7.85318e+08
M683.226T42.989							683.226	42.989	3.21772e+08	3.95461e+08	3.92362e+08	4.00783e+08
M873.476T623.052							873.476	623.052	3.45629e+08	3.99585e+08	3.90316e+08	3.74196e+08
M327.217T643.816							327.217	643.816	3.35305e+08	4.18423e+08	3.85454e+08	3.61188e+08
M915.482T676.606							915.482	676.606	3.22445e+08	3.75788e+08	3.83241e+08	3.61282e+08
M161.045T1618.620							161.045	1618.62	2.45151e+08	3.69848e+08	3.82573e+08	4.48913e+08
M831.474T538.931							831.474	538.931	3.13992e+08	4.80457e+08	3.7786e+08	4.60964e+08
M133.014T67.413							133.014	67.4125	4.22703e+08	3.20347e+08	3.77613e+08	4.00154e+08
M128.035T38.042							128.035	38.0416	4.1409e+08	3.5682e+08	3.70614e+08	3.78339e+08
M379.081T38.681							379.081	38.681	4.46241e+08	4.79551e+08	3.63586e+08	4.90893e+08
M836.174T372.107							836.174	372.107	5.21379e+08	3.3823e+08	3.63417e+08	3.99741e+08
M473.162T38.337							473.162	38.3374	3.11469e+08	2.75019e+08	3.62422e+08	3.47449e+08
M283.061T339.027							283.061	339.027	3.15125e+08	3.7224e+08	3.58754e+08	3.40174e+08
M387.114T64.310							387.114	64.3098	3.08003e+08	4.75185e+08	3.57921e+08	5.26989e+08
M915.485T657.307							915.485	657.307	2.95017e+08	3.78127e+08	3.5708e+08	3.2428e+08
M325.202T594.348							325.202	594.348	2.77605e+08	2.65545e+08	3.54849e+08	1.11629e+08
M329.139T533.677							329.139	533.677	7.48303e+08	3.57996e+08	3.53553e+08	3.73417e+08
M198.049T89.793							198.049	89.7927	4.14151e+08	3.0095e+08	3.52019e+08	3.21985e+08
M1438.301T414.727							1438.3	414.727	4.45537e+08	3.49199e+08	3.51553e+08	3.81769e+08
M996.228T436.421							996.228	436.421	4.8115e+08	3.25302e+08	3.48318e+08	4.06171e+08
M341.109T97.866							341.109	97.866	2.40022e+08	3.73922e+08	3.45995e+08	3.63165e+08
M138.028T157.850							138.028	157.85	4.72872e+08	3.74457e+08	3.43651e+08	4.09073e+08
M131.036T1528.890							131.036	1528.89	1.24908e+08	1.19828e+08	3.42538e+08	1.5522e+08
M310.211T642.748							310.211	642.748	9.04478e+07	1.99428e+08	3.36718e+08	9.68046e+07
M314.242T683.586							314.242	683.586	2.84998e+08	3.44132e+08	3.32735e+08	3.23482e+08
M206.075T152.401							206.075	152.401	2.99375e+08	2.1642e+08	3.28744e+08	3.71766e+08
M991.511T513.756							991.511	513.756	2.55559e+08	3.31773e+08	3.22902e+08	2.96862e+08
M991.511T557.455							991.511	557.455	2.74362e+08	2.92654e+08	3.22591e+08	3.17569e+08
M314.147T716.629							314.147	716.629	4.19207e+08	3.27536e+08	3.1717e+08	3.41506e+08
M665.213T37.698							665.213	37.6976	4.60534e+08	1.90199e+08	3.15623e+08	2.18346e+08
M711.221T37.698							711.221	37.6976	4.59571e+08	1.92345e+08	3.1527e+08	2.12091e+08
M161.045T54.474							161.045	54.4742	2.97718e+08	3.20786e+08	3.1402e+08	2.90348e+08
M321.041T414.796							321.041	414.796	3.49794e+08	3.04297e+08	3.13879e+08	3.20962e+08
M313.238T668.240							313.238	668.24	2.24925e+08	3.07802e+08	3.05836e+08	2.81168e+08
M343.212T424.743							343.212	424.743	2.44706e+08	3.16559e+08	3.05218e+08	2.89055e+08
M103.004T40.392							103.004	40.3924	2.61217e+08	3.2068e+08	3.04837e+08	3.003e+08
M735.158T373.313							735.158	373.313	3.68312e+08	2.71167e+08	3.00193e+08	3.12382e+08
M161.024T395.683	7-Hydroxycoumarin	7-羟基香豆素	0.938739	ORHBXUUXSCNDEV-UHFFFAOYSA-N	C1=CC(=CC2=C1C=CC(=O)O2)O	C9H6O3	161.024	395.683	3.21533e+08	2.99934e+08	2.98344e+08	2.98129e+08
M328.221T527.835							328.221	527.835	2.92302e+08	3.04915e+08	2.9541e+08	2.7493e+08
M899.193T397.769							899.193	397.769	4.11692e+08	3.05283e+08	2.94985e+08	3.30894e+08
M540.164T84.261							540.164	84.2612	2.02925e+08	2.634e+08	2.94465e+08	2.88196e+08
M915.482T700.954							915.482	700.954	2.68558e+08	2.9926e+08	2.93871e+08	2.78763e+08
M579.183T260.326							579.183	260.326	2.49814e+08	3.00402e+08	2.9279e+08	2.76648e+08
M191.019T61.948							191.019	61.9477	2.95048e+08	3.02517e+08	2.92436e+08	2.93764e+08
M221.097T572.053							221.097	572.053	3.48289e+08	2.82331e+08	2.88681e+08	3.15532e+08
M1077.229T392.142							1077.23	392.142	4.55451e+08	3.07411e+08	2.86165e+08	3.857e+08
M111.009T88.776							111.009	88.7763	2.50654e+08	2.63002e+08	2.84299e+08	9.79875e+07
M987.513T613.120							987.513	613.12	2.42091e+08	2.9129e+08	2.8375e+08	2.60894e+08
M717.147T753.494							717.147	753.494	2.33799e+08	2.1816e+08	2.80934e+08	1.28912e+08
M711.101T423.534							711.101	423.534	3.2286e+08	2.55676e+08	2.79282e+08	2.39289e+08
M315.196T757.888							315.196	757.888	3.78909e+08	3.00111e+08	2.78483e+08	3.08628e+08
M721.166T395.683							721.166	395.683	3.84168e+08	2.93297e+08	2.7733e+08	3.01558e+08
M265.087T572.053							265.087	572.053	3.33934e+08	2.72819e+08	2.75035e+08	3.04542e+08
M464.165T463.263							464.165	463.263	2.21973e+08	2.80297e+08	2.73688e+08	2.46397e+08
M245.093T340.743							245.093	340.743	2.88772e+08	3.45063e+08	2.66646e+08	3.21573e+08
M345.228T484.151							345.228	484.151	1.76591e+08	2.73931e+08	2.66353e+08	2.41887e+08
M537.103T293.858							537.103	293.858	3.11446e+08	4.80343e+08	2.64017e+08	6.18516e+08
M492.100T463.498							492.1	463.498	3.38987e+08	2.72189e+08	2.62875e+08	2.77104e+08
M621.437T1153.425							621.437	1153.42	2.80307e+08	2.57938e+08	2.61861e+08	2.85406e+08
M495.118T437.723							495.118	437.723	2.86359e+08	2.52101e+08	2.60348e+08	2.63185e+08
M1275.740T557.247							1275.74	557.247	1.91406e+08	2.37385e+08	2.57531e+08	2.42658e+08
M311.223T691.549							311.223	691.549	2.31793e+08	2.73817e+08	2.54629e+08	2.39941e+08
M175.097T338.392							175.097	338.392	1.96906e+08	2.64522e+08	2.54116e+08	2.33075e+08
M939.495T647.274							939.495	647.274	2.0447e+08	2.55385e+08	2.53902e+08	2.4292e+08
M683.227T35.226							683.227	35.2263	2.38777e+08	2.70666e+08	2.53542e+08	2.43949e+08
M343.212T471.753							343.212	471.753	1.9441e+08	2.53075e+08	2.52985e+08	2.26065e+08
M494.118T453.389							494.118	453.389	3.10579e+08	2.47035e+08	2.50238e+08	2.71608e+08
M295.061T437.236							295.061	437.236	2.48692e+08	2.06977e+08	2.4885e+08	2.24802e+08
M328.127T629.774							328.127	629.774	3.44658e+08	2.62605e+08	2.47894e+08	2.78091e+08
M145.052T1292.080							145.052	1292.08	1.56977e+08	1.41898e+08	2.47452e+08	8.48295e+07
M293.213T783.998							293.213	783.998	2.5293e+08	2.64565e+08	2.46957e+08	1.72534e+08
M417.082T336.403							417.082	336.403	9.40571e+08	2.639e+08	2.46586e+08	3.09616e+08
M723.101T394.074							723.101	394.074	2.26423e+08	2.62931e+08	2.46208e+08	2.33295e+08
M476.127T428.780							476.127	428.78	1.82023e+08	2.43233e+08	2.46145e+08	2.23402e+08
M343.212T451.776							343.212	451.776	6.9924e+08	3.72538e+08	2.4487e+08	3.28526e+08
M297.113T669.911							297.113	669.911	3.08767e+08	2.38725e+08	2.4396e+08	2.55737e+08
M347.023T484.849							347.023	484.849	2.14511e+08	2.50045e+08	2.43687e+08	2.38146e+08
M494.118T464.873							494.118	464.873	2.90736e+08	2.38661e+08	2.43372e+08	2.59685e+08
M243.123T428.031							243.123	428.031	1.77541e+08	2.40045e+08	2.42992e+08	2.20117e+08
M295.061T499.214							295.061	499.214	3.09227e+08	2.39046e+08	2.40054e+08	2.63597e+08
M540.164T65.669							540.164	65.6692	1.90232e+08	3.00776e+08	2.40023e+08	2.83262e+08
M197.046T119.466							197.046	119.466	2.74172e+08	2.46061e+08	2.37309e+08	2.40934e+08
M509.223T293.981							509.223	293.981	3.26315e+08	2.30953e+08	2.3707e+08	2.55792e+08
M494.118T389.461							494.118	389.461	2.73063e+08	2.48407e+08	2.36671e+08	2.71912e+08
M717.146T589.177							717.146	589.177	2.6821e+08	3.96274e+08	2.36511e+08	2.80856e+07
M863.269T86.219							863.269	86.2193	2.93693e+08	2.08995e+08	2.34603e+08	2.89805e+08
M509.166T462.204							509.166	462.204	1.09706e+08	1.50877e+08	2.34089e+08	1.24899e+08
M735.206T339.774							735.206	339.774	1.55821e+08	2.51125e+08	2.33384e+08	2.13045e+08
M331.191T673.327							331.191	673.327	3.19612e+08	2.38949e+08	2.32706e+08	2.51362e+08
M342.111T38.359							342.111	38.3586	2.38013e+08	2.82213e+08	2.28756e+08	2.2298e+08
M717.147T650.716							717.147	650.716	1.4705e+08	1.33908e+08	2.27172e+08	1.37692e+08
M329.171T440.062							329.171	440.062	1.47505e+08	2.35957e+08	2.26853e+08	1.91298e+08
M271.170T721.628							271.17	721.628	3.02919e+08	2.33083e+08	2.26768e+08	2.40493e+08
M629.170T83.787							629.17	83.7866	2.17958e+08	2.56068e+08	2.26402e+08	2.38014e+08
M937.239T338.890							937.239	338.89	1.8395e+08	2.37686e+08	2.26177e+08	2.05648e+08
M732.164T450.950							732.164	450.95	5.87282e+07	2.34789e+08	2.26039e+08	5.07143e+07
M489.084T450.016							489.084	450.016	2.81716e+08	2.18713e+08	2.25376e+08	2.59127e+08
M121.029T358.012	p-Hydroxybenzaldehyde	对羟基安息香醛	0.997699	RGHHSNMVTDWUBI-UHFFFAOYSA-N	C1=CC(=CC=C1C=O)O	C7H6O2	121.029	358.012	1.73053e+08	2.21884e+08	2.24772e+08	2.05867e+08
M449.276T531.394							449.276	531.394	2.07052e+08	2.28789e+08	2.22747e+08	2.13384e+08
M697.416T609.432							697.416	609.432	1.96261e+08	2.32413e+08	2.20539e+08	2.17743e+08
M519.093T387.646							519.093	387.646	2.71542e+08	2.16674e+08	2.19493e+08	2.27998e+08
M106.041T958.543							106.041	958.543	1.77558e+08	2.1588e+08	2.19175e+08	2.52887e+08
M564.332T760.643							564.332	760.643	2.36366e+08	2.7293e+08	2.18436e+08	2.39716e+08
M309.208T664.380							309.208	664.38	1.94303e+08	2.27859e+08	2.18168e+08	2.09301e+08
M1255.258T419.722							1255.26	419.722	2.93628e+08	2.05776e+08	2.17065e+08	2.45625e+08
M653.340T494.935							653.34	494.935	1.41072e+08	1.8013e+08	2.15724e+08	2.11129e+08
M445.120T40.591							445.12	40.5909	1.72218e+08	2.12224e+08	2.15364e+08	1.95832e+08
M375.184T572.275							375.184	572.275	1.82863e+08	2.25806e+08	2.15045e+08	2.15062e+08
M371.077T372.221							371.077	372.221	2.13718e+08	2.23177e+08	2.13903e+08	2.13978e+08
M520.095T419.127							520.095	419.127	2.42021e+08	4.58899e+07	2.13676e+08	1.59616e+08
M500.173T39.976							500.173	39.9761	1.73874e+08	2.24861e+08	2.13566e+08	2.09688e+08
M702.155T440.642							702.155	440.642	2.53952e+08	2.43893e+08	2.12507e+08	2.71152e+08
M519.093T464.898							519.093	464.898	2.61631e+08	2.08123e+08	2.12488e+08	2.08994e+08
M955.193T368.854							955.193	368.854	3.45823e+08	2.08105e+08	2.12123e+08	2.55318e+08
M221.097T467.478							221.097	467.478	2.50021e+08	2.07855e+08	2.1e+08	2.33423e+08
M299.202T758.491							299.202	758.491	2.87584e+08	2.20819e+08	2.09929e+08	2.30968e+08
M717.148T471.404							717.148	471.404	2.66717e+08	1.66281e+08	2.09407e+08	2.32403e+08
M487.265T527.927							487.265	527.927	1.70382e+08	2.23944e+08	2.09231e+08	1.84955e+08
M243.123T403.024							243.123	403.024	1.49591e+08	2.16031e+08	2.08477e+08	1.80908e+08
M273.044T419.743							273.044	419.743	1.48291e+08	2.18539e+08	2.08353e+08	1.88545e+08
M131.036T1429.320							131.036	1429.32	1.99246e+08	1.47888e+08	2.06336e+08	2.19654e+08
M129.019T49.026							129.019	49.0262	1.71499e+08	2.05849e+08	2.04721e+08	1.9293e+08
M716.135T388.354							716.135	388.354	1.19463e+08	1.18782e+08	2.044e+08	1.14036e+08
M131.036T1272.260							131.036	1272.26	1.36278e+08	1.8248e+08	2.03605e+08	2.13612e+08
M660.476T555.998							660.476	555.998	1.62708e+08	2.14174e+08	2.03173e+08	1.86408e+08
M195.030T89.818							195.03	89.8181	3.05427e+08	2.15346e+08	2.02913e+08	2.59839e+08
M873.483T566.263							873.483	566.263	1.67227e+08	2.17571e+08	2.02753e+08	1.86093e+08
M717.148T631.815							717.148	631.815	2.26001e+08	2.04924e+08	2.00611e+08	1.5471e+07
M311.223T702.558							311.223	702.558	1.95358e+08	1.9894e+08	2.0046e+08	1.93631e+08
M538.106T367.754							538.106	367.754	2.49387e+08	1.91195e+08	1.98896e+08	2.18393e+08
M495.118T399.293							495.118	399.293	2.91561e+08	2.19409e+08	1.98829e+08	2.2032e+08
M339.050T368.387							339.05	368.387	2.69341e+08	1.9742e+08	1.9847e+08	1.90396e+08
M198.936T1659.450							198.936	1659.45	1.50282e+08	2.03195e+08	1.97345e+08	3.66208e+07
M330.236T613.576							330.236	613.576	1.69927e+08	2.02184e+08	1.97268e+08	1.90947e+08
M118.041T1518.510							118.041	1518.51	7.41031e+07	7.66089e+07	1.96947e+08	7.13869e+07
M145.052T1540.270							145.052	1540.27	1.12967e+08	1.18011e+08	1.96542e+08	1.73134e+08
M106.041T1476.230							106.041	1476.23	2.07148e+09	1.41441e+09	1.96245e+08	1.1017e+09
M219.088T273.697							219.088	273.697	1.66065e+08	2.06219e+08	1.94694e+08	1.86474e+08
M342.111T65.289							342.111	65.2893	1.58194e+08	1.97622e+08	1.94454e+08	1.20475e+08
M347.149T458.303							347.149	458.303	6.64671e+07	6.27688e+07	1.93967e+08	6.25903e+07
M247.119T311.704							247.119	311.704	1.63468e+08	2.01607e+08	1.93871e+08	1.88022e+08
M343.212T487.999							343.212	487.999	1.19577e+08	1.53947e+08	1.93815e+08	1.88932e+08
M145.052T1577.775							145.052	1577.78	1.14529e+08	8.44857e+07	1.93778e+08	1.20291e+08
M475.130T41.237							475.13	41.237	1.92247e+08	1.39266e+08	1.92557e+08	1.85507e+08
M131.036T1212.865							131.036	1212.87	1.67626e+08	1.41107e+08	1.92543e+08	1.3892e+08
M1255.258T402.632							1255.26	402.632	3.38123e+08	2.05081e+08	1.92532e+08	2.68893e+08
M111.009T37.382							111.009	37.3815	1.54103e+08	1.9016e+08	1.92304e+08	1.73829e+08
M439.084T65.305							439.084	65.3051	1.22258e+08	1.14898e+08	1.92107e+08	1.55204e+08
M957.492T739.409							957.492	739.409	1.66542e+08	1.97166e+08	1.90264e+08	1.87548e+08
M316.163T639.651							316.163	639.651	2.38205e+08	1.9548e+08	1.89879e+08	2.15376e+08
M736.158T362.627							736.158	362.627	2.55018e+08	1.91123e+08	1.8913e+08	2.11612e+08
M100.934T1601.315							100.934	1601.32	1.87894e+08	1.83997e+08	1.8859e+08	1.58828e+08
M461.108T284.964							461.108	284.964	1.60374e+08	1.86126e+08	1.87128e+08	1.73152e+08
M339.050T321.218							339.05	321.218	2.52612e+08	2.10486e+08	1.87094e+08	2.33473e+08
M1276.752T557.247							1276.75	557.247	1.43254e+08	1.78218e+08	1.8692e+08	1.80619e+08
M718.147T355.421							718.147	355.421	5.30349e+08	2.00021e+08	1.86399e+08	2.42284e+08
M387.114T99.306							387.114	99.3059	9.01533e+07	1.47952e+08	1.85557e+08	1.68837e+08
M719.199T41.998							719.199	41.9983	1.21481e+08	1.28222e+08	1.84175e+08	1.26331e+08
M734.393T1016.100							734.393	1016.1	1.78705e+08	2.52785e+08	1.83582e+08	2.12027e+08
M314.242T694.550							314.242	694.55	1.53654e+08	1.85408e+08	1.83576e+08	1.70989e+08
M551.119T433.419							551.119	433.419	2.21582e+08	1.94475e+08	1.83424e+08	1.99524e+08
M357.133T627.299	5-[6-(3-hydroxy-4-methoxyphenyl)-1,3,3a,4,6,6a-hexahydrofuro[3,4-c]furan-3-yl]-2-methoxyphenol	木香酚A	0.750667	VRHZMFGDDGFRLP-UHFFFAOYSA-N	OC1=CC(=CC=C1OC)C2OCC3C(OCC23)C4=CC=C(OC)C(O)=C4	C20H22O6	357.133	627.299	2.46041e+08	1.95193e+08	1.83266e+08	1.98375e+08
M471.155T41.813							471.155	41.8128	1.99436e+08	2.21188e+08	1.81733e+08	1.85869e+08
M701.190T41.299							701.19	41.2987	2.94365e+08	1.81336e+08	1.81691e+08	2.27916e+08
M267.066T581.814							267.066	581.814	1.54606e+08	2.04389e+08	1.81494e+08	1.89389e+08
M717.148T731.099							717.148	731.099	1.61472e+08	1.56272e+08	1.80591e+08	1.1792e+08
M541.334T790.823							541.334	790.823	2.61462e+08	2.44672e+08	1.80377e+08	2.22584e+08
M455.352T1101.420							455.352	1101.42	1.35683e+08	1.86651e+08	1.79414e+08	1.76162e+08
M173.009T48.720	Aconitic Acid	乌头酸	0.691709	GTZCVFVGUGFEME-IWQZZHSRSA-N	O=C(O)C=C(C(=O)O)CC(=O)O	C6H6O6	173.009	48.7197	1.57536e+08	1.74519e+08	1.79158e+08	1.70831e+08
M763.189T37.894							763.189	37.8942	1.95983e+07	2.05528e+08	1.78185e+08	2.1529e+08
M732.164T443.763							732.164	443.763	2.96133e+08	2.17018e+08	1.78015e+08	2.60763e+08
M733.140T415.619							733.14	415.619	1.86913e+08	7.49877e+07	1.77676e+08	1.78475e+08
M295.022T89.793							295.022	89.7927	1.79675e+08	2.04048e+08	1.7668e+08	1.76739e+08
M1435.292T430.097							1435.29	430.097	2.50384e+08	1.43628e+08	1.76405e+08	1.81636e+08
M221.097T493.307							221.097	493.307	2.19178e+08	1.72106e+08	1.76177e+08	1.96534e+08
M101.024T53.133							101.024	53.1335	9.59498e+07	1.0418e+08	1.7551e+08	1.04245e+08
M261.135T379.221							261.135	379.221	1.26594e+08	1.74734e+08	1.75459e+08	1.48687e+08
M627.294T672.542							627.294	672.542	2.58038e+08	1.77047e+08	1.75283e+08	1.8025e+08
M145.052T1250.620							145.052	1250.62	1.59314e+08	1.45924e+08	1.75068e+08	1.14793e+08
M1079.246T395.414							1079.25	395.414	2.83245e+08	1.81471e+08	1.74978e+08	2.07369e+08
M992.515T557.455							992.515	557.455	1.44142e+08	1.53371e+08	1.7469e+08	1.67466e+08
M537.103T420.605							537.103	420.605	1.25027e+08	1.01008e+08	1.74458e+08	1.10716e+08
M145.052T1592.285							145.052	1592.29	8.54436e+07	2.87723e+08	1.74415e+08	1.33932e+08
M131.036T1591.710							131.036	1591.71	3.54955e+08	3.05653e+08	1.73988e+08	1.59443e+08
M250.072T249.739							250.072	249.739	1.4615e+08	1.39396e+08	1.73966e+08	1.6409e+08
M992.514T513.756							992.514	513.756	1.3485e+08	1.7586e+08	1.73873e+08	1.58739e+08
M715.130T432.433							715.13	432.433	1.77817e+08	1.61888e+08	1.73548e+08	1.72245e+08
M361.083T395.683							361.083	395.683	1.77954e+08	1.6752e+08	1.73533e+08	1.63142e+08
M347.149T513.624							347.149	513.624	2.45808e+08	1.97042e+08	1.73247e+08	2.07129e+08
M457.368T1139.475							457.368	1139.47	1.24743e+08	1.79341e+08	1.7243e+08	1.66743e+08
M538.106T396.131							538.106	396.131	6.30665e+08	3.5573e+08	1.72268e+08	3.84241e+08
M665.213T64.334							665.213	64.3338	2.1851e+08	1.78367e+08	1.7196e+08	1.80781e+08
M241.119T266.993							241.119	266.993	1.47876e+08	1.80017e+08	1.71783e+08	1.61391e+08
M267.066T428.780							267.066	428.78	1.23024e+08	1.61831e+08	1.71621e+08	1.48506e+08
M179.056T64.545							179.056	64.5448	1.41006e+08	1.45715e+08	1.71509e+08	1.8837e+08
M985.217T438.264							985.217	438.264	2.07934e+08	1.70857e+08	1.71488e+08	1.80662e+08
M377.085T66.029							377.085	66.0294	1.52301e+08	1.92423e+08	1.71451e+08	1.72573e+08
M145.052T1214.335							145.052	1214.34	1.49227e+08	1.40443e+08	1.71053e+08	7.89419e+07
M832.476T539.137							832.476	539.137	1.38167e+08	2.25032e+08	1.6984e+08	1.5898e+08
M711.220T62.444							711.22	62.4438	2.34116e+08	1.76666e+08	1.69566e+08	1.87736e+08
M538.106T321.995							538.106	321.995	2.98529e+08	1.65846e+08	1.69535e+08	2.12689e+08
M345.228T473.536							345.228	473.536	1.40113e+08	1.80157e+08	1.69446e+08	1.68074e+08
M325.057T246.930							325.057	246.93	1.68917e+08	1.19631e+08	1.68616e+08	1.36819e+08
M131.036T1506.390							131.036	1506.39	1.6356e+08	2.04776e+08	1.68555e+08	2.43921e+08
M1079.237T393.425							1079.24	393.425	2.55933e+08	1.02126e+08	1.68539e+08	8.54783e+07
M1078.232T392.868							1078.23	392.868	3.81611e+08	1.88996e+08	1.68508e+08	3.18752e+08
M373.093T372.107							373.093	372.107	1.9046e+08	1.61386e+08	1.67565e+08	1.93802e+08
M341.103T523.967							341.103	523.967	2.1738e+08	1.64453e+08	1.66452e+08	1.81092e+08
M145.052T1270.335							145.052	1270.34	1.61107e+08	1.58696e+08	1.65894e+08	9.20782e+07
M307.191T551.591							307.191	551.591	1.39363e+08	1.69822e+08	1.65835e+08	1.64628e+08
M135.045T90.036	PHENYLACETIC ACID	苯乙酸	0.811698	WLJVXDMOQOGPHL-UHFFFAOYSA-N	C1=CC=C(C=C1)CC(=O)O	C8H8O2	135.045	90.0357	1.64038e+08	1.18831e+08	1.65394e+08	1.41878e+08
M178.977T1636.180							178.977	1636.18	1.79241e+08	1.35299e+08	1.65388e+08	1.69743e+08
M115.076T152.466							115.076	152.466	2.85907e+08	1.70289e+08	1.64986e+08	3.12459e+08
M131.036T1252.010							131.036	1252.01	1.72842e+08	1.54248e+08	1.64786e+08	1.60934e+08
M313.072T524.334	Pectolinarigenin	柳穿鱼黄素	0.647025	GPQLHGCIAUEJQK-UHFFFAOYSA-N	COC1=CC=C(C=C1)C2=CC(=O)C3=C(O2)C=C(C(=C3O)OC)O	C17H14O6	313.072	524.334	1.98336e+08	1.63469e+08	1.64096e+08	1.71429e+08
M378.089T38.681							378.089	38.681	2.00437e+08	2.20317e+08	1.63932e+08	1.55736e+08
M494.118T420.499							494.118	420.499	1.46798e+08	1.2678e+08	1.62528e+08	1.39688e+08
M1195.274T439.057							1195.27	439.057	2.35514e+08	1.55994e+08	1.62127e+08	1.78664e+08
M295.061T400.541							295.061	400.541	2.18702e+08	1.86043e+08	1.61442e+08	2.05297e+08
M988.520T613.120							988.52	613.12	1.37361e+08	1.63969e+08	1.61333e+08	1.48022e+08
M128.035T1016.560							128.035	1016.56	1.01036e+08	1.46457e+08	1.60625e+08	1.95544e+08
M873.483T585.076							873.483	585.076	1.41568e+08	1.68253e+08	1.60023e+08	1.53771e+08
M192.023T48.085							192.023	48.0852	1.40516e+08	1.60361e+08	1.59651e+08	1.45693e+08
M217.108T354.825							217.108	354.825	1.21854e+08	1.66115e+08	1.59371e+08	1.50015e+08
M240.059T214.616							240.059	214.616	1.3724e+08	1.17772e+08	1.5921e+08	1.57196e+08
M145.052T1498.580							145.052	1498.58	1.13143e+08	8.06448e+07	1.58073e+08	1.02211e+08
M137.024T221.464							137.024	221.464	2.322e+08	7.89857e+07	1.5779e+08	2.11463e+08
M519.093T424.340							519.093	424.34	2.07313e+08	1.60442e+08	1.57547e+08	1.78225e+08
M520.096T469.301							520.096	469.301	2.17356e+08	1.61802e+08	1.56558e+08	1.78131e+08
M107.036T1091.675							107.036	1091.67	1.92812e+08	1.15564e+08	1.56258e+08	1.19803e+08
M517.135T514.992							517.135	514.992	1.318e+08	1.63737e+08	1.55777e+08	1.47066e+08
M107.036T1195.930							107.036	1195.93	1.01072e+08	1.55015e+08	1.55772e+08	2.16483e+08
M118.041T1293.895							118.041	1293.89	1.20838e+08	1.28735e+08	1.55646e+08	7.18437e+07
M539.160T41.571							539.16	41.5711	2.21481e+08	1.63339e+08	1.5507e+08	1.74775e+08
M115.004T68.906							115.004	68.9056	1.32644e+08	1.7047e+08	1.54966e+08	1.73483e+08
M247.098T567.196							247.098	567.196	2.17109e+08	1.65807e+08	1.54887e+08	1.74335e+08
M363.018T387.965							363.018	387.965	5.4495e+07	6.49502e+07	1.54779e+08	5.95496e+07
M943.517T613.120							943.517	613.12	1.32118e+08	1.5183e+08	1.54759e+08	1.42453e+08
M347.149T554.658							347.149	554.658	1.72547e+08	1.50014e+08	1.54425e+08	1.57758e+08
M297.113T579.625							297.113	579.625	1.96842e+08	1.64758e+08	1.53723e+08	1.70473e+08
M137.024T406.655	3-hydroxybenzoic acid	3-羟基苯甲酸	0.987311	IJFXRHURBJZNAO-UHFFFAOYSA-N	O=C(O)c1cccc(O)c1	C7H6O3	137.024	406.655	1.06577e+08	1.17192e+08	1.53276e+08	1.61064e+08
M311.223T681.625							311.223	681.625	1.35078e+08	1.53855e+08	1.53124e+08	1.48029e+08
M191.019T89.229							191.019	89.2289	1.36649e+08	1.35815e+08	1.52842e+08	1.66164e+08
M545.241T546.683							545.241	546.683	1.24212e+08	1.65097e+08	1.5279e+08	1.46802e+08
M174.956T1613.735							174.956	1613.73	1.50331e+08	1.46805e+08	1.52585e+08	1.54557e+08
M539.119T325.748							539.119	325.748	2.25843e+08	1.71097e+08	1.52405e+08	1.75815e+08
M621.219T338.529							621.219	338.529	1.14572e+08	1.6615e+08	1.52373e+08	1.35097e+08
M415.066T371.967							415.066	371.967	1.63239e+08	1.62973e+08	1.52228e+08	1.58324e+08
M118.041T1585.160							118.041	1585.16	5.66205e+07	7.22796e+07	1.52108e+08	8.97107e+07
M717.147T688.881							717.147	688.881	1.46459e+08	1.5082e+08	1.51815e+08	1.6609e+08
M307.191T584.529							307.191	584.529	1.31907e+08	1.57935e+08	1.50875e+08	1.44926e+08
M145.052T1233.775							145.052	1233.78	1.55899e+08	1.47972e+08	1.50792e+08	7.96434e+07
M717.147T531.174							717.147	531.174	1.73625e+08	1.2874e+08	1.49569e+08	1.37724e+08
M880.200T384.012							880.2	384.012	1.88094e+08	1.42657e+08	1.49557e+08	1.54053e+08
M713.115T421.355							713.115	421.355	1.79856e+08	1.62487e+08	1.49382e+08	1.45065e+08
M158.978T30.298							158.978	30.2976	1.60198e+08	1.44468e+08	1.48648e+08	1.55631e+08
M131.036T1193.530							131.036	1193.53	1.21014e+08	1.57927e+08	1.48571e+08	2.47346e+08
M135.045T209.302							135.045	209.302	1.95219e+08	1.50233e+08	1.47884e+08	1.68819e+08
M361.223T382.346							361.223	382.346	1.0882e+08	1.47185e+08	1.47637e+08	9.43547e+07
M1256.260T419.722							1256.26	419.722	2.01712e+08	1.45243e+08	1.46423e+08	1.72803e+08
M341.109T169.131							341.109	169.131	1.09976e+08	1.34009e+08	1.46049e+08	1.45059e+08
M157.052T1393.715							157.052	1393.71	3.74541e+07	4.07402e+07	1.45907e+08	4.65351e+07
M293.213T800.500							293.213	800.5	1.70126e+08	1.74578e+08	1.45652e+08	1.68517e+08
M179.056T41.523							179.056	41.5233	2.42986e+08	2.67544e+08	1.45643e+08	2.52079e+08
M206.973T1634.515							206.973	1634.52	1.45027e+08	1.20093e+08	1.45087e+08	1.26148e+08
M397.103T89.818							397.103	89.8181	2.18452e+08	1.64624e+08	1.45078e+08	1.68773e+08
M343.212T500.822							343.212	500.822	1.12227e+08	1.64693e+08	1.44032e+08	1.30339e+08
M313.181T797.066							313.181	797.066	2.25436e+08	1.73605e+08	1.43465e+08	1.74127e+08
M744.421T1015.630							744.421	1015.63	1.81256e+08	1.91816e+08	1.43067e+08	1.74954e+08
M717.147T797.639							717.147	797.639	9.7026e+07	1.02208e+08	1.4299e+08	1.1041e+08
M371.113T562.867							371.113	562.867	1.73725e+08	1.37211e+08	1.42959e+08	1.51862e+08
M373.093T445.918	skullcapflavone II		0.603265	GMQFOKBGMKVUQZ-UHFFFAOYSA-N	O=C1C=C(OC2=C(OC)C(OC)=C(OC)C(O)=C12)C=3C(O)=CC=CC3OC	C19H18O8	373.093	445.918	1.90839e+08	1.43172e+08	1.42549e+08	1.52499e+08
M194.082T677.689							194.082	677.689	1.49625e+08	1.41837e+08	1.42227e+08	1.39783e+08
M344.122T553.551							344.122	553.551	1.67541e+08	1.50425e+08	1.41311e+08	1.52554e+08
M107.036T1163.730							107.036	1163.73	1.53147e+08	1.43791e+08	1.41245e+08	1.4469e+08
M130.041T1503.470							130.041	1503.47	5.31802e+07	1.37914e+08	1.41067e+08	1.27923e+08
M131.036T1563.740							131.036	1563.74	1.42199e+08	1.39661e+08	1.40811e+08	1.61201e+08
M386.938T30.298							386.938	30.2976	1.46807e+08	1.21151e+08	1.40786e+08	1.45682e+08
M113.024T1619.470							113.024	1619.47	4.69702e+07	1.14703e+08	1.40539e+08	1.49969e+08
M118.041T1214.055							118.041	1214.06	1.09219e+08	1.35175e+08	1.40149e+08	7.85315e+07
M131.036T1447.995							131.036	1447.99	1.23992e+08	1.57525e+08	1.40083e+08	1.58318e+08
M269.082T302.291							269.082	302.291	1.48123e+08	1.03057e+08	1.40031e+08	1.19951e+08
M1113.696T581.814							1113.7	581.814	1.12134e+08	1.5826e+08	1.39848e+08	1.33738e+08
M313.145T736.826							313.145	736.826	1.79022e+08	1.43196e+08	1.39802e+08	1.55124e+08
M296.101T655.820							296.101	655.82	1.79399e+08	1.47281e+08	1.3971e+08	1.57137e+08
M311.223T618.721							311.223	618.721	1.23294e+08	3.05503e+08	1.39608e+08	1.33588e+08
M797.268T33.830							797.268	33.83	1.41451e+08	9.92259e+07	1.39503e+08	1.68455e+08
M131.036T1177.210							131.036	1177.21	1.50103e+08	1.38224e+08	1.39141e+08	1.29372e+08
M393.082T90.290							393.082	90.2904	1.69954e+08	1.26945e+08	1.38376e+08	1.42983e+08
M151.040T59.373							151.04	59.3732	1.74537e+08	1.36268e+08	1.37748e+08	1.63765e+08
M540.330T775.653							540.33	775.653	1.98221e+08	1.84646e+08	1.37221e+08	1.67225e+08
M159.480T414.727							159.48	414.727	1.67331e+08	1.32302e+08	1.37132e+08	1.48132e+08
M502.108T435.300							502.108	435.3	1.63765e+08	1.84043e+08	1.3688e+08	1.44089e+08
M940.498T647.274							940.498	647.274	1.08795e+08	1.36581e+08	1.36288e+08	1.26892e+08
M197.046T415.060							197.046	415.06	1.48816e+08	1.09072e+08	1.3613e+08	1.50174e+08
M671.138T418.959							671.138	418.959	9.93033e+07	8.13987e+07	1.35692e+08	9.82021e+07
M769.235T532.961							769.235	532.961	1.14189e+08	1.39343e+08	1.35113e+08	1.33257e+08
M717.147T667.412							717.147	667.412	1.48369e+08	1.32541e+08	1.34662e+08	1.165e+08
M118.041T1498.725							118.041	1498.72	1.05549e+08	9.33883e+07	1.34245e+08	8.44512e+07
M285.150T671.012							285.15	671.012	1.72538e+08	1.27288e+08	1.34161e+08	1.39973e+08
M401.086T404.888							401.086	404.888	1.54806e+08	1.31394e+08	1.33762e+08	1.34954e+08
M715.130T387.744							715.13	387.744	1.5057e+08	1.55342e+08	1.33647e+08	3.51974e+08
M299.092T517.909							299.092	517.909	1.71407e+08	1.3557e+08	1.33588e+08	1.45407e+08
M539.109T347.830							539.109	347.83	1.9413e+08	1.08776e+08	1.3318e+08	1.22836e+08
M492.104T437.986							492.104	437.986	1.57217e+08	1.39154e+08	1.33157e+08	1.39162e+08
M145.052T1195.930							145.052	1195.93	1.13464e+08	1.63455e+08	1.32957e+08	1.11261e+08
M118.041T1474.180							118.041	1474.18	1.22923e+08	1.12937e+08	1.32576e+08	4.73984e+07
M145.052T1176.640							145.052	1176.64	1.50729e+08	1.39579e+08	1.32534e+08	1.32183e+08
M1256.260T402.632							1256.26	402.632	2.35361e+08	1.43903e+08	1.32033e+08	1.89517e+08
M359.098T88.032							359.098	88.0319	1.88769e+08	1.54066e+08	1.31933e+08	1.57629e+08
M492.100T492.781							492.1	492.781	1.76814e+08	1.28794e+08	1.31669e+08	1.45881e+08
M859.469T539.632							859.469	539.632	1.07394e+08	1.30375e+08	1.30332e+08	8.22742e+07
M313.145T617.663							313.145	617.663	1.69953e+08	1.30142e+08	1.30177e+08	1.43015e+08
M179.035T73.922							179.035	73.9223	2.11634e+08	1.30437e+08	1.30103e+08	1.54759e+08
M413.145T362.934							413.145	362.934	1.12284e+08	1.28761e+08	1.29772e+08	1.24936e+08
M332.195T565.032							332.195	565.032	1.66674e+08	1.28043e+08	1.29578e+08	1.41557e+08
M145.052T1513.795							145.052	1513.8	9.16734e+07	1.01425e+08	1.29423e+08	1.30643e+08
M107.036T1125.785							107.036	1125.79	1.41322e+08	1.33345e+08	1.29088e+08	1.28288e+08
M715.130T362.934							715.13	362.934	1.68097e+08	1.27167e+08	1.28876e+08	1.40089e+08
M879.198T362.668							879.198	362.668	1.79288e+08	9.66055e+07	1.28812e+08	1.60848e+08
M118.041T1272.830							118.041	1272.83	1.24344e+08	8.1502e+07	1.27734e+08	6.83398e+07
M716.135T431.678							716.135	431.678	1.21908e+08	1.15149e+08	1.27732e+08	1.12843e+08
M107.036T1143.560							107.036	1143.56	1.64325e+08	1.17911e+08	1.2722e+08	1.23036e+08
M131.036T1163.720							131.036	1163.72	1.40728e+08	1.27229e+08	1.27034e+08	1.58496e+08
M703.189T34.030							703.189	34.0297	1.64863e+08	1.09102e+08	1.27003e+08	1.51051e+08
M460.167T38.538							460.167	38.5384	1.38859e+08	6.85113e+07	1.26968e+08	1.27415e+08
M717.147T616.447							717.147	616.447	2.45501e+08	2.08909e+08	1.26758e+08	2.45353e+08
M1193.589T656.615							1193.59	656.615	1.49861e+08	1.36756e+08	1.26691e+08	1.41804e+08
M267.102T587.724							267.102	587.724	1.66256e+08	1.35205e+08	1.2669e+08	1.42164e+08
M107.036T1051.980							107.036	1051.98	1.22313e+08	1.97334e+08	1.26472e+08	6.29181e+07
M891.236T339.027							891.236	339.027	1.06951e+08	1.29478e+08	1.26066e+08	1.19129e+08
M313.145T780.544							313.145	780.544	1.69942e+07	1.31133e+08	1.25977e+08	1.61693e+07
M273.960T30.350							273.96	30.3496	1.30068e+08	1.09593e+08	1.25168e+08	1.23117e+08
M874.476T604.218							874.476	604.218	1.05082e+08	1.24314e+08	1.25003e+08	1.09444e+08
M832.469T575.556							832.469	575.556	1.19199e+08	1.27708e+08	1.24948e+08	1.24815e+08
M295.061T460.348							295.061	460.348	6.23308e+08	5.12973e+08	1.24787e+08	5.39885e+08
M193.051T194.179							193.051	194.179	1.76969e+08	1.84989e+08	1.24763e+08	1.51179e+08
M998.718T1569.350							998.718	1569.35	390339	6.76787e+06	1.24745e+08	1.41564e+08
M718.148T453.358							718.148	453.358	3.19202e+08	7.46051e+07	1.24743e+08	1.33887e+08
M157.052T1302.720							157.052	1302.72	8.46584e+07	7.17006e+07	1.23908e+08	9.51418e+07
M315.254T732.833	Methyl hexadecanoate	棕榈酸甲酯	0.981914	FLIACVVOZYBSBS-UHFFFAOYSA-N	CCCCCCCCCCCCCCCC(=O)OC	C17H34O2	315.254	732.833	1.22233e+08	1.3285e+08	1.23797e+08	1.25148e+08
M134.895T1017.975							134.895	1017.98	9.38371e+07	1.50558e+08	1.23537e+08	9.07698e+07
M781.199T42.122							781.199	42.1217	6.48896e+07	1.58212e+08	1.22984e+08	1.26554e+08
M997.232T436.421							997.232	436.421	1.72464e+08	1.14109e+08	1.22937e+08	1.43676e+08
M131.036T1350.540							131.036	1350.54	1.22849e+08	1.64828e+08	1.22828e+08	1.88422e+08
M179.056T825.128							179.056	825.128	4.71097e+07	1.13691e+07	1.2268e+08	6.69513e+07
M736.158T373.313							736.158	373.313	1.36894e+08	1.09331e+08	1.22484e+08	1.21422e+08
M315.088T513.191							315.088	513.191	1.00998e+08	1.21812e+08	1.22425e+08	1.14398e+08
M131.036T1231.860							131.036	1231.86	1.67325e+08	1.63244e+08	1.2221e+08	1.38437e+08
M145.052T1452.180							145.052	1452.18	1.01387e+08	1.39959e+08	1.22157e+08	1.07146e+08
M145.052T1162.040							145.052	1162.04	1.44997e+08	1.41549e+08	1.22144e+08	1.17856e+08
M536.092T381.391							536.092	381.391	1.56496e+08	1.17729e+08	1.22102e+08	1.32313e+08
M307.046T435.185							307.046	435.185	1.76893e+08	1.17214e+08	1.21766e+08	1.22712e+08
M312.226T669.960							312.226	669.96	1.02347e+08	1.28653e+08	1.21696e+08	1.09156e+08
M915.498T617.006							915.498	617.006	7.89236e+07	9.80853e+07	1.21551e+08	9.29567e+07
M697.201T331.510							697.201	331.51	8.59023e+07	1.10908e+08	1.21445e+08	9.94943e+07
M417.079T89.766							417.079	89.7663	1.4889e+08	9.92033e+07	1.21203e+08	1.42885e+08
M863.270T64.272							863.27	64.2725	2.12995e+08	1.8351e+08	1.20844e+08	1.7512e+08
M938.244T338.890							938.244	338.89	9.74828e+07	1.2491e+08	1.20812e+08	1.095e+08
M449.213T334.427							449.213	334.427	9.70427e+07	1.25846e+08	1.20629e+08	1.14107e+08
M735.158T344.839							735.158	344.839	1.69196e+08	1.2211e+08	1.20451e+08	1.98769e+08
M101.499T676.606							101.499	676.606	1.01859e+08	1.16759e+08	1.20405e+08	1.14591e+08
M1436.304T430.979							1436.3	430.979	2.00893e+08	1.17295e+08	1.20367e+08	1.50261e+08
M585.326T358.502							585.326	358.502	8.73719e+07	1.20214e+08	1.20072e+08	1.11268e+08
M328.221T564.888							328.221	564.888	9.27459e+07	1.16791e+08	1.19899e+08	1.11583e+08
M653.341T505.238							653.341	505.238	9.77293e+07	1.20986e+08	1.19866e+08	1.13283e+08
M653.246T343.858							653.246	343.858	9.57523e+07	1.21212e+08	1.19619e+08	1.13342e+08
M1163.575T656.760							1163.57	656.76	1.38567e+08	1.28975e+08	1.1941e+08	1.29618e+08
M310.079T572.053							310.079	572.053	1.44933e+08	1.20829e+08	1.19401e+08	1.30248e+08
M395.099T56.322							395.099	56.3215	1.9008e+08	1.15559e+08	1.19245e+08	1.54952e+08
M329.234T628.894							329.234	628.894	9.6006e+07	1.24971e+08	1.19225e+08	1.11489e+08
M497.121T450.984							497.121	450.984	9.51212e+07	1.12979e+08	1.19154e+08	1.17691e+08
M130.041T1542.390							130.041	1542.39	9.1047e+07	9.55545e+07	1.1878e+08	9.344e+07
M549.161T530.248							549.161	530.248	9.98927e+07	1.18416e+08	1.1836e+08	1.10764e+08
M986.220T437.723							986.22	437.723	1.49282e+08	1.1539e+08	1.18157e+08	1.25163e+08
M299.056T522.186	Kaempferide	山奈素	0.64259	SQFSKOYWJBQGKQ-UHFFFAOYSA-N	O=C1C(O)=C(OC2=CC(O)=CC(O)=C12)C3=CC=C(OC)C=C3	C16H12O6	299.056	522.186	9.76796e+07	1.1523e+08	1.18e+08	1.13005e+08
M295.228T779.726	FA 18:2+1O		0.865923	NPDSHTNEKLQQIJ-UHFFFAOYSA-N	O=C(O)CCCCCCCC(O)C=CC=CCCCCC	C18H32O3	295.228	779.726	1.26089e+08	1.52435e+08	1.17845e+08	1.2838e+08
M239.144T565.386							239.144	565.386	2.3279e+08	1.79498e+08	1.17562e+08	2.00698e+08
M252.052T290.596							252.052	290.596	1.02647e+08	1.05815e+08	1.17473e+08	1.55347e+08
M101.024T1624.155							101.024	1624.15	1.95969e+07	2.1111e+07	1.17367e+08	1.39706e+08
M118.041T1252.010							118.041	1252.01	1.11724e+08	1.04994e+08	1.17215e+08	1.11346e+08
M295.228T749.902							295.228	749.902	1.10694e+08	6.19993e+07	1.17196e+08	5.77518e+07
M274.956T30.298							274.956	30.2976	1.2194e+08	1.05263e+08	1.16971e+08	1.17467e+08
M131.046T38.068	L-ASPARAGINE	L-天冬酰胺	0.952583	DCXYFEDJOCDNAF-UHFFFAOYSA-N	O=C(N)CC(N)C(=O)O	C4H8N2O3	131.046	38.0679	8.13969e+07	5.5941e+07	1.16675e+08	1.04519e+08
M106.041T852.755							106.041	852.755	8.21973e+07	6.04097e+07	1.16242e+08	9.62515e+06
M269.082T524.334							269.082	524.334	1.47291e+08	1.14096e+08	1.16136e+08	1.23957e+08
M1181.626T675.616							1181.63	675.616	1.4497e+08	1.1285e+08	1.15981e+08	1.30482e+08
M998.718T1601.070							998.718	1601.07	766265	7.09975e+06	1.1597e+08	1.19091e+08
M313.072T289.190	cirsimaritin	滨蓟黄素	0.700587	ZIIAJIWLQUVGHB-UHFFFAOYSA-N	O=C1C=C(OC=2C=C(OC)C(OC)=C(O)C12)C=3C=CC(O)=CC3	C17H14O6	313.072	289.19	1.56258e+08	1.11114e+08	1.1594e+08	1.29031e+08
M236.056T210.492							236.056	210.492	1.58024e+08	7.11121e+07	1.15683e+08	1.16861e+08
M429.158T556.407							429.158	556.407	7.9154e+07	1.07412e+08	1.15639e+08	1.08591e+08
M101.024T934.305							101.024	934.305	1.81247e+07	2.77314e+07	1.15537e+08	3.76738e+07
M255.050T92.010	Piscidic Acid		0.845576	TUODPMGCCJSJRH-UHFFFAOYSA-N	O=C(O)C(O)C(O)(C(=O)O)CC1=CC=C(O)C=C1	C11H12O7	255.05	92.0104	1.02409e+08	1.17758e+08	1.15445e+08	1.06029e+08
M355.158T1015.530	rutamarin		0.951967	AWMHMGFGCLBSAY-UHFFFAOYSA-N	O=C1OC=2C=C3OC(CC3=CC2C=C1C(C=C)(C)C)C(OC(=O)C)(C)C	C21H24O5	355.158	1015.53	1.6764e+08	1.37167e+08	1.15426e+08	1.38447e+08
M118.041T1369.150							118.041	1369.15	5.94214e+07	1.05117e+08	1.15389e+08	2.34545e+08
M160.062T138.084							160.062	138.084	9.53948e+07	1.22325e+08	1.15146e+08	1.11974e+08
M131.036T1369.150							131.036	1369.15	1.04642e+08	1.0322e+08	1.14825e+08	1.42314e+08
M417.104T187.347							417.104	187.347	9.58557e+07	1.27161e+08	1.14763e+08	1.12574e+08
M915.498T634.626							915.498	634.626	9.59773e+07	1.12334e+08	1.14542e+08	1.09143e+08
M143.035T41.930							143.035	41.9299	1.54314e+07	2.62536e+07	1.143e+08	1.76258e+07
M299.129T558.426							299.129	558.426	1.46504e+08	1.15187e+08	1.14167e+08	1.31572e+08
M720.155T430.979							720.155	430.979	1.40762e+08	1.11978e+08	1.13753e+08	1.26305e+08
M313.072T384.575							313.072	384.575	1.38255e+08	1.14979e+08	1.13231e+08	1.20291e+08
M145.052T1143.000							145.052	1143	1.45629e+08	9.87664e+07	1.1297e+08	9.35371e+07
M829.457T536.590							829.457	536.59	9.64189e+07	1.16067e+08	1.12621e+08	1.04404e+08
M701.151T455.777							701.151	455.777	1.62734e+08	1.12016e+08	1.1241e+08	1.26394e+08
M283.134T629.990							283.134	629.99	1.52009e+08	1.08743e+08	1.12392e+08	1.1951e+08
M776.555T1141.240							776.555	1141.24	1.12248e+08	1.08167e+08	1.12123e+08	1.19756e+08
M631.189T83.369							631.189	83.3688	1.08799e+08	1.22684e+08	1.11962e+08	1.06137e+08
M159.591T414.727							159.591	414.727	1.35437e+08	1.06705e+08	1.11487e+08	1.18585e+08
M493.114T753.830							493.114	753.83	8.14492e+07	4.98715e+07	1.11383e+08	8.63793e+07
M157.052T1462.000							157.052	1462	6.30991e+07	4.85418e+07	1.11144e+08	5.08484e+07
M911.497T612.018	Soyasapogenol B base + O-HexA-Pen-dHex		0.960956	IBZLICPLPYSFNZ-UHFFFAOYSA-N	O=C(O)C8OC(OC5CCC4(C)(C(CCC2(C)(C4(CC=C1C3CC(C)(C)CC(O)C3(C)(CCC12(C)))))C5(C)(CO)))C(OC7OCC(O)C(O)C7(OC6OC(C)C(O)C(O)C6(O)))C(O)C8(O)	C47H76O17	911.497	612.018	9.35317e+07	1.09777e+08	1.10359e+08	1.05255e+08
M329.103T429.193							329.103	429.193	1.2167e+08	1.07585e+08	1.10106e+08	1.17328e+08
M313.108T478.344							313.108	478.344	1.46972e+08	1.11179e+08	1.09831e+08	1.24508e+08
M145.052T1393.130							145.052	1393.13	1.07673e+08	9.206e+07	1.09766e+08	7.07742e+07
M271.170T708.460							271.17	708.46	1.49451e+08	1.09162e+08	1.09697e+08	1.14161e+08
M435.094T258.205							435.094	258.205	1.55431e+08	1.12171e+08	1.09023e+08	1.2438e+08
M501.104T455.007							501.104	455.007	1.43641e+08	1.13631e+08	1.08845e+08	1.06284e+08
M134.895T782.945							134.895	782.945	5.78089e+07	5.95973e+07	1.08676e+08	5.48746e+07
M418.085T406.430							418.085	406.43	1.29831e+08	1.13643e+08	1.08437e+08	1.79143e+07
M198.049T57.828							198.049	57.8284	5.19172e+07	9.68953e+07	1.08409e+08	2.78657e+07
M956.195T368.387							956.195	368.387	1.75334e+08	1.04343e+08	1.07865e+08	1.29922e+08
M130.041T1292.080							130.041	1292.08	9.31541e+07	8.34977e+07	1.07533e+08	1.06604e+08
M536.093T401.339							536.093	401.339	1.20304e+08	1.19648e+08	1.07414e+08	1.13648e+08
M735.158T332.079							735.158	332.079	1.90788e+08	1.0463e+08	1.07199e+08	1.24971e+08
M175.040T372.221	4-Methylumbelliferone	7-羟基-4-甲基香豆素	0.827183	HSHNITRMYYLLCV-UHFFFAOYSA-N	CC1=CC(=O)OC2=C1C=CC(=C2)O	C10H8O3	175.04	372.221	1.33107e+08	1.09029e+08	1.07046e+08	1.20105e+08
M289.083T340.313							289.083	340.313	8.25627e+07	1.16207e+08	1.06829e+08	1.01322e+08
M718.148T494.091							718.148	494.091	1.1808e+08	7.42998e+07	1.06748e+08	6.31308e+07
M1439.314T414.990							1439.31	414.99	1.25603e+08	9.84533e+07	1.06654e+08	1.09754e+08
M343.212T516.083							343.212	516.083	7.96804e+07	1.01112e+08	1.06511e+08	9.55742e+07
M522.134T360.945							522.134	360.945	1.36779e+08	1.04038e+08	1.06388e+08	1.18907e+08
M837.178T372.107							837.178	372.107	1.5698e+08	1.0165e+08	1.06252e+08	1.18697e+08
M131.036T1481.545							131.036	1481.55	2.0838e+08	1.17023e+08	1.05694e+08	1.45447e+08
M1033.521T540.730							1033.52	540.73	8.27626e+07	1.11942e+08	1.04955e+08	9.75468e+07
M1434.281T416.264							1434.28	416.264	1.16667e+08	8.67937e+07	1.04721e+08	1.02461e+08
M1196.279T439.057							1196.28	439.057	1.51114e+08	1.03741e+08	1.04702e+08	1.2009e+08
M339.050T415.268							339.05	415.268	1.31367e+08	9.39282e+07	1.04602e+08	1.23379e+08
M405.107T38.623							405.107	38.6228	1.32666e+08	1.22206e+08	1.04436e+08	1.09913e+08
M985.217T464.310							985.217	464.31	1.99323e+08	1.07611e+08	1.04075e+08	1.36402e+08
M223.113T587.602							223.113	587.602	1.32085e+08	1.11332e+08	1.03884e+08	1.14695e+08
M118.041T1233.775							118.041	1233.78	1.15419e+08	1.02763e+08	1.03803e+08	5.39011e+07
M239.144T549.265							239.144	549.265	1.27497e+08	1.01553e+08	1.03798e+08	1.16748e+08
M1179.702T656.889							1179.7	656.889	7.46176e+07	1.1596e+08	1.03569e+08	9.69309e+07
M325.202T527.692							325.202	527.692	8.45611e+07	1.06444e+08	1.03524e+08	9.37634e+07
M403.270T530.961							403.27	530.961	8.82441e+07	1.06829e+08	1.03307e+08	9.92643e+07
M879.198T387.174							879.198	387.174	4.07971e+08	3.16101e+08	1.03282e+08	3.39311e+08
M632.203T43.385							632.203	43.3846	1.4135e+08	2.3084e+07	1.03231e+08	1.17395e+08
M325.108T655.357							325.108	655.357	1.60335e+08	1.07259e+08	1.02793e+08	1.35927e+08
M118.041T1177.210							118.041	1177.21	1.12911e+08	1.03357e+08	1.02709e+08	9.20777e+07
M130.041T1525.710							130.041	1525.71	1.99528e+07	6.51419e+07	1.02435e+08	7.84465e+07
M237.040T358.012							237.04	358.012	6.03173e+07	1.03775e+08	1.02282e+08	7.71334e+07
M535.088T391.318							535.088	391.318	1.14636e+08	9.36334e+07	1.0224e+08	1.07703e+08
M101.499T657.545							101.499	657.545	8.83595e+07	1.06003e+08	1.02216e+08	9.62746e+07
M1433.287T416.674							1433.29	416.674	1.18689e+08	9.09105e+07	1.02071e+08	9.62863e+07
M712.104T423.534							712.104	423.534	1.36381e+08	1.0945e+08	1.0158e+08	1.15524e+08
M1137.691T639.659							1137.69	639.659	8.43339e+07	1.06991e+08	1.01509e+08	9.59147e+07
M493.126T338.529							493.126	338.529	7.79268e+07	1.02346e+08	1.01469e+08	8.99978e+07
M109.694T437.486							109.694	437.486	1.29436e+08	9.99361e+07	1.00797e+08	1.10128e+08
M121.052T1499.305							121.052	1499.31	5.96303e+07	4.64729e+07	1.00678e+08	4.69538e+07
M1135.678T640.373							1135.68	640.373	8.77429e+07	1.03109e+08	1.0038e+08	9.52261e+07
M990.243T437.486							990.243	437.486	1.24839e+08	9.30052e+07	9.98168e+07	1.11107e+08
M123.045T89.818							123.045	89.8181	1.29194e+08	1.04567e+08	9.97542e+07	1.03798e+08
M329.139T522.332							329.139	522.332	1.46608e+08	9.92668e+07	9.9672e+07	1.09375e+08
M511.202T328.574							511.202	328.574	8.3925e+07	1.00483e+08	9.95907e+07	9.4712e+07
M622.441T1153.425							622.441	1153.42	1.04994e+08	9.83516e+07	9.9521e+07	1.08977e+08
M543.225T545.441							543.225	545.441	8.12318e+07	1.0304e+08	9.94725e+07	9.73377e+07
M487.342T666.097							487.342	666.097	1.16844e+08	8.84796e+07	9.93664e+07	9.51947e+07
M170.942T1658.760							170.942	1658.76	4.92894e+07	1.09879e+08	9.93136e+07	1.37081e+08
M829.457T563.472							829.457	563.472	7.70531e+07	9.10915e+07	9.93055e+07	8.99728e+07
M121.052T1299.215							121.052	1299.21	7.17847e+07	6.73794e+07	9.84427e+07	7.75639e+07
M134.895T951.030							134.895	951.03	1.04465e+08	9.77015e+07	9.83272e+07	9.8074e+07
M130.041T1577.775							130.041	1577.78	6.40556e+07	5.11092e+07	9.82775e+07	9.62368e+07
M294.216T731.662							294.216	731.662	9.73458e+07	1.04071e+08	9.78323e+07	9.67016e+07
M1255.257T387.668							1255.26	387.668	1.71815e+08	1.02924e+08	9.74829e+07	1.34981e+08
M724.104T394.074							724.104	394.074	9.01971e+07	1.07301e+08	9.74697e+07	9.16923e+07
M987.234T463.899							987.234	463.899	1.83479e+08	9.43384e+07	9.74594e+07	1.22477e+08
M153.019T245.711	2,3-DIHYDROXYBENZOATE	2,3-二羟基苯甲酸酯	0.834103	GLDQAMYCGOIJDV-UHFFFAOYSA-N	C1=CC(=C(C(=C1)O)O)C(=O)O	C7H6O4	153.019	245.711	9.10741e+07	1.03277e+08	9.7439e+07	1.04286e+08
M431.120T82.822							431.12	82.8217	7.25158e+07	1.04237e+08	9.7319e+07	8.67525e+07
M131.036T1302.720							131.036	1302.72	1.81936e+08	1.71299e+08	9.72811e+07	1.80242e+08
M895.169T400.055							895.169	400.055	9.99665e+07	8.23085e+07	9.72267e+07	8.30483e+07
M268.037T454.500							268.037	454.5	8.15274e+07	1.01892e+08	9.71327e+07	9.41777e+07
M296.970T87.780							296.97	87.7804	1.88732e+08	1.12639e+08	9.6965e+07	1.1753e+08
M491.099T402.136							491.099	402.136	9.952e+07	1.33961e+08	9.6916e+07	1.05993e+08
M533.128T421.087							533.128	421.087	6.61276e+07	9.34986e+07	9.68418e+07	8.41886e+07
M296.231T766.091							296.231	766.091	1.07172e+08	1.10196e+08	9.67623e+07	1.03017e+08
M535.088T348.073							535.088	348.073	1.27029e+08	7.58506e+07	9.66711e+07	7.91152e+07
M736.206T339.774							736.206	339.774	6.62678e+07	1.06747e+08	9.65622e+07	8.90624e+07
M509.157T450.527							509.157	450.527	8.19613e+07	9.22658e+07	9.64196e+07	9.49038e+07
M137.024T691.255							137.024	691.255	7.47608e+07	8.27054e+07	9.63665e+07	1.01138e+08
M331.155T494.572							331.155	494.572	1.17609e+08	9.59871e+07	9.60008e+07	1.03579e+08
M172.063T1517.910							172.063	1517.91	1.05991e+08	6.5115e+07	9.5922e+07	4.05552e+07
M167.035T87.824							167.035	87.8237	8.59948e+07	8.93786e+07	9.59156e+07	9.57412e+07
M192.059T77.632							192.059	77.6321	7.90717e+07	1.01608e+08	9.58618e+07	9.39692e+07
M483.236T474.679							483.236	474.679	8.4028e+07	1.06888e+08	9.58409e+07	8.90747e+07
M179.056T191.101							179.056	191.101	2.26323e+07	3.05075e+07	9.56881e+07	4.23252e+07
M551.119T449.251							551.119	449.251	1.29355e+08	1.07237e+08	9.56406e+07	1.1209e+08
M107.036T1105.430							107.036	1105.43	1.23176e+08	1.19118e+08	9.55101e+07	1.1522e+08
M157.052T1585.160							157.052	1585.16	3.8162e+07	5.24608e+07	9.5353e+07	6.13048e+07
M701.213T86.214							701.213	86.2143	1.11705e+08	1.04329e+08	9.52324e+07	1.36971e+08
M313.072T302.413							313.072	302.413	1.37809e+08	9.49741e+07	9.5214e+07	1.0898e+08
M181.072T103.490							181.072	103.49	9.78849e+07	1.30981e+08	9.51065e+07	8.4748e+07
M874.491T566.263							874.491	566.263	7.62568e+07	9.81349e+07	9.49954e+07	8.81847e+07
M106.041T940.526							106.041	940.526	1.26899e+08	1.80101e+08	9.49434e+07	2.59932e+08
M121.052T1523.650							121.052	1523.65	4.61764e+07	4.01948e+07	9.48908e+07	7.27525e+07
M121.029T222.608	3-Hydroxybenzaldehyde	3-羟基苯甲醛	0.999875	IAVREABSGIHHMO-UHFFFAOYSA-N	O=CC=1C=CC=C(O)C1	C7H6O2	121.029	222.608	8.8231e+07	1.01029e+08	9.48148e+07	9.10898e+07
M195.051T66.241							195.051	66.2407	8.01654e+07	9.52164e+07	9.4606e+07	8.61426e+07
M671.143T506.851							671.143	506.851	1.25629e+08	9.18095e+07	9.44523e+07	1.0686e+08
M813.461T636.213							813.461	636.213	8.55015e+07	1.07882e+08	9.43612e+07	8.78168e+07
M549.167T38.352							549.167	38.3524	1.01347e+08	8.56786e+07	9.39494e+07	1.00567e+08
M116.929T752.336							116.929	752.336	9.77202e+07	9.29871e+07	9.38143e+07	9.33048e+07
M157.052T1561.010							157.052	1561.01	4.66155e+07	5.50121e+07	9.38085e+07	1.1175e+08
M137.024T258.750							137.024	258.75	1.63851e+08	1.47115e+08	9.37647e+07	2.37315e+08
M101.499T700.954							101.499	700.954	8.42817e+07	9.38264e+07	9.35139e+07	8.85848e+07
M128.035T422.791							128.035	422.791	6.27476e+07	8.53564e+07	9.34995e+07	9.60434e+07
M313.228T652.050							313.228	652.05	8.34859e+07	9.86526e+07	9.34833e+07	8.35029e+07
M916.489T676.606							916.489	676.606	7.91567e+07	9.1852e+07	9.34567e+07	8.87419e+07
M328.221T584.529							328.221	584.529	8.20237e+07	1.0024e+08	9.28827e+07	9.63224e+07
M718.147T753.283							718.147	753.283	5.45127e+07	4.76563e+07	9.26881e+07	5.75492e+07
M945.503T513.096							945.503	513.096	7.34456e+07	9.46949e+07	9.25634e+07	8.41358e+07
M533.073T390.680							533.073	390.68	1.31811e+08	8.08971e+07	9.23228e+07	9.46071e+07
M383.190T1091.945							383.19	1091.94	1.06398e+08	8.31494e+07	9.22183e+07	1.1163e+08
M312.096T587.602							312.096	587.602	1.18163e+08	9.73486e+07	9.20914e+07	1.01734e+08
M702.194T33.896							702.194	33.8965	1.17491e+08	8.3194e+07	9.19385e+07	9.90044e+07
M874.476T639.659							874.476	639.659	8.12753e+07	9.45671e+07	9.18449e+07	8.91929e+07
M131.035T1618.570							131.035	1618.57	5.86709e+07	8.48408e+07	9.18272e+07	9.62983e+07
M864.268T86.717							864.268	86.7169	1.1335e+08	8.24727e+07	9.17924e+07	9.95741e+07
M116.929T1092.150							116.929	1092.15	8.33086e+07	7.96838e+07	9.15005e+07	8.55795e+07
M440.089T41.299							440.089	41.2987	6.66759e+07	1.16879e+08	9.14997e+07	1.02226e+08
M916.489T657.676							916.489	657.676	7.71606e+07	9.42823e+07	9.14886e+07	8.68183e+07
M537.167T38.538							537.167	38.5384	7.61644e+07	1.12869e+08	9.13142e+07	8.53321e+07
M118.041T1091.035							118.041	1091.04	1.1061e+08	7.38321e+07	9.12248e+07	7.92357e+07
M481.091T338.890							481.091	338.89	8.13131e+07	9.46821e+07	9.10183e+07	9.41952e+07
M130.041T1214.335							130.041	1214.34	6.40607e+07	9.44368e+07	9.10178e+07	3.99489e+07
M121.052T1540.270							121.052	1540.27	4.49005e+07	3.91136e+07	9.08894e+07	7.13109e+07
M116.929T68.232							116.929	68.2321	1.49841e+08	1.60405e+08	9.08455e+07	8.44094e+07
M328.221T544.438							328.221	544.438	7.48082e+07	9.04607e+07	9.0773e+07	8.77982e+07
M331.191T596.965							331.191	596.965	1.26644e+08	9.05796e+07	9.06412e+07	1.02122e+08
M145.052T1563.245							145.052	1563.24	1.79677e+08	1.64109e+08	9.06045e+07	1.1458e+08
M424.177T596.965							424.177	596.965	1.24434e+08	9.51433e+07	9.04025e+07	1.04357e+08
M145.052T1369.350							145.052	1369.35	6.06345e+07	2.01988e+08	9.02871e+07	1.56022e+08
M295.061T478.070							295.061	478.07	1.11831e+08	8.40262e+07	9.00064e+07	9.78972e+07
M712.223T33.963							712.223	33.9633	1.36022e+08	7.01467e+07	8.9952e+07	9.37043e+07
M517.079T487.040							517.079	487.04	1.15888e+08	9.28166e+07	8.97278e+07	1.03025e+08
M118.041T1143.000							118.041	1143	1.10478e+08	9.76854e+07	8.97007e+07	6.70293e+07
M134.018T40.653							134.018	40.653	6.65203e+06	1.15104e+07	8.95785e+07	9.5845e+07
M116.929T559.018							116.929	559.018	7.17265e+07	8.46969e+07	8.95432e+07	9.01439e+07
M221.097T482.585							221.097	482.585	1.2038e+08	9.13398e+07	8.94942e+07	1.00783e+08
M1211.269T436.421							1211.27	436.421	1.29398e+08	8.73347e+07	8.9435e+07	1.05045e+08
M874.476T623.052							874.476	623.052	7.9488e+07	9.20231e+07	8.91228e+07	8.4157e+07
M225.114T476.385							225.114	476.385	7.5136e+07	8.74559e+07	8.90423e+07	8.53444e+07
M275.093T503.587							275.093	503.587	1.18807e+08	8.78941e+07	8.90288e+07	1.03212e+08
M507.129T474.080							507.129	474.08	1.21574e+08	8.96708e+07	8.89905e+07	1.00441e+08
M1194.591T656.615							1194.59	656.615	1.07966e+08	9.57598e+07	8.84953e+07	1.00016e+08
M136.017T158.213							136.017	158.213	8.43203e+07	6.24498e+07	8.84937e+07	8.34822e+07
M666.218T33.963							666.218	33.9633	1.2595e+08	6.55664e+07	8.8427e+07	9.15391e+07
M718.147T650.436							718.147	650.436	1.63288e+07	5.49196e+07	8.84236e+07	5.75077e+07
M327.123T506.738							327.123	506.738	1.16794e+08	9.06316e+07	8.83877e+07	9.90701e+07
M404.105T65.034							404.105	65.0341	8.16178e+07	1.05779e+08	8.80497e+07	6.10825e+07
M536.096T348.113							536.096	348.113	2.14462e+08	5.86738e+07	8.80081e+07	6.09327e+07
M145.052T1479.460							145.052	1479.46	1.26968e+08	5.98258e+07	8.78266e+07	8.18147e+07
M539.137T33.747							539.137	33.7468	1.16972e+08	8.17551e+07	8.75882e+07	9.5194e+07
M325.202T575.305							325.202	575.305	7.91882e+07	9.87072e+07	8.74948e+07	1.9255e+08
M745.214T453.616							745.214	453.616	6.61295e+07	8.73525e+07	8.74343e+07	7.73622e+07
M869.453T598.999							869.453	598.999	7.27848e+07	9.06818e+07	8.73308e+07	8.35557e+07
M307.191T606.905							307.191	606.905	2.55282e+08	2.99373e+08	8.71404e+07	2.33341e+08
M106.041T874.774							106.041	874.774	3.79755e+07	4.90659e+07	8.68628e+07	1.37311e+08
M503.249T551.766							503.249	551.766	5.53305e+07	8.34691e+07	8.67651e+07	8.32919e+07
M325.184T818.589							325.184	818.589	8.03182e+07	1.17763e+08	8.67599e+07	9.00253e+07
M130.041T1591.710							130.041	1591.71	2.08011e+08	1.88496e+08	8.65145e+07	7.50848e+07
M100.934T1092.135							100.934	1092.13	9.89954e+07	8.76172e+07	8.64597e+07	8.41673e+07
M735.398T1016.100							735.398	1016.1	8.50319e+07	1.17752e+08	8.62957e+07	9.92944e+07
M698.418T609.460							698.418	609.46	7.81696e+07	9.2072e+07	8.57079e+07	8.3818e+07
M1080.249T395.683							1080.25	395.683	1.51678e+08	9.19486e+07	8.55548e+07	1.06759e+08
M317.212T823.008							317.212	823.008	1.23763e+08	1.01929e+08	8.55144e+07	1.05114e+08
M179.056T426.402							179.056	426.402	4.63415e+07	3.15604e+07	8.54961e+07	6.40136e+07
M312.226T639.375							312.226	639.375	7.27715e+07	8.66734e+07	8.54702e+07	8.23333e+07
M717.148T779.490							717.148	779.49	2.34429e+08	1.33369e+08	8.51222e+07	2.68181e+08
M173.082T319.800	Suberic acid	辛二酸	0.75124	TYFQFVWCELRYAO-UHFFFAOYSA-N	OC(=O)CCCCCCC(O)=O	C8H14O4	173.082	319.8	7.57653e+07	8.71904e+07	8.49635e+07	8.04418e+07
M130.041T1273.110							130.041	1273.11	9.38531e+07	5.93019e+07	8.49305e+07	4.77246e+07
M763.189T61.126							763.189	61.126	1.32953e+08	5.23813e+07	8.48942e+07	1.2361e+08
M377.087T262.739							377.087	262.739	1.18832e+08	8.34269e+07	8.48531e+07	9.52129e+07
M101.024T856.188							101.024	856.188	3.65965e+07	5.21577e+07	8.48328e+07	3.19342e+07
M1114.700T581.814							1114.7	581.814	6.82032e+07	1.00032e+08	8.46976e+07	8.25233e+07
M304.914T1613.735							304.914	1613.73	7.87229e+07	8.10336e+07	8.46539e+07	8.25258e+07
M443.118T295.246							443.118	295.246	6.82597e+07	8.36664e+07	8.45403e+07	7.66342e+07
M1076.221T388.207							1076.22	388.207	6.74591e+07	4.12851e+07	8.44562e+07	5.00321e+07
M538.106T294.523							538.106	294.523	8.70777e+07	7.80653e+07	8.445e+07	9.98593e+07
M880.200T362.673							880.2	362.673	1.1352e+08	5.69482e+07	8.4421e+07	5.61896e+07
M491.286T500.134							491.286	500.134	7.21671e+07	8.87731e+07	8.35897e+07	8.10966e+07
M420.091T371.967							420.091	371.967	9.77411e+07	8.42988e+07	8.35788e+07	9.53864e+07
M999.722T1601.070							999.722	1601.07	387003	1.75519e+06	8.3314e+07	7.86673e+07
M136.040T330.260	Anthranilic acid	邻氨基苯甲酸	0.999273	RWZYAGGXGHYGMB-UHFFFAOYSA-N	C1=CC=C(C(=C1)C(=O)O)N	C7H7NO2	136.04	330.26	8.7607e+07	8.71574e+07	8.32805e+07	7.94348e+07
M137.024T281.808							137.024	281.808	7.78839e+07	8.43324e+07	8.32774e+07	1.30574e+08
M311.169T769.602							311.169	769.602	7.8149e+07	1.16329e+08	8.31932e+07	8.69749e+07
M157.052T1176.640							157.052	1176.64	4.49109e+07	6.03065e+07	8.31504e+07	5.88315e+07
M580.188T260.326							580.188	260.326	6.79156e+07	8.20217e+07	8.30084e+07	7.71556e+07
M701.217T66.754							701.217	66.7537	6.96099e+07	3.57996e+07	8.29969e+07	9.61791e+07
M157.052T1214.055							157.052	1214.06	5.93795e+07	6.01977e+07	8.28352e+07	3.6993e+07
M533.165T359.589							533.165	359.589	6.23644e+07	8.2605e+07	8.26523e+07	7.70544e+07
M197.046T390.721							197.046	390.721	1.21727e+08	9.86224e+07	8.24357e+07	1.06945e+08
M157.052T1272.830							157.052	1272.83	8.23906e+07	4.96792e+07	8.22897e+07	5.64072e+07
M913.482T630.203							913.482	630.203	6.04264e+07	3.49526e+07	8.21396e+07	7.07049e+07
M489.084T470.368							489.084	470.368	1.30449e+08	8.25064e+07	8.21221e+07	8.65132e+07
M331.155T624.554							331.155	624.554	1.13191e+08	8.27712e+07	8.16393e+07	9.00847e+07
M861.438T604.218							861.438	604.218	7.48842e+07	8.01154e+07	8.16302e+07	7.93384e+07
M794.256T42.088							794.256	42.0881	1.33138e+08	7.79058e+07	8.15462e+07	1.01571e+08
M444.260T489.041							444.26	489.041	6.71615e+07	8.69799e+07	8.14379e+07	7.84355e+07
M388.117T38.730							388.117	38.7301	8.36414e+07	9.96906e+07	8.1396e+07	6.89967e+07
M215.129T516.308							215.129	516.308	7.17195e+07	8.48551e+07	8.13194e+07	7.8803e+07
M172.063T1578.855							172.063	1578.86	6.1574e+07	4.30778e+07	8.11157e+07	5.1265e+07
M172.063T1466.960							172.063	1466.96	7.66057e+07	6.2469e+07	8.10963e+07	6.00477e+07
M345.170T632.907							345.17	632.907	8.92526e+07	7.96145e+07	8.08172e+07	8.25232e+07
M193.051T269.944							193.051	269.944	7.18011e+07	8.09382e+07	8.07444e+07	8.60879e+07
M983.206T463.776							983.206	463.776	1.49301e+08	8.10822e+07	8.06929e+07	1.02459e+08
M161.045T473.330							161.045	473.33	3.41226e+07	2.49615e+07	8.05926e+07	5.21363e+07
M503.160T37.515							503.16	37.5145	1.04842e+08	7.56992e+07	8.0401e+07	8.6284e+07
M171.068T1286.400							171.068	1286.4	5.42251e+07	4.5032e+07	8.02452e+07	2.72528e+07
M172.098T264.335							172.098	264.335	7.25334e+07	9.50709e+07	8.01898e+07	8.20603e+07
M271.228T916.887							271.228	916.887	9.76367e+07	1.07368e+08	7.98079e+07	9.12984e+07
M146.939T1633.595							146.939	1633.6	7.95838e+07	3.97793e+07	7.97566e+07	8.0952e+07
M1155.706T603.659							1155.71	603.659	7.05893e+07	1.21363e+08	7.96512e+07	1.07304e+08
M172.063T1449.580							172.063	1449.58	1.14972e+08	3.52259e+07	7.941e+07	1.12361e+08
M290.088T44.638							290.088	44.6379	9.47189e+07	3.98758e+07	7.93856e+07	8.43464e+07
M812.265T45.191							812.265	45.1905	5.47461e+07	8.23892e+07	7.91136e+07	4.48867e+07
M718.147T631.702							718.147	631.702	8.68097e+07	6.93925e+06	7.91064e+07	8.05344e+07
M493.114T348.073							493.114	348.073	1.15073e+08	9.1444e+07	7.90785e+07	1.05188e+08
M295.061T419.150							295.061	419.15	9.51736e+07	4.68963e+07	7.90262e+07	4.30652e+07
M299.129T595.395							299.129	595.395	1.10491e+08	8.5441e+07	7.88269e+07	8.93608e+07
M130.041T1194.380							130.041	1194.38	6.84291e+07	8.32159e+07	7.88057e+07	8.4447e+07
M749.137T415.619							749.137	415.619	7.62846e+07	3.18417e+07	7.86036e+07	7.45545e+07
M431.214T353.414							431.214	353.414	5.95123e+07	7.79346e+07	7.85277e+07	7.2498e+07
M669.123T421.851							669.123	421.851	9.29143e+07	8.1583e+07	7.82568e+07	8.00392e+07
M131.036T1091.020							131.036	1091.02	1.02293e+08	6.73138e+07	7.8224e+07	7.89367e+07
M118.041T1451.280							118.041	1451.28	9.04709e+07	1.56493e+08	7.81655e+07	7.86044e+07
M490.088T450.924							490.088	450.924	9.68944e+07	8.26487e+07	7.81309e+07	8.94145e+07
M130.041T1142.725							130.041	1142.72	3.62679e+07	5.4327e+07	7.80193e+07	7.26878e+07
M160.062T59.373							160.062	59.3732	4.33056e+07	4.70313e+07	7.79337e+07	7.14247e+07
M1182.626T675.616							1182.63	675.616	1.05339e+08	7.94197e+07	7.78903e+07	9.06075e+07
M112.988T435.300							112.988	435.3	9.29999e+07	7.62827e+07	7.78881e+07	7.31325e+07
M871.468T563.062							871.468	563.062	6.34792e+07	7.68133e+07	7.78575e+07	7.41615e+07
M331.155T659.363							331.155	659.363	1.06243e+08	7.92547e+07	7.78537e+07	8.28007e+07
M1164.579T656.760							1164.58	656.76	9.43884e+07	8.75404e+07	7.76098e+07	8.68484e+07
M628.300T672.542							628.3	672.542	1.12653e+08	7.26881e+07	7.75265e+07	7.97639e+07
M193.050T349.755							193.05	349.755	6.66239e+07	6.73526e+07	7.75061e+07	6.81356e+07
M171.067T1541.260							171.067	1541.26	3.03715e+07	1.9574e+07	7.74378e+07	5.97081e+07
M433.053T84.751							433.053	84.7507	3.29875e+07	3.47165e+07	7.73592e+07	1.77296e+07
M329.176T695.456							329.176	695.456	8.34718e+07	7.65806e+07	7.71591e+07	7.5554e+07
M695.183T314.370							695.183	314.37	6.57103e+07	7.82616e+07	7.7131e+07	7.20229e+07
M684.230T38.872							684.23	38.8724	6.70055e+07	1.17915e+08	7.70246e+07	6.90941e+07
M295.022T61.096							295.022	61.0962	3.73167e+07	4.40329e+07	7.70238e+07	6.82918e+07
M332.158T555.476							332.158	555.476	9.35612e+07	1.77797e+08	7.69482e+07	8.17934e+07
M172.063T1250.075							172.063	1250.08	7.88337e+07	6.27208e+07	7.69271e+07	4.35461e+07
M1277.754T557.247							1277.75	557.247	5.52023e+07	7.45503e+07	7.67783e+07	7.06685e+07
M1135.230T372.855							1135.23	372.855	1.21838e+08	6.3228e+07	7.6682e+07	8.59458e+07
M315.197T770.539							315.197	770.539	9.881e+07	8.01179e+07	7.65584e+07	8.84023e+07
M328.221T643.816							328.221	643.816	6.48156e+07	7.88452e+07	7.64079e+07	7.1193e+07
M476.279T732.812							476.279	732.812	8.345e+07	8.28224e+07	7.6386e+07	8.0887e+07
M179.035T395.683							179.035	395.683	8.03767e+07	7.57867e+07	7.62393e+07	7.77303e+07
M145.052T1123.575							145.052	1123.58	1.10034e+08	1.09782e+08	7.6201e+07	1.07497e+08
M130.041T1304.785							130.041	1304.79	8.63243e+07	8.67067e+07	7.60716e+07	9.93756e+07
M120.057T1435.600							120.057	1435.6	6.77469e+07	5.89229e+07	7.58917e+07	3.19027e+07
M130.041T1407.350							130.041	1407.35	8.12215e+07	5.80671e+07	7.584e+07	6.04113e+07
M327.217T511.969							327.217	511.969	6.43473e+07	7.56751e+07	7.57472e+07	6.99802e+07
M285.066T454.500							285.066	454.5	6.26923e+07	7.66475e+07	7.56508e+07	7.50616e+07
M315.160T721.711							315.16	721.711	9.82013e+07	7.82802e+07	7.55764e+07	8.56062e+07
M309.208T688.734							309.208	688.734	2.84119e+07	3.11259e+07	7.55728e+07	2.9534e+07
M649.345T781.896							649.345	781.896	7.94301e+07	9.40498e+07	7.55435e+07	8.2027e+07
M279.072T58.581							279.072	58.5814	6.02374e+07	7.9596e+07	7.55005e+07	7.0557e+07
M330.143T533.677							330.143	533.677	9.97293e+07	7.6898e+07	7.53091e+07	8.16946e+07
M321.041T436.149							321.041	436.149	3.02762e+07	2.41221e+07	7.52427e+07	2.65427e+07
M221.097T449.617							221.097	449.617	9.03467e+07	7.57173e+07	7.52361e+07	8.68956e+07
M291.088T226.588							291.088	226.588	6.7302e+07	1.81728e+08	7.50832e+07	7.7029e+07
M795.453T626.941	alpha-Hederin		0.960826	KEOITPILCOILGM-UHFFFAOYSA-N	CC1OC(OC2C(O)C(O)COC2OC2CCC3(C)C(CCC4(C)C3CC=C3C5CC(C)(C)CCC5(CCC43C)C(O)=O)C2(C)CO)C(O)C(O)C1O	C41H66O12	795.453	626.941	6.3488e+07	8.19935e+07	7.49413e+07	7.1937e+07
M721.154T414.727							721.154	414.727	8.5705e+07	7.47415e+07	7.49022e+07	8.31751e+07
M345.228T565.717							345.228	565.717	9.68895e+07	7.64131e+07	7.46963e+07	6.68911e+07
M293.045T414.765							293.045	414.765	6.1586e+07	3.424e+07	7.44273e+07	7.81984e+07
M145.052T1427.080							145.052	1427.08	7.58891e+07	6.53254e+07	7.44079e+07	2.08865e+08
M758.541T1172.620							758.541	1172.62	8.02184e+07	7.25921e+07	7.43807e+07	7.79003e+07
M172.063T1593.895							172.063	1593.89	1.72515e+08	2.02075e+08	7.43768e+07	6.18557e+07
M1078.227T400.459							1078.23	400.459	1.36181e+08	9.70643e+07	7.43539e+07	1.07422e+08
M459.135T51.434							459.135	51.4338	7.69142e+07	7.97474e+07	7.43469e+07	7.5855e+07
M715.130T302.752							715.13	302.752	4.73291e+07	2.74007e+07	7.42599e+07	1.59421e+08
M131.036T1141.810							131.036	1141.81	1.4922e+08	1.15814e+08	7.4213e+07	9.53466e+07
M361.223T367.729							361.223	367.729	5.16466e+07	7.33734e+07	7.41946e+07	6.59209e+07
M117.019T39.764	SUCCINATE	琥珀酸盐	0.997568	KDYFGRWQOYBRFD-UHFFFAOYSA-N	C(CC(=O)O)C(=O)O	C4H6O4	117.019	39.7644	8.81592e+07	7.663e+07	7.41396e+07	7.59509e+07
M120.057T1294.695							120.057	1294.69	6.70671e+07	5.87335e+07	7.40704e+07	3.63849e+07
M998.718T1401.710							998.718	1401.71	81546.1	5.28867e+06	7.39809e+07	1.86838e+08
M413.069T672.542							413.069	672.542	9.31276e+07	7.593e+07	7.39183e+07	7.57187e+07
M683.227T64.564							683.227	64.5641	5.69939e+07	8.98902e+07	7.38983e+07	5.54626e+07
M149.061T214.909							149.061	214.909	6.78923e+07	8.3349e+07	7.3888e+07	7.36383e+07
M130.041T1252.010							130.041	1252.01	9.60649e+07	8.14012e+07	7.38429e+07	7.51421e+07
M509.109T438.000							509.109	438	9.49657e+07	8.49264e+07	7.37559e+07	7.46826e+07
M493.114T631.250							493.114	631.25	6.53025e+07	3.83386e+07	7.37218e+07	6.06311e+07
M329.139T547.141							329.139	547.141	1.15973e+08	7.78345e+07	7.37191e+07	9.38158e+07
M106.041T906.638							106.041	906.638	5.08219e+07	8.91382e+07	7.37107e+07	1.9224e+08
M447.114T127.780							447.114	127.78	8.45612e+07	7.7318e+07	7.3643e+07	7.34068e+07
M121.052T1271.690							121.052	1271.69	7.21682e+07	4.45912e+07	7.36378e+07	7.00524e+07
M653.341T470.479							653.341	470.479	1.3511e+08	7.3761e+07	7.35156e+07	6.95556e+07
M807.230T466.257							807.23	466.257	1.36497e+08	7.86555e+07	7.34133e+07	9.73433e+07
M331.155T587.724							331.155	587.724	1.40639e+08	6.87551e+07	7.33746e+07	1.0128e+08
M916.489T700.954							916.489	700.954	6.5257e+07	7.35429e+07	7.33347e+07	6.90629e+07
M302.125T307.325							302.125	307.325	6.14564e+07	7.46058e+07	7.31337e+07	7.07984e+07
M900.198T397.548							900.198	397.548	1.00765e+08	6.93911e+07	7.3097e+07	7.52375e+07
M977.485T613.120							977.485	613.12	6.31078e+07	7.17178e+07	7.30457e+07	6.69462e+07
M157.052T1252.010							157.052	1252.01	7.85473e+07	7.11443e+07	7.27307e+07	7.01736e+07
M493.114T582.859							493.114	582.859	8.05501e+07	9.36448e+07	7.27245e+07	7.06899e+07
M447.114T105.978							447.114	105.978	9.25174e+07	7.23446e+07	7.26754e+07	7.61639e+07
M281.067T269.824							281.067	269.824	6.02194e+07	7.19327e+07	7.26712e+07	6.49105e+07
M375.184T556.407							375.184	556.407	5.6639e+07	7.40694e+07	7.26515e+07	6.9855e+07
M539.119T263.180							539.119	263.18	1.93373e+08	1.33141e+08	7.25469e+07	1.56674e+08
M101.061T78.159							101.061	78.1591	4.52992e+07	7.84785e+07	7.25253e+07	7.07012e+07
M305.176T631.759							305.176	631.759	7.07886e+07	7.73429e+07	7.24201e+07	7.13047e+07
M377.087T276.158							377.087	276.158	1.04855e+08	7.20651e+07	7.23475e+07	8.1516e+07
M388.117T65.041							388.117	65.0406	5.76629e+07	7.81847e+07	7.22772e+07	6.7891e+07
M102.949T1632.240							102.949	1632.24	7.4632e+07	7.29054e+07	7.22024e+07	7.16764e+07
M630.176T84.059							630.176	84.059	6.64355e+07	7.57247e+07	7.21752e+07	7.28939e+07
M607.168T345.637							607.168	345.637	5.63673e+07	8.57143e+07	7.17909e+07	6.64973e+07
M635.214T37.698							635.214	37.6976	5.85445e+07	7.00868e+07	7.17462e+07	7.07365e+07
M107.036T1015.660							107.036	1015.66	6.17716e+07	6.59634e+07	7.16889e+07	6.66426e+07
M551.119T384.469							551.119	384.469	2.69043e+07	1.35298e+07	7.15297e+07	1.03975e+08
M101.024T67.323							101.024	67.3229	5.03939e+07	6.74561e+07	7.15265e+07	6.8645e+07
M593.186T432.922							593.186	432.922	3.18453e+07	4.62419e+07	7.13582e+07	4.03126e+07
M145.052T1067.950							145.052	1067.95	4.46226e+07	6.56719e+07	7.13416e+07	6.17016e+07
M577.263T354.825							577.263	354.825	5.11241e+07	7.69684e+07	7.11369e+07	6.73022e+07
M475.088T316.091							475.088	316.091	9.82053e+07	6.76706e+07	7.11191e+07	7.6767e+07
M651.323T477.217							651.323	477.217	5.36593e+07	6.8121e+07	7.10907e+07	1.0871e+08
M116.929T1015.295							116.929	1015.29	9.14127e+07	8.02549e+07	7.09611e+07	8.28628e+07
M736.392T1016.100							736.392	1016.1	6.92885e+07	9.66898e+07	7.09418e+07	7.99044e+07
M595.290T746.249							595.29	746.249	9.72782e+07	8.97477e+07	7.08746e+07	8.60829e+07
M359.149T570.295							359.149	570.295	8.93883e+07	7.38802e+07	7.07367e+07	8.16957e+07
M118.041T1351.680							118.041	1351.68	5.85113e+07	1.09812e+08	7.0721e+07	1.30033e+08
M562.314T722.143							562.314	722.143	6.59763e+07	8.05691e+07	7.06904e+07	6.81704e+07
M121.052T1213.110							121.052	1213.11	7.04966e+07	7.42472e+07	7.06226e+07	6.13581e+07
M116.025T1524.680							116.025	1524.68	6.1627e+07	2.79157e+07	7.05722e+07	3.84885e+07
M145.052T1104.870							145.052	1104.87	1.16014e+08	9.15556e+07	7.05143e+07	9.65494e+07
M903.449T657.545							903.449	657.545	6.40676e+07	7.2819e+07	7.0513e+07	6.86008e+07
M654.344T495.533							654.344	495.533	5.79279e+07	1.22831e+08	7.04852e+07	6.97162e+07
M101.024T86.135							101.024	86.1354	7.19011e+07	8.64712e+07	7.03076e+07	5.45724e+07
M106.041T828.618							106.041	828.618	4.7691e+07	3.92243e+07	7.02991e+07	6.30874e+07
M731.125T417.758							731.125	417.758	6.59877e+07	7.98207e+07	7.02348e+07	6.15045e+07
M180.038T209.302							180.038	209.302	9.10184e+07	7.03972e+07	7.02151e+07	7.9366e+07
M229.035T56.076							229.035	56.0761	8.63442e+07	6.44568e+07	7.01783e+07	7.17989e+07
M597.125T344.576							597.125	344.576	8.22751e+07	5.54314e+07	7.0168e+07	7.00942e+07
M341.196T502.024							341.196	502.024	5.98815e+07	7.23829e+07	7.01599e+07	6.58795e+07
M120.057T1502.835							120.057	1502.84	3.50658e+07	1.13881e+08	7.01349e+07	3.84328e+07
M161.045T345.160							161.045	345.16	5.28448e+07	6.64655e+07	7.01185e+07	1.99179e+07
M325.202T559.135							325.202	559.135	4.27176e+07	5.12673e+07	7.00831e+07	4.58481e+07
M1180.711T656.881							1180.71	656.881	4.81924e+07	7.57532e+07	7.00527e+07	6.33028e+07
M391.191T508.268							391.191	508.268	5.82665e+07	7.39557e+07	7.00365e+07	6.74388e+07
M237.041T239.803							237.041	239.803	6.33744e+07	7.44911e+07	6.99925e+07	4.80383e+07
M239.144T629.774							239.144	629.774	9.57161e+07	7.06335e+07	6.99584e+07	7.63039e+07
M934.880T428.294							934.88	428.294	6.46305e+07	6.63336e+07	6.99095e+07	6.88617e+07
M321.041T387.392							321.041	387.392	1.24098e+08	7.11596e+07	6.98932e+07	7.87306e+07
M179.056T932.620							179.056	932.62	3.85727e+07	4.32089e+07	6.98601e+07	5.33289e+07
M817.073T413.148							817.073	413.148	6.66976e+07	1.13942e+08	6.98448e+07	7.02602e+07
M903.449T677.153							903.449	677.153	6.51268e+07	6.96571e+07	6.97149e+07	6.92009e+07
M145.052T1091.325							145.052	1091.33	1.35551e+08	9.44025e+07	6.96988e+07	9.54928e+07
M118.041T1162.040							118.041	1162.04	1.11441e+08	1.00909e+08	6.95988e+07	9.40963e+07
M135.030T34.941							135.03	34.9415	4.99889e+07	5.33781e+07	6.95345e+07	5.07145e+07
M179.056T598.815							179.056	598.815	3.26209e+07	2.70779e+07	6.95235e+07	4.72082e+07
M120.057T1177.210							120.057	1177.21	4.62162e+07	4.80827e+07	6.9498e+07	4.70665e+07
M537.144T64.597							537.144	64.5965	8.41862e+07	5.94342e+07	6.91849e+07	4.14131e+07
M125.097T394.622							125.097	394.622	5.37667e+07	7.57934e+07	6.91829e+07	6.02849e+07
M301.108T463.263							301.108	463.263	5.65795e+07	7.5498e+07	6.91505e+07	6.41232e+07
M819.432T580.359							819.432	580.359	6.30015e+07	9.17493e+07	6.9069e+07	9.42959e+07
M120.057T1578.905							120.057	1578.9	3.44987e+07	3.44749e+07	6.90434e+07	5.93394e+07
M463.218T293.981							463.218	293.981	9.38117e+07	6.75048e+07	6.89754e+07	7.64887e+07
M477.119T467.478							477.119	467.478	8.674e+07	6.82556e+07	6.88754e+07	7.49944e+07
M721.200T41.840							721.2	41.84	4.53076e+07	7.35534e+07	6.85548e+07	6.76702e+07
M243.196T784.345							243.196	784.345	6.64563e+07	7.68667e+07	6.84254e+07	6.85673e+07
M118.041T1394.190							118.041	1394.19	9.24967e+07	1.09763e+08	6.82656e+07	1.00224e+08
M145.052T1337.470							145.052	1337.47	1.16717e+08	1.82717e+08	6.82289e+07	1.0957e+08
M874.491T585.076							874.491	585.076	5.84796e+07	7.107e+07	6.82054e+07	6.62679e+07
M1256.259T387.624							1256.26	387.624	1.17698e+08	6.78197e+07	6.82031e+07	9.17413e+07
M118.041T1067.120							118.041	1067.12	4.0022e+07	7.14118e+07	6.81207e+07	5.40114e+07
M129.019T62.873							129.019	62.8725	5.65149e+07	7.10385e+07	6.80349e+07	6.07397e+07
M1157.716T600.944							1157.72	600.944	4.95523e+07	3.92439e+07	6.79032e+07	3.41738e+07
M503.235T327.449							503.235	327.449	5.90019e+07	7.03478e+07	6.78079e+07	6.35232e+07
M130.041T1161.480							130.041	1161.48	8.40921e+07	6.52485e+07	6.77354e+07	4.67444e+07
M130.041T1177.210							130.041	1177.21	8.05677e+07	7.18994e+07	6.76031e+07	6.26471e+07
M1136.678T640.373							1136.68	640.373	5.65852e+07	6.65727e+07	6.76021e+07	6.38525e+07
M121.052T1588.480							121.052	1588.48	1.63392e+08	4.36213e+07	6.74898e+07	4.89699e+07
M735.158T315.509							735.158	315.509	9.28995e+07	1.01536e+08	6.73404e+07	9.67906e+06
M601.139T40.933							601.139	40.9326	2.80504e+07	9.49567e+07	6.73307e+07	6.49272e+07
M101.024T763.818							101.024	763.818	4.04072e+07	7.67945e+07	6.73123e+07	9.9176e+07
M861.438T640.092							861.438	640.092	6.48925e+07	6.71435e+07	6.72165e+07	6.76071e+07
M985.504T647.418							985.504	647.418	5.59672e+07	6.8299e+07	6.71492e+07	6.48177e+07
M297.113T523.957							297.113	523.957	8.83331e+07	6.55946e+07	6.70986e+07	7.24239e+07
M134.895T845.929							134.895	845.929	4.8019e+07	4.06176e+07	6.70512e+07	4.61235e+07
M118.051T34.366							118.051	34.3661	4.91809e+07	7.06123e+07	6.69876e+07	6.14693e+07
M197.046T372.107							197.046	372.107	8.3831e+07	7.05312e+07	6.69394e+07	7.66749e+07
M325.202T628.118							325.202	628.118	3.68412e+07	4.84073e+07	6.68596e+07	4.35857e+07
M134.895T647.922							134.895	647.922	2.87038e+07	1.77307e+07	6.67643e+07	2.3176e+07
M473.276T579.619							473.276	579.619	3.99101e+07	5.11566e+07	6.67387e+07	4.68276e+07
M541.168T85.582							541.168	85.5815	4.83275e+07	6.37247e+07	6.67327e+07	2.3325e+07
M861.438T623.524							861.438	623.524	5.95626e+07	6.5065e+07	6.67316e+07	6.51465e+07
M487.265T517.393							487.265	517.393	5.39443e+07	6.91316e+07	6.67253e+07	6.12716e+07
M234.970T87.503							234.97	87.5028	1.25786e+08	7.87235e+07	6.66359e+07	7.8149e+07
M565.335T760.643							565.335	760.643	7.16744e+07	8.39481e+07	6.66164e+07	7.26459e+07
M181.050T139.774							181.05	139.774	8.8303e+07	6.41406e+07	6.65874e+07	7.22209e+07
M130.041T1563.740							130.041	1563.74	4.88907e+07	1.08872e+08	6.65159e+07	1.31569e+08
M112.012T47.706							112.012	47.7059	4.18076e+07	4.46331e+07	6.64607e+07	4.54263e+07
M1041.252T363.696							1041.25	363.696	8.24057e+07	5.53006e+07	6.64064e+07	6.99382e+07
M551.119T420.552							551.119	420.552	7.93566e+07	6.88607e+07	6.63622e+07	7.14286e+07
M718.147T533.234							718.147	533.234	5.98137e+07	5.69821e+07	6.63231e+07	9.25469e+07
M1141.628T639.651							1141.63	639.651	8.78798e+07	6.62159e+07	6.63164e+07	7.52958e+07
M341.109T143.126							341.109	143.126	8.80692e+07	2.46456e+08	6.63124e+07	3.37388e+08
M976.734T1601.475							976.734	1601.47	9.01771e+07	1.1223e+08	6.62964e+07	4.89185e+07
M1133.659T603.121							1133.66	603.121	6.25181e+07	7.32486e+07	6.6193e+07	6.58133e+07
M745.428T1015.630							745.428	1015.63	7.58774e+07	8.86852e+07	6.60812e+07	8.25014e+07
M172.063T1417.780							172.063	1417.78	3.41411e+07	3.07764e+07	6.60643e+07	4.29215e+07
M153.019T105.695	Gentisic acid	龙胆酸	0.941622	WXTMDXOMEHJXQO-UHFFFAOYSA-N	C1=CC(=C(C=C1O)C(=O)O)O	C7H6O4	153.019	105.695	7.90382e+07	6.67702e+07	6.60592e+07	5.12516e+07
M331.191T714.624	5-[2-(furan-3-yl)ethyl]-8a-(hydroxymethyl)-5,6-dimethyl-3,4,4a,6,7,8-hexahydronaphthalene-1-carboxylic acid	车桑子酸	0.602759	PHKSUFCCGLWIMC-UHFFFAOYSA-N	O=C(O)C1=CCCC2C1(CO)CCC(C)C2(C)CCC3=COC=C3	C20H28O4	331.191	714.624	8.24844e+07	6.77195e+07	6.59321e+07	6.80431e+07
M474.165T38.337							474.165	38.3374	5.36306e+07	4.75872e+07	6.58933e+07	7.4012e+07
M991.193T419.080							991.193	419.08	6.31438e+07	7.12395e+07	6.5871e+07	6.77238e+07
M931.228T428.947							931.228	428.947	6.47721e+07	6.47835e+07	6.58673e+07	6.73212e+07
M593.039T437.723							593.039	437.723	6.89121e+07	6.46445e+07	6.57474e+07	6.78015e+07
M115.921T1601.315							115.921	1601.32	5.20279e+07	5.47208e+07	6.56974e+07	6.26264e+07
M667.407T609.064							667.407	609.064	5.61933e+07	6.44954e+07	6.56833e+07	6.44418e+07
M857.242T47.402							857.242	47.4016	5.92238e+07	4.82201e+07	6.5497e+07	7.22084e+07
M491.286T519.938							491.286	519.938	5.70961e+07	6.76772e+07	6.54376e+07	6.31194e+07
M455.352T1085.975							455.352	1085.97	5.16725e+07	6.30655e+07	6.53181e+07	6.44321e+07
M718.147T731.994							718.147	731.994	6.75512e+07	6.55207e+07	6.53129e+07	4.97048e+07
M201.113T453.389	Sebacic acid	癸二酸	0.894104	CXMXRPHRNRROMY-UHFFFAOYSA-N	OC(=O)CCCCCCCCC(O)=O	C10H18O4	201.113	453.389	5.60778e+07	6.89051e+07	6.50822e+07	6.15228e+07
M206.082T305.341							206.082	305.341	5.92252e+07	6.81185e+07	6.50688e+07	6.17605e+07
M157.052T1235.690							157.052	1235.69	7.19215e+07	6.8644e+07	6.50331e+07	2.90852e+07
M869.453T617.109							869.453	617.109	5.59045e+07	6.7208e+07	6.49753e+07	6.83054e+07
M130.041T1233.775							130.041	1233.78	8.6298e+07	7.99311e+07	6.49599e+07	4.52532e+07
M361.198T334.723							361.198	334.723	5.09886e+07	6.58161e+07	6.48767e+07	6.65485e+07
M381.065T489.041							381.065	489.041	5.51264e+07	6.74983e+07	6.48648e+07	6.23285e+07
M120.057T1231.290							120.057	1231.29	6.17624e+07	5.51778e+07	6.48646e+07	6.00145e+07
M284.065T339.027							284.065	339.027	5.50016e+07	6.51781e+07	6.48389e+07	6.07677e+07
M492.102T450.527							492.102	450.527	7.65768e+07	6.52093e+07	6.46871e+07	6.95305e+07
M188.101T394.622							188.101	394.622	4.65324e+07	7.22134e+07	6.46739e+07	5.62031e+07
M134.895T1092.505							134.895	1092.51	6.54837e+07	6.39353e+07	6.45685e+07	7.77332e+07
M327.217T491.476							327.217	491.476	5.20514e+07	6.97287e+07	6.4511e+07	6.19002e+07
M993.519T513.624							993.519	513.624	5.05043e+07	6.70669e+07	6.44452e+07	5.98242e+07
M100.934T1015.630							100.934	1015.63	8.12567e+07	6.80404e+07	6.44279e+07	7.09506e+07
M315.071T85.252							315.071	85.2518	4.97431e+07	3.88101e+07	6.42185e+07	6.76488e+07
M116.929T1602.300							116.929	1602.3	5.20303e+07	4.83783e+07	6.41037e+07	5.13842e+07
M273.145T269.770							273.145	269.77	5.58876e+07	6.48398e+07	6.41011e+07	6.05599e+07
M118.041T1542.205							118.041	1542.2	5.68502e+07	1.18239e+08	6.40841e+07	1.25475e+08
M345.228T450.840							345.228	450.84	5.48423e+07	6.95395e+07	6.40671e+07	6.19692e+07
M510.169T462.204							510.169	462.204	3.19701e+07	4.22906e+07	6.3978e+07	3.33093e+07
M288.165T344.798							288.165	344.798	5.35247e+07	6.76527e+07	6.37683e+07	6.14955e+07
M271.061T573.851	Naringenin chalcone	柚皮苷查尔酮	0.715491	YQHMWTPYORBCMF-ZZXKWVIFSA-N	C1=CC(=CC=C1C=CC(=O)C2=C(C=C(C=C2O)O)O)O	C15H12O5	271.061	573.851	4.99612e+07	6.47191e+07	6.37362e+07	5.65527e+07
M903.449T701.145							903.449	701.145	5.8435e+07	6.04127e+07	6.36461e+07	6.12998e+07
M520.095T387.646							520.095	387.646	7.80668e+07	6.13724e+07	6.36325e+07	6.66935e+07
M118.041T1426.215							118.041	1426.21	6.21221e+07	4.94705e+07	6.35336e+07	7.26565e+07
M172.063T1213.690							172.063	1213.69	3.05875e+07	7.47017e+07	6.34236e+07	5.92635e+07
M803.239T356.267							803.239	356.267	4.80666e+07	6.59926e+07	6.33994e+07	6.28557e+07
M131.036T1124.090							131.036	1124.09	4.49026e+07	7.57658e+07	6.33867e+07	9.54069e+07
M172.063T1175.460							172.063	1175.46	2.99883e+07	3.09642e+07	6.334e+07	3.97063e+07
M137.024T454.437							137.024	454.437	8.46711e+07	5.97818e+07	6.33321e+07	5.54231e+07
M327.123T598.755							327.123	598.755	9.37298e+07	5.77139e+07	6.3324e+07	6.30926e+07
M299.078T132.988							299.078	132.988	9.13614e+07	6.81224e+07	6.33094e+07	7.51614e+07
M1212.270T436.421							1212.27	436.421	8.82614e+07	6.13372e+07	6.32743e+07	7.23644e+07
M549.167T63.686							549.167	63.686	6.97449e+07	4.06862e+07	6.32208e+07	5.92757e+07
M118.041T1563.805							118.041	1563.81	6.72148e+07	5.29662e+07	6.31989e+07	6.26789e+07
M535.088T442.570							535.088	442.57	8.19885e+07	6.01278e+07	6.30319e+07	6.85699e+07
M935.385T428.294							935.385	428.294	5.68388e+07	6.03779e+07	6.29455e+07	6.07845e+07
M1437.301T430.933							1437.3	430.933	9.45083e+07	5.30858e+07	6.2866e+07	6.74772e+07
M833.154T371.967							833.154	371.967	8.02722e+07	5.89037e+07	6.27791e+07	6.20082e+07
M733.140T388.291							733.14	388.291	1.45311e+08	7.36739e+07	6.26973e+07	6.11981e+07
M157.052T1161.760							157.052	1161.76	6.84574e+07	6.07842e+07	6.2601e+07	5.60779e+07
M380.085T42.157							380.085	42.1566	6.90595e+07	7.03199e+07	6.25274e+07	6.74305e+07
M269.082T408.849							269.082	408.849	7.02225e+07	6.09115e+07	6.23693e+07	6.43275e+07
M728.209T38.702							728.209	38.7019	1.20934e+08	9.07386e+07	6.23592e+07	1.11539e+08
M343.212T677.646							343.212	677.646	5.2505e+07	6.48678e+07	6.22963e+07	3.59413e+07
M309.207T592.672							309.207	592.672	3.40712e+07	4.04921e+07	6.21845e+07	6.253e+07
M315.150T672.542							315.15	672.542	7.89301e+07	6.16784e+07	6.20793e+07	6.47558e+07
M461.108T465.437							461.108	465.437	4.44762e+07	6.04559e+07	6.20081e+07	5.32872e+07
M555.113T298.404							555.113	298.404	8.48127e+07	6.96102e+07	6.18709e+07	7.02367e+07
M316.200T757.888							316.2	757.888	8.25768e+07	6.47679e+07	6.16866e+07	6.77585e+07
M505.171T541.275							505.171	541.275	5.04502e+07	6.32853e+07	6.15234e+07	5.69171e+07
M344.216T424.481							344.216	424.481	4.95843e+07	6.19571e+07	6.14819e+07	5.82749e+07
M1257.263T419.685							1257.26	419.685	8.68951e+07	6.20717e+07	6.14538e+07	7.24517e+07
M186.078T1372.725							186.078	1372.72	3.10306e+07	2.59715e+07	6.14094e+07	3.82759e+07
M157.052T1498.900							157.052	1498.9	7.08177e+07	5.18979e+07	6.13206e+07	5.45852e+07
M357.206T712.918							357.206	712.918	7.92241e+07	6.41673e+07	6.12801e+07	6.44057e+07
M341.109T716.718							341.109	716.718	4.50004e+07	3.50153e+07	6.10846e+07	6.30165e+07
M179.056T626.030							179.056	626.03	4.45702e+07	6.64512e+07	6.10123e+07	6.71869e+07
M358.069T414.536							358.069	414.536	8.34242e+07	6.95761e+07	6.09324e+07	5.93124e+07
M912.505T612.018							912.505	612.018	5.38589e+07	5.86295e+07	6.08608e+07	5.84771e+07
M339.181T596.107							339.181	596.107	5.32127e+07	6.58689e+07	6.07679e+07	5.94945e+07
M118.041T1336.075							118.041	1336.08	4.70008e+07	5.14754e+07	6.07286e+07	8.39058e+07
M359.098T72.425							359.098	72.425	2.83897e+07	6.17813e+07	6.0691e+07	6.55868e+07
M358.069T387.668							358.069	387.668	7.15777e+07	5.94946e+07	6.06879e+07	5.95067e+07
M649.345T771.137							649.345	771.137	5.93005e+07	7.01317e+07	6.06364e+07	6.36091e+07
M387.941T30.298							387.941	30.2976	6.34758e+07	5.15343e+07	6.06304e+07	6.33187e+07
M101.610T676.843							101.61	676.843	5.16475e+07	5.90254e+07	6.06042e+07	5.79421e+07
M157.052T1287.580							157.052	1287.58	7.93502e+07	8.25137e+07	6.05229e+07	4.31208e+07
M121.052T1194.095							121.052	1194.1	4.94235e+07	5.67531e+07	6.05184e+07	7.2037e+07
M157.052T1348.805							157.052	1348.81	2.86434e+07	9.0088e+07	6.0517e+07	4.54681e+07
M120.057T1593.375							120.057	1593.38	1.39848e+08	1.23546e+08	6.05052e+07	5.45922e+07
M157.052T1520.780							157.052	1520.78	2.56812e+07	5.48269e+07	6.0475e+07	1.1273e+08
M157.052T1194.800							157.052	1194.8	8.87464e+07	7.21024e+07	6.04283e+07	5.52958e+07
M579.208T384.575							579.208	384.575	4.34239e+07	6.43371e+07	6.04251e+07	5.31814e+07
M299.056T454.541							299.056	454.541	5.91769e+07	6.32844e+07	6.04096e+07	5.36804e+07
M1138.693T639.659							1138.69	639.659	4.7125e+07	6.14183e+07	6.04007e+07	5.599e+07
M179.056T1056.400							179.056	1056.4	2.75059e+07	4.26865e+07	6.03159e+07	3.69209e+07
M733.170T443.890							733.17	443.89	7.67844e+07	5.81903e+07	6.0299e+07	6.91807e+07
M347.186T473.281							347.186	473.281	8.20385e+07	6.08245e+07	6.02949e+07	7.0765e+07
M486.146T39.313							486.146	39.3134	4.28989e+07	5.68893e+07	6.02736e+07	6.60396e+07
M461.131T97.896							461.131	97.8958	4.80408e+07	6.31299e+07	6.02709e+07	6.01028e+07
M371.077T476.102							371.077	476.102	7.95639e+07	5.81793e+07	6.026e+07	6.74155e+07
M860.475T539.862							860.475	539.862	5.1357e+07	5.94532e+07	6.01664e+07	3.95789e+07
M659.184T93.535							659.184	93.5354	5.16365e+07	6.88046e+07	5.99994e+07	5.55799e+07
M892.235T339.027							892.235	339.027	5.1342e+07	6.13736e+07	5.99943e+07	5.40116e+07
M137.024T367.222							137.024	367.222	5.75891e+07	5.49549e+07	5.98955e+07	6.54803e+07
M473.073T336.562							473.073	336.562	8.74482e+07	6.20981e+07	5.9884e+07	7.15526e+07
M129.019T37.425							129.019	37.4252	6.18842e+07	5.56771e+07	5.98547e+07	5.74984e+07
M511.201T340.913							511.201	340.913	4.77231e+07	6.13565e+07	5.9814e+07	5.35415e+07
M718.147T588.613							718.147	588.613	4.90899e+07	1.54528e+08	5.97884e+07	1.86497e+07
M172.063T1161.760							172.063	1161.76	6.29221e+07	6.75736e+07	5.97625e+07	5.0175e+07
M567.114T365.019							567.114	365.019	3.70321e+07	3.10024e+07	5.9739e+07	3.03083e+07
M501.322T697.464							501.322	697.464	8.06624e+07	6.12591e+07	5.96641e+07	6.50975e+07
M389.124T345.395							389.124	345.395	5.22928e+07	8.77151e+07	5.96575e+07	5.73929e+07
M145.087T399.745							145.087	399.745	4.43718e+07	5.72549e+07	5.96146e+07	5.5829e+07
M699.155T354.623							699.155	354.623	8.76084e+07	7.23427e+07	5.95665e+07	6.51117e+07
M213.040T89.289							213.04	89.2893	8.52357e+07	6.99773e+07	5.94957e+07	6.74438e+07
M179.056T1612.590							179.056	1612.59	3.00872e+07	5.36066e+07	5.94259e+07	4.68479e+07
M718.147T834.858							718.147	834.858	5.4936e+07	5.705e+07	5.93506e+07	4.39241e+07
M555.113T321.435							555.113	321.435	8.95832e+07	6.01957e+07	5.9344e+07	6.8764e+07
M433.077T372.272							433.077	372.272	6.65944e+07	5.29979e+07	5.93121e+07	5.09668e+07
M157.052T1444.560							157.052	1444.56	1.17712e+08	4.16293e+07	5.93072e+07	4.63998e+07
M172.063T1304.555							172.063	1304.56	6.27943e+07	7.85254e+07	5.9259e+07	6.18999e+07
M295.061T385.921							295.061	385.921	4.60605e+07	3.59389e+07	5.91794e+07	3.91169e+07
M121.052T1143.330							121.052	1143.33	7.59644e+07	5.48105e+07	5.91597e+07	6.1088e+07
M411.148T652.050							411.148	652.05	4.6703e+07	6.19464e+07	5.9097e+07	5.611e+07
M130.041T1365.655							130.041	1365.65	4.69751e+07	5.92577e+07	5.90848e+07	2.50238e+07
M269.155T672.542							269.155	672.542	7.40541e+07	5.66257e+07	5.90803e+07	5.95564e+07
M181.072T42.561							181.072	42.5613	5.24542e+07	5.3239e+07	5.89878e+07	1.54358e+08
M229.035T77.954							229.035	77.954	1.13334e+08	8.77427e+07	5.88881e+07	1.18998e+08
M388.937T30.298							388.937	30.2976	5.80514e+07	5.04381e+07	5.87027e+07	6.07533e+07
M113.024T445.459							113.024	445.459	2.46924e+07	1.89136e+07	5.86633e+07	3.3798e+07
M172.098T250.810							172.098	250.81	5.16952e+07	6.62097e+07	5.86281e+07	6.08368e+07
M718.147T684.148							718.147	684.148	6.00579e+07	5.94726e+07	5.85732e+07	6.12036e+07
M130.041T1087.620							130.041	1087.62	6.42744e+07	4.47815e+07	5.85467e+07	6.04625e+07
M871.468T580.096							871.468	580.096	4.64804e+07	6.0878e+07	5.85224e+07	5.6117e+07
M263.092T444.317							263.092	444.317	7.15954e+07	5.99081e+07	5.84783e+07	6.29289e+07
M134.895T700.954							134.895	700.954	5.20006e+07	5.83592e+07	5.84362e+07	5.41056e+07
M493.114T570.732							493.114	570.732	5.68626e+07	5.30223e+07	5.83203e+07	6.11109e+07
M998.718T1516.870							998.718	1516.87	0	2.18642e+06	5.82395e+07	9.57145e+07
M281.139T262.739							281.139	262.739	5.03792e+07	6.01984e+07	5.81841e+07	5.58881e+07
M171.068T1578.890							171.068	1578.89	3.45159e+07	4.36989e+07	5.80978e+07	4.05497e+07
M203.107T567.196	1-[4-hydroxy-3-(3-methylbut-2-enyl)phenyl]ethanone		0.728792	QJAPFSSVKIZTMR-UHFFFAOYSA-N	O=C(C1=CC=C(O)C(=C1)CC=C(C)C)C	C13H16O2	203.107	567.196	8.18325e+07	6.31329e+07	5.80536e+07	6.42586e+07
M187.098T422.373							187.098	422.373	4.27963e+07	5.41577e+07	5.80396e+07	1.22244e+08
M121.052T1560.980							121.052	1560.98	4.20352e+07	3.81273e+07	5.80316e+07	4.9621e+07
M869.453T629.758							869.453	629.758	4.84499e+07	6.29112e+07	5.80266e+07	5.62255e+07
M357.098T548.122							357.098	548.122	8.33803e+07	5.91708e+07	5.79295e+07	7.22664e+07
M510.228T293.981							510.228	293.981	7.86896e+07	5.61276e+07	5.79121e+07	6.2997e+07
M718.147T694.034							718.147	694.034	5.94774e+07	5.56817e+07	5.76421e+07	6.10548e+07
M171.068T1250.075							171.068	1250.08	5.64427e+07	4.13677e+07	5.76225e+07	2.99398e+07
M293.213T814.182							293.213	814.182	5.49276e+07	6.32456e+07	5.75798e+07	6.08107e+07
M846.446T577.223							846.446	577.223	2.83431e+07	3.50781e+07	5.75648e+07	5.74986e+07
M916.497T634.626							916.497	634.626	4.77837e+07	5.81678e+07	5.7509e+07	5.42443e+07
M456.357T1101.420							456.357	1101.42	4.15553e+07	5.86854e+07	5.73949e+07	5.63808e+07
M165.040T38.459							165.04	38.4592	8.35799e+07	5.51134e+07	5.73945e+07	5.83227e+07
M874.490T600.275							874.49	600.275	4.65906e+07	5.77843e+07	5.73662e+07	5.65202e+07
M179.056T494.147							179.056	494.147	5.44068e+07	9.1324e+07	5.7335e+07	7.43573e+07
M172.063T1195.930							172.063	1195.93	6.33192e+07	7.01697e+07	5.73065e+07	4.48586e+07
M653.246T326.307							653.246	326.307	5.07417e+07	5.87711e+07	5.72648e+07	5.79528e+07
M137.024T642.714							137.024	642.714	5.76681e+07	4.11834e+07	5.72538e+07	5.68349e+07
M500.918T30.298							500.918	30.2976	6.10829e+07	5.02812e+07	5.72449e+07	6.27048e+07
M130.041T1390.970							130.041	1390.97	4.31083e+07	4.4858e+07	5.72196e+07	5.39215e+07
M1198.617T427.911							1198.62	427.911	3.82592e+07	5.48673e+07	5.72087e+07	4.95777e+07
M1093.540T574.083							1093.54	574.083	8.62397e+07	6.40274e+07	5.71653e+07	6.25702e+07
M120.057T1272.830							120.057	1272.83	6.53524e+07	5.8403e+07	5.71613e+07	2.90428e+07
M109.805T437.486							109.805	437.486	7.29543e+07	5.63287e+07	5.70786e+07	6.25621e+07
M132.057T1299.755							132.057	1299.76	3.65965e+07	3.80273e+07	5.69978e+07	4.22232e+07
M339.181T566.343							339.181	566.343	4.64134e+07	5.93291e+07	5.69191e+07	5.39065e+07
M121.052T1161.760							121.052	1161.76	6.81204e+07	6.12769e+07	5.69153e+07	4.18336e+07
M540.164T51.715							540.164	51.7146	5.09622e+07	4.76612e+07	5.69145e+07	6.49081e+07
M185.024T400.305							185.024	400.305	7.48597e+07	5.60198e+07	5.68888e+07	5.46743e+07
M458.371T1139.475							458.371	1139.47	4.12203e+07	5.73819e+07	5.68157e+07	5.3561e+07
M125.024T1615.160							125.024	1615.16	3.23563e+07	3.88697e+07	5.67821e+07	6.34176e+07
M665.244T427.812							665.244	427.812	6.92027e+07	5.25783e+07	5.67072e+07	6.04851e+07
M345.228T531.920							345.228	531.92	4.80894e+07	5.80915e+07	5.66783e+07	5.2643e+07
M198.936T1712.870							198.936	1712.87	4.69181e+07	2.43973e+07	5.6646e+07	5.185e+07
M492.104T401.626							492.104	401.626	4.15261e+07	4.892e+07	5.66253e+07	4.5334e+07
M143.035T61.956							143.035	61.9562	4.49894e+07	4.97742e+07	5.66034e+07	2.88996e+07
M224.064T340.313							224.064	340.313	4.53888e+07	5.68834e+07	5.65937e+07	5.47952e+07
M172.063T1289.215							172.063	1289.21	7.60783e+07	4.54579e+07	5.65768e+07	4.11034e+07
M718.147T782.433							718.147	782.433	6.06628e+07	5.118e+07	5.65678e+07	9.97616e+07
M116.929T652.052							116.929	652.052	5.51014e+07	9.62003e+07	5.65156e+07	8.59011e+07
M120.057T1252.010							120.057	1252.01	5.59414e+07	5.62352e+07	5.64882e+07	5.36315e+07
M552.122T433.419							552.122	433.419	6.61549e+07	5.99177e+07	5.63307e+07	5.98801e+07
M134.895T752.601							134.895	752.601	6.08286e+07	5.53092e+07	5.62247e+07	6.71388e+07
M896.175T399.480							896.175	399.48	5.82019e+07	5.14795e+07	5.62201e+07	5.94428e+07
M1153.246T372.217							1153.25	372.217	8.332e+07	5.3794e+07	5.6195e+07	6.39389e+07
M157.052T1141.810							157.052	1141.81	6.89407e+07	4.78626e+07	5.61932e+07	7.02097e+07
M718.147T716.227							718.147	716.227	1.14137e+08	6.00654e+07	5.61676e+07	7.42525e+07
M1034.529T540.794							1034.53	540.794	4.39053e+07	5.9618e+07	5.61646e+07	5.79397e+07
M106.167T739.409							106.167	739.409	4.92086e+07	5.81387e+07	5.60705e+07	5.35542e+07
M888.457T604.211							888.457	604.211	5.12864e+07	5.6996e+07	5.60613e+07	6.18424e+07
M986.220T464.310							986.22	464.31	1.07225e+08	5.79249e+07	5.60508e+07	7.19073e+07
M247.046T56.597							247.046	56.5971	7.59004e+07	5.90224e+07	5.58325e+07	6.42273e+07
M121.052T1177.210							121.052	1177.21	6.8121e+07	6.15439e+07	5.57159e+07	5.43766e+07
M813.461T581.271							813.461	581.271	4.77194e+07	6.07147e+07	5.56323e+07	5.26285e+07
M230.103T317.087							230.103	317.087	4.5508e+07	5.81355e+07	5.55327e+07	5.14257e+07
M235.061T435.423							235.061	435.423	6.32986e+07	5.60391e+07	5.54952e+07	5.90085e+07
M714.115T421.355							714.115	421.355	6.54786e+07	5.89955e+07	5.54787e+07	5.33733e+07
M345.228T550.579							345.228	550.579	4.59351e+07	5.52941e+07	5.5478e+07	5.47149e+07
M1257.262T402.419							1257.26	402.419	9.96544e+07	6.0278e+07	5.54661e+07	8.84846e+07
M118.041T1104.870							118.041	1104.87	7.35166e+07	6.95092e+07	5.54627e+07	7.35679e+07
M770.235T532.961							770.235	532.961	4.54206e+07	5.63979e+07	5.54536e+07	5.275e+07
M722.172T395.414							722.172	395.414	7.4404e+07	5.62031e+07	5.5422e+07	6.04803e+07
M213.113T494.893							213.113	494.893	2.76735e+07	3.44649e+07	5.53876e+07	3.14105e+07
M509.109T383.008							509.109	383.008	1.76239e+08	1.22833e+08	5.53842e+07	1.33244e+08
M718.147T671.442							718.147	671.442	5.81197e+07	5.0384e+07	5.52877e+07	5.6037e+07
M339.200T878.245							339.2	878.245	4.86756e+07	7.46607e+07	5.52748e+07	5.69157e+07
M716.135T362.934							716.135	362.934	6.67961e+07	5.37321e+07	5.5268e+07	6.08019e+07
M252.100T1483.835							252.1	1483.84	8.97413e+07	4.91936e+07	5.5222e+07	4.75032e+07
M205.108T314.058							205.108	314.058	4.62228e+07	5.75256e+07	5.51924e+07	5.21844e+07
M146.961T1614.020							146.961	1614.02	5.19034e+07	5.29033e+07	5.518e+07	5.34434e+07
M993.520T557.506							993.52	557.506	4.63e+07	5.37781e+07	5.51511e+07	5.653e+07
M121.052T1232.390							121.052	1232.39	5.6217e+07	5.74287e+07	5.50322e+07	4.96092e+07
M329.067T392.245							329.067	392.245	6.63879e+07	5.99162e+07	5.49949e+07	5.89645e+07
M342.111T97.894							342.111	97.8945	3.30291e+07	3.66282e+07	5.49776e+07	3.64931e+07
M134.895T716.629							134.895	716.629	4.89265e+07	5.30398e+07	5.47974e+07	6.21085e+07
M134.895T965.073							134.895	965.073	5.47103e+07	5.43434e+07	5.47079e+07	6.0268e+07
M999.723T1573.250							999.723	1573.25	0	556727	5.46258e+07	6.05711e+07
M213.089T1540.740							213.089	1540.74	1.97253e+07	1.67784e+07	5.45455e+07	3.90402e+07
M101.610T657.697							101.61	657.697	4.35584e+07	5.40255e+07	5.45225e+07	4.97627e+07
M672.144T419.308							672.144	419.308	3.60591e+07	2.9118e+07	5.44822e+07	3.34485e+07
M134.895T1104.730							134.895	1104.73	5.1791e+07	4.81805e+07	5.44647e+07	5.138e+07
M473.108T392.540							473.108	392.54	7.86822e+07	5.22449e+07	5.44633e+07	6.12832e+07
M134.895T931.264							134.895	931.264	7.91837e+07	7.22809e+07	5.43868e+07	4.6539e+07
M313.108T467.269							313.108	467.269	6.36311e+07	5.52144e+07	5.43439e+07	5.85176e+07
M417.104T146.124							417.104	146.124	4.64375e+07	5.89454e+07	5.43363e+07	5.54125e+07
M703.156T440.880							703.156	440.88	7.97144e+07	6.52789e+07	5.43207e+07	5.77247e+07
M488.270T527.927							488.27	527.927	4.37964e+07	5.54212e+07	5.43157e+07	4.98104e+07
M193.051T246.898	isoferulic acid	异阿魏酸	0.938339	QURCVMIEKCOAJU-HWKANZROSA-N	O=C(O)C=CC1=CC=C(OC)C(O)=C1	C10H10O4	193.051	246.898	6.58309e+07	7.54072e+07	5.42673e+07	5.64892e+07
M325.202T612.522							325.202	612.522	6.78436e+07	1.0564e+08	5.41749e+07	4.50907e+07
M637.213T369.348							637.213	369.348	3.65289e+07	5.71735e+07	5.41352e+07	4.80091e+07
M465.166T463.263							465.166	463.263	4.40588e+07	5.50576e+07	5.4055e+07	4.82862e+07
M314.242T667.952							314.242	667.952	4.44146e+07	5.38023e+07	5.40033e+07	5.66272e+07
M712.223T62.830							712.223	62.8299	5.1109e+07	5.36293e+07	5.39452e+07	6.59978e+07
M573.363T639.502							573.363	639.502	6.28217e+07	6.6667e+07	5.3936e+07	6.72641e+07
M185.024T437.486							185.024	437.486	6.16958e+07	5.27805e+07	5.38477e+07	5.81179e+07
M1156.708T603.661							1156.71	603.661	4.63912e+07	5.85376e+07	5.3828e+07	6.94559e+07
M179.056T611.963							179.056	611.963	3.34868e+07	4.26483e+07	5.38089e+07	4.92815e+07
M511.125T355.731							511.125	355.731	7.21006e+07	5.87998e+07	5.37767e+07	6.60535e+07
M1073.198T399.550							1073.2	399.55	8.00417e+07	5.65129e+07	5.37383e+07	5.93301e+07
M718.147T796.490							718.147	796.49	6.03908e+07	4.27083e+07	5.36801e+07	2.11791e+07
M172.063T1232.120							172.063	1232.12	6.85093e+07	6.82416e+07	5.36386e+07	5.38564e+06
M171.067T1592.240							171.067	1592.24	1.40492e+08	9.87568e+07	5.34249e+07	4.63924e+07
M101.024T743.684							101.024	743.684	1.73881e+07	6.1241e+07	5.33731e+07	6.16836e+07
M433.237T813.070							433.237	813.07	6.43671e+07	6.84236e+07	5.32798e+07	4.77245e+07
M145.052T1015.660							145.052	1015.66	3.59277e+07	5.02967e+07	5.32689e+07	4.7037e+07
M718.147T766.712							718.147	766.712	3.44424e+07	3.86731e+07	5.32337e+07	2.67036e+07
M830.461T533.510							830.461	533.51	4.5142e+07	5.23839e+07	5.31508e+07	5.03827e+07
M198.936T1748.315							198.936	1748.32	4.63158e+07	5.16542e+07	5.31275e+07	5.45612e+07
M412.213T616.602							412.213	616.602	7.10266e+07	5.39016e+07	5.31049e+07	6.03503e+07
M493.114T557.379							493.114	557.379	1.41396e+08	2.04938e+08	5.31003e+07	1.45073e+08
M473.088T420.108							473.088	420.108	5.60358e+07	3.67962e+07	5.30441e+07	3.5783e+07
M180.038T90.037							180.038	90.0371	5.08949e+07	4.69041e+07	5.29517e+07	5.43145e+07
M493.114T650.995							493.114	650.995	8.95666e+07	8.09773e+07	5.29445e+07	9.23351e+07
M227.129T545.560							227.129	545.56	7.51308e+07	5.52555e+07	5.28642e+07	8.95963e+07
M671.330T523.443							671.33	523.443	6.93531e+07	4.921e+07	5.27788e+07	5.73666e+07
M989.519T613.120							989.519	613.12	4.43425e+07	5.43604e+07	5.27592e+07	4.8382e+07
M118.041T1320.550							118.041	1320.55	1.73009e+08	1.36901e+08	5.27213e+07	1.24773e+08
M134.895T766.658							134.895	766.658	4.84283e+07	5.67377e+07	5.26883e+07	5.76803e+07
M777.556T1141.025							777.556	1141.03	5.43727e+07	5.28302e+07	5.26754e+07	5.48918e+07
M439.247T530.841							439.247	530.841	4.71533e+07	5.36332e+07	5.26556e+07	5.01584e+07
M121.052T1437.850							121.052	1437.85	4.20467e+07	3.93552e+07	5.26021e+07	7.68168e+07
M171.068T1214.250							171.068	1214.25	5.07843e+07	3.94213e+07	5.25582e+07	3.42784e+07
M172.063T1142.445							172.063	1142.44	6.94099e+07	4.35961e+07	5.25116e+07	6.4993e+07
M485.250T499.399							485.25	499.399	4.18638e+07	5.5752e+07	5.25104e+07	5.00895e+07
M179.056T677.160							179.056	677.16	2.86944e+07	2.77764e+07	5.24121e+07	4.14359e+07
M943.378T404.589							943.378	404.589	4.27901e+07	5.26079e+07	5.24016e+07	5.20934e+07
M654.344T469.351							654.344	469.351	3.01484e+07	2.36122e+07	5.23523e+07	3.48393e+07
M998.718T1549.230							998.718	1549.23	43126.4	1.7479e+06	5.22337e+07	6.07106e+07
M593.273T706.029							593.273	706.029	6.42708e+07	6.33111e+07	5.2195e+07	5.73321e+07
M450.278T531.062							450.278	531.062	4.5139e+07	5.34407e+07	5.21331e+07	4.82423e+07
M266.090T572.053							266.09	572.053	6.21821e+07	5.04251e+07	5.20686e+07	5.42993e+07
M546.243T546.683							546.243	546.683	4.17851e+07	5.5193e+07	5.19965e+07	4.78463e+07
M322.044T414.505							322.044	414.505	6.08065e+07	5.46411e+07	5.19828e+07	6.6174e+07
M269.082T382.346							269.082	382.346	6.72078e+07	4.93293e+07	5.19582e+07	5.79206e+07
M178.051T330.260	HIPPURATE	马尿酸	0.656192	QIAFMBKCNZACKA-UHFFFAOYSA-N	C1=CC=C(C=C1)C(=O)NCC(=O)O	C9H9NO3	178.051	330.26	4.14051e+07	5.62344e+07	5.19335e+07	6.48951e+07
M493.114T672.132							493.114	672.132	5.34119e+07	4.71788e+07	5.18231e+07	5.32172e+07
M647.329T741.726							647.329	741.726	5.24681e+07	5.9212e+07	5.18083e+07	5.41132e+07
M387.165T257.090							387.165	257.09	7.50663e+07	5.17557e+07	5.17987e+07	5.77431e+07
M269.072T559.715							269.072	559.715	4.8772e+07	5.70494e+07	5.1781e+07	5.06707e+07
M137.024T627.823							137.024	627.823	4.72427e+07	5.18738e+07	5.17745e+07	5.83981e+07
M197.046T41.462							197.046	41.4619	7.93733e+07	5.34023e+07	5.17192e+07	6.12243e+07
M171.067T1231.290							171.067	1231.29	4.97987e+07	4.74965e+07	5.16715e+07	4.84741e+07
M252.100T1500.615							252.1	1500.62	2.23858e+07	1.86133e+07	5.16461e+07	3.7168e+07
M131.036T1105.430							131.036	1105.43	1.08611e+08	7.3698e+07	5.16414e+07	7.34139e+07
M135.045T386.406							135.045	386.406	5.94575e+07	5.24953e+07	5.16363e+07	5.4069e+07
M213.089T1289.550							213.089	1289.55	3.86436e+07	3.06596e+07	5.16109e+07	2.1941e+07
M275.104T308.457							275.104	308.457	4.64129e+07	5.30042e+07	5.15398e+07	5.09806e+07
M147.030T50.661							147.03	50.6615	5.95036e+07	5.60447e+07	5.14028e+07	5.4601e+07
M418.085T336.377							418.085	336.377	1.5418e+08	2.35787e+08	5.13704e+07	2.57388e+08
M857.249T473.034							857.249	473.034	4.36275e+07	5.29426e+07	5.13644e+07	4.97262e+07
M121.052T1250.900							121.052	1250.9	5.92811e+07	6.0371e+07	5.1346e+07	3.42012e+07
M499.137T463.263							499.137	463.263	3.99615e+07	5.23108e+07	5.13322e+07	4.51704e+07
M172.063T1499.725							172.063	1499.72	5.56006e+07	5.61499e+07	5.11663e+07	9.98953e+07
M345.134T432.493							345.134	432.493	6.95314e+07	5.61328e+07	5.11652e+07	5.22496e+07
M231.124T386.226							231.124	386.226	3.13698e+07	5.16655e+07	5.11611e+07	4.31211e+07
M134.895T883.013							134.895	883.013	4.74438e+07	5.1963e+07	5.11359e+07	8.89558e+07
M157.052T1371.790							157.052	1371.79	3.37652e+07	4.93592e+07	5.11258e+07	8.28386e+07
M965.310T503.803							965.31	503.803	4.34804e+07	5.37289e+07	5.11009e+07	5.18402e+07
M198.936T1676.220							198.936	1676.22	2.60985e+07	5.76491e+07	5.10863e+07	5.39613e+07
M137.024T723.532							137.024	723.532	6.94447e+07	4.27189e+07	5.10634e+07	7.9392e+07
M313.072T396.744							313.072	396.744	5.39681e+07	4.59641e+07	5.10437e+07	3.32917e+07
M1225.282T441.930							1225.28	441.93	8.69027e+07	5.20646e+07	5.1012e+07	6.56241e+07
M186.078T1428.240							186.078	1428.24	2.00709e+07	2.05996e+07	5.09832e+07	2.16222e+07
M344.216T471.978							344.216	471.978	4.08746e+07	5.63231e+07	5.09675e+07	4.53566e+07
M120.057T1523.650							120.057	1523.65	3.68106e+07	3.94167e+07	5.08969e+07	7.92582e+07
M237.089T1507.980							237.089	1507.98	3.60144e+07	2.2706e+07	5.08421e+07	2.81639e+07
M118.041T1123.575							118.041	1123.58	7.72637e+07	8.54419e+07	5.08342e+07	8.16487e+07
M485.327T649.638							485.327	649.638	7.37713e+07	4.8372e+07	5.07947e+07	5.47904e+07
M379.081T65.747							379.081	65.7473	4.61289e+07	5.82679e+07	5.07348e+07	4.88773e+07
M833.479T539.137							833.479	539.137	4.07715e+07	4.91557e+07	5.07041e+07	4.73512e+07
M191.020T208.815							191.02	208.815	2.06203e+07	2.76313e+07	5.07037e+07	1.4065e+07
M508.108T338.529							508.108	338.529	4.32621e+07	5.17134e+07	5.07036e+07	4.71684e+07
M976.734T1061.560							976.734	1061.56	9.11011e+07	5.66682e+07	5.06577e+07	1.78156e+07
M1007.327T40.933							1007.33	40.9326	6.05463e+07	8.13431e+07	5.06168e+07	5.46994e+07
M930.469T677.118							930.469	677.118	4.53632e+07	4.80999e+07	5.06043e+07	4.72068e+07
M161.045T384.388							161.045	384.388	1.37016e+07	7.66703e+07	5.05884e+07	2.98025e+07
M145.050T77.632							145.05	77.6321	4.35618e+07	5.25857e+07	5.05843e+07	4.9369e+07
M711.220T99.278	Tetrasaccharides (Hex-Hex-Hex-Hex)		0.949279	UQZIYBXSHAGNOE-UHFFFAOYSA-N	OCC4OC(OCC3OC(OCC2OC(OC1(OC(CO)C(O)C1(O))(CO))C(O)C(O)C2(O))C(O)C(O)C3(O))C(O)C(O)C4(O)	C24H42O21	711.22	99.2778	5.0894e+07	3.17523e+07	5.05491e+07	4.89932e+07
M116.025T1273.365							116.025	1273.37	4.74015e+07	2.41682e+07	5.05458e+07	2.73983e+07
M737.160T362.389							737.16	362.389	6.75088e+07	5.08842e+07	5.05241e+07	5.62306e+07
M185.046T77.720							185.046	77.7204	7.33399e+07	5.96935e+07	5.05197e+07	5.55022e+07
M1075.216T420.904							1075.22	420.904	6.13833e+07	3.8679e+07	5.04844e+07	4.5691e+07
M179.056T762.568							179.056	762.568	3.21131e+07	3.90629e+07	5.04777e+07	4.63637e+07
M120.057T1144.850							120.057	1144.85	4.3492e+07	3.80732e+07	5.04479e+07	4.96797e+07
M702.193T41.930							702.193	41.9299	7.74501e+07	4.81604e+07	5.0407e+07	5.96106e+07
M179.056T106.567							179.056	106.567	3.82491e+07	5.61472e+07	5.03998e+07	3.69871e+07
M489.084T485.408							489.084	485.408	7.19312e+07	5.30224e+07	5.02982e+07	6.0621e+07
M120.057T1194.800							120.057	1194.8	4.23431e+07	5.58948e+07	5.02967e+07	3.58593e+07
M977.742T1338.520							977.742	1338.52	5.27726e+07	5.05501e+07	5.0258e+07	4.18101e+07
M291.197T642.591							291.197	642.591	4.33573e+07	4.66085e+07	5.02213e+07	1.91061e+07
M121.052T1325.640							121.052	1325.64	6.7245e+07	7.56765e+07	5.01829e+07	9.30573e+07
M159.702T414.727							159.702	414.727	6.10834e+07	5.01821e+07	5.00922e+07	5.22447e+07
M161.045T531.225							161.045	531.225	3.41963e+07	4.32188e+07	5.00734e+07	4.67993e+07
M881.204T384.292							881.204	384.292	6.15748e+07	4.40777e+07	4.99786e+07	6.65644e+07
M345.170T657.435							345.17	657.435	4.57949e+07	5.43104e+07	4.99781e+07	3.83596e+07
M718.147T874.833							718.147	874.833	4.76644e+07	4.78599e+07	4.99452e+07	5.40333e+07
M132.057T1504.005							132.057	1504.01	3.19155e+07	2.64317e+07	4.99212e+07	4.2856e+07
M413.145T334.853							413.145	334.853	6.65788e+07	4.95424e+07	4.98576e+07	2.00126e+07
M535.088T421.596							535.088	421.596	5.24855e+07	4.72162e+07	4.97329e+07	4.60945e+07
M357.062T268.842							357.062	268.842	7.0966e+07	5.06e+07	4.96787e+07	5.53477e+07
M239.077T38.758							239.077	38.7576	9.47899e+06	1.12517e+07	4.95777e+07	9.92238e+06
M622.224T338.750							622.224	338.75	3.39502e+07	5.25784e+07	4.94825e+07	4.35845e+07
M120.057T1465.670							120.057	1465.67	5.09823e+07	3.40612e+07	4.94038e+07	3.50793e+07
M566.345T809.034							566.345	809.034	7.0046e+07	7.04744e+07	4.93943e+07	5.97628e+07
M379.049T480.833							379.049	480.833	4.17256e+07	5.03683e+07	4.93278e+07	4.69916e+07
M137.024T746.273							137.024	746.273	4.97927e+07	5.18818e+07	4.93204e+07	8.11612e+07
M344.216T451.274							344.216	451.274	5.70392e+07	1.82587e+08	4.93172e+07	1.17511e+08
M735.156T395.683							735.156	395.683	5.93676e+07	5.41727e+07	4.92634e+07	4.64528e+07
M171.068T1427.595							171.068	1427.6	4.67564e+07	3.16848e+07	4.92573e+07	4.13767e+07
M222.100T572.053							222.1	572.053	6.04034e+07	4.91415e+07	4.92362e+07	5.40653e+07
M121.052T1368.580							121.052	1368.58	4.16508e+07	5.04714e+07	4.91721e+07	4.21068e+07
M198.936T24.180							198.936	24.1797	3.66394e+07	4.38345e+07	4.91632e+07	3.59733e+07
M916.497T617.176							916.497	617.176	5.19456e+07	5.19968e+07	4.91493e+07	4.72944e+07
M297.186T711.278							297.186	711.278	6.31827e+07	4.93085e+07	4.91454e+07	4.90411e+07
M186.078T1292.650							186.078	1292.65	3.89411e+07	3.50057e+07	4.91134e+07	4.49064e+07
M154.947T1659.510							154.947	1659.51	1.44044e+07	7.00881e+07	4.9095e+07	8.11662e+07
M120.057T1482.220							120.057	1482.22	1.47917e+08	2.82591e+07	4.90808e+07	7.31138e+07
M312.226T691.549							312.226	691.549	4.35875e+07	5.1819e+07	4.90679e+07	4.58441e+07
M134.988T1637.310							134.988	1637.31	3.98517e+07	5.07133e+07	4.90299e+07	5.02402e+07
M171.067T1368.580							171.067	1368.58	4.61167e+07	4.06949e+07	4.88898e+07	4.37708e+07
M958.497T739.409							958.497	739.409	4.21477e+07	5.09275e+07	4.88277e+07	4.82189e+07
M433.134T70.280							433.134	70.2801	2.80168e+07	5.88133e+07	4.87775e+07	5.14506e+07
M332.195T673.327							332.195	673.327	6.66006e+07	4.82553e+07	4.87735e+07	5.24928e+07
M137.024T343.330							137.024	343.33	6.64351e+07	2.45149e+07	4.87224e+07	3.62609e+07
M736.158T345.382							736.158	345.382	6.5088e+07	7.91906e+07	4.86826e+07	9.1421e+07
M190.080T294.543							190.08	294.543	4.3527e+07	4.95068e+07	4.86498e+07	4.53133e+07
M519.093T355.504							519.093	355.504	1.14048e+08	3.37267e+07	4.86155e+07	6.05588e+07
M1355.819T677.668							1355.82	677.668	6.25206e+07	4.98328e+07	4.85604e+07	5.29764e+07
M459.093T378.813							459.093	378.813	5.51112e+07	5.19597e+07	4.8459e+07	4.28663e+07
M998.718T1495.260							998.718	1495.26	0	1.52613e+06	4.84529e+07	8.51151e+07
M130.041T1428.760							130.041	1428.76	8.22898e+07	3.94388e+07	4.83416e+07	1.02317e+08
M223.061T318.253	(EZ)-sinapic acid	芥子酸	0.962829	PCMORTLOPMLEFB-UHFFFAOYSA-N	COC1=CC(C=CC(O)=O)=CC(OC)=C1O	C11H12O5	223.061	318.253	4.1404e+07	5.01695e+07	4.83313e+07	4.72999e+07
M237.041T194.146							237.041	194.146	6.77275e+07	6.7274e+07	4.82917e+07	5.75792e+07
M143.071T148.012							143.071	148.012	1.29662e+08	1.62735e+08	4.824e+07	1.43823e+08
M339.050T387.132							339.05	387.132	5.75349e+07	4.64436e+07	4.82209e+07	4.91877e+07
M285.114T428.780							285.114	428.78	5.95264e+07	4.69443e+07	4.81982e+07	5.237e+07
M760.419T1012.460							760.419	1012.46	5.52325e+07	5.97083e+07	4.80908e+07	5.6002e+07
M112.986T1604.625							112.986	1604.62	4.80895e+07	4.71957e+07	4.80701e+07	5.02309e+07
M946.507T513.096							946.507	513.096	3.88231e+07	4.86999e+07	4.80625e+07	4.46714e+07
M116.929T950.867							116.929	950.867	5.48039e+07	4.60902e+07	4.80231e+07	4.77862e+07
M157.052T1541.685							157.052	1541.68	57715623	7.31121e+07	4.79979e+07	9.24813e+07
M475.183T245.713							475.183	245.713	6.53823e+07	4.41442e+07	4.79293e+07	4.77464e+07
M315.196T737.828							315.196	737.828	5.74802e+07	3.72591e+07	4.77328e+07	3.93652e+07
M255.051T57.377							255.051	57.3767	1.08016e+07	4.34319e+07	4.76103e+07	3.6838e+07
M269.045T496.034	Emodin	大黄素	0.959239	RHMXXJGYXNZAPX-UHFFFAOYSA-N	Cc1cc(O)c2c(c1)C(=O)c1cc(O)cc(O)c1C2=O	C15H10O5	269.045	496.034	3.95265e+07	5.19443e+07	4.75825e+07	4.37353e+07
M495.118T464.873							495.118	464.873	5.96377e+07	4.8259e+07	4.75613e+07	5.17263e+07
M172.063T1485.090							172.063	1485.09	4.47639e+07	3.89437e+07	4.75404e+07	1.13166e+07
M136.892T1017.965							136.892	1017.97	3.99756e+07	4.91618e+07	4.75397e+07	2.90894e+07
M137.024T672.496							137.024	672.496	4.96137e+07	4.45671e+07	4.75028e+07	5.20458e+07
M116.025T1562.925							116.025	1562.92	2.42354e+07	2.38933e+07	4.74623e+07	3.07625e+07
M116.025T1579.675							116.025	1579.67	2.16469e+07	2.42151e+07	4.74024e+07	4.65632e+07
M155.036T1519.330							155.036	1519.33	4.82638e+07	2.43348e+07	4.73759e+07	2.46855e+07
M287.067T263.117							287.067	263.117	3.93006e+07	4.88251e+07	4.73607e+07	3.57279e+07
M206.973T1659.080							206.973	1659.08	3.17652e+07	4.67399e+07	4.73317e+07	4.38498e+07
M101.610T700.954							101.61	700.954	4.25408e+07	4.74431e+07	4.73044e+07	4.50575e+07
M495.118T453.389							495.118	453.389	5.96936e+07	4.65956e+07	4.72851e+07	5.30238e+07
M293.213T714.076	9-Hydroxy-10,12,15-octadecatrienoic acid		0.811925	RIGGEAZDTKMXSI-UHFFFAOYSA-N	O=C(O)CCCCCCCC(O)C=CC=CCC=CCC	C18H30O3	293.213	714.076	4.08215e+07	4.99978e+07	4.7273e+07	4.31951e+07
M309.208T713.013							309.208	713.013	3.3766e+07	3.96642e+07	4.72665e+07	3.76818e+07
M457.119T39.313							457.119	39.3134	3.67852e+07	4.61989e+07	4.72628e+07	4.63083e+07
M955.493T609.971							955.493	609.971	4.27896e+07	4.78103e+07	4.72531e+07	4.66609e+07
M1142.636T639.651							1142.64	639.651	5.79156e+07	4.62903e+07	4.72086e+07	5.13445e+07
M188.056T49.382	N-Acetyl-DL-glutamic acid	N-乙酰-DL-谷氨酸	0.928666	RFMMMVDNIPUKGG-UHFFFAOYSA-N	CC(=O)NC(CCC(O)=O)C(O)=O	C7H11NO5	188.056	49.3817	4.73278e+07	5.53971e+07	4.71495e+07	5.20884e+07
M945.460T739.409							945.46	739.409	4.14286e+07	4.69151e+07	4.70016e+07	4.72608e+07
M287.056T456.491							287.056	456.491	4.10048e+07	5.08996e+07	4.69805e+07	4.61452e+07
M477.146T38.359							477.146	38.3586	4.41293e+07	2.68914e+07	4.69688e+07	4.18029e+07
M298.116T669.911							298.116	669.911	5.9969e+07	4.64576e+07	4.68921e+07	4.98033e+07
M300.205T758.491							300.205	758.491	6.47325e+07	4.92079e+07	4.68744e+07	5.14592e+07
M720.205T41.299							720.205	41.2987	3.17979e+07	3.1191e+07	4.68569e+07	3.58633e+07
M261.135T344.373							261.135	344.373	5.741e+07	4.98409e+07	4.67172e+07	7.02102e+07
M372.080T371.699							372.08	371.699	4.2602e+07	4.24191e+07	4.66344e+07	4.85044e+07
M1075.216T367.702							1075.22	367.702	7.55364e+07	4.40797e+07	4.64401e+07	5.66645e+07
M975.196T408.143							975.196	408.143	7.43717e+07	4.63297e+07	4.6418e+07	5.81297e+07
M120.057T1452.165							120.057	1452.16	8.2462e+07	2.73948e+07	4.64132e+07	4.95787e+07
M116.025T1253.165							116.025	1253.16	3.96363e+07	2.46975e+07	4.63888e+07	5.23931e+07
M387.166T229.458							387.166	229.458	4.35224e+07	4.83639e+07	4.6311e+07	4.8186e+07
M186.078T1499.450							186.078	1499.45	3.69513e+07	2.32947e+07	4.62599e+07	3.35133e+07
M347.186T572.235							347.186	572.235	5.37312e+07	5.08097e+07	4.61513e+07	5.29595e+07
M426.248T572.280							426.248	572.28	3.51703e+07	4.49277e+07	4.61337e+07	4.11796e+07
M507.273T782.010							507.273	782.01	4.79348e+07	5.87698e+07	4.607e+07	5.0117e+07
M431.139T45.584							431.139	45.5843	4.44449e+07	5.3774e+07	4.60477e+07	5.23218e+07
M118.041T1194.800							118.041	1194.8	1.38956e+08	1.1545e+08	4.59743e+07	8.29988e+07
M295.061T342.735							295.061	342.735	6.09557e+07	2.69173e+07	4.59675e+07	3.16588e+07
M718.147T560.688							718.147	560.688	2.44101e+08	2.27862e+08	4.58856e+07	2.38592e+08
M134.895T739.422							134.895	739.422	7.34792e+07	7.47372e+07	4.58615e+07	4.8481e+07
M719.153T355.534							719.153	355.534	7.07717e+07	5.78463e+07	4.58342e+07	6.80006e+07
M285.114T473.289							285.114	473.289	6.13473e+07	4.61791e+07	4.57501e+07	5.18344e+07
M296.064T437.236							296.064	437.236	5.37003e+07	3.67832e+07	4.57227e+07	4.09582e+07
M225.089T1541.120							225.089	1541.12	3.91064e+07	3.28623e+07	4.56806e+07	3.47864e+07
M507.115T388.786							507.115	388.786	3.27137e+07	4.69247e+07	4.5658e+07	3.95407e+07
M525.103T347.214							525.103	347.214	6.25844e+07	4.57847e+07	4.56214e+07	5.18806e+07
M723.379T754.097							723.379	754.097	5.03106e+07	5.9411e+07	4.56189e+07	5.08197e+07
M459.043T65.782							459.043	65.7817	3.39529e+07	4.75201e+07	4.56125e+07	4.3701e+07
M406.128T538.111							406.128	538.111	5.83098e+07	4.48173e+07	4.55948e+07	4.94814e+07
M382.100T87.245							382.1	87.2454	4.68706e+07	5.15355e+07	4.55705e+07	4.82068e+07
M727.246T310.065							727.246	310.065	3.87417e+07	4.65067e+07	4.55543e+07	4.32356e+07
M586.309T377.271							586.309	377.271	3.51889e+07	5.17975e+07	4.55368e+07	4.61258e+07
M213.089T1579.380							213.089	1579.38	3.18966e+07	2.56079e+07	4.55349e+07	2.66287e+07
M359.098T117.547							359.098	117.547	4.16599e+07	6.13795e+07	4.54429e+07	4.35006e+07
M101.024T817.521							101.024	817.521	2.50098e+07	5.78258e+07	4.54414e+07	8.41309e+07
M171.067T1400.050							171.067	1400.05	3.05652e+07	2.3731e+07	4.5377e+07	3.34492e+07
M130.041T1348.240							130.041	1348.24	5.1292e+07	9.33655e+07	4.53163e+07	8.26016e+07
M492.290T508.830							492.29	508.83	6.32149e+07	2.77453e+07	4.5294e+07	2.41144e+07
M665.214T99.191							665.214	99.1908	2.7102e+07	3.18981e+07	4.52601e+07	4.17662e+07
M984.206T463.776							984.206	463.776	8.77428e+07	4.89338e+07	4.52221e+07	5.92316e+07
M213.089T1320.530							213.089	1320.53	2.01003e+07	3.14749e+07	4.5198e+07	3.45317e+07
M976.734T1399.810							976.734	1399.81	2.38782e+07	8.88061e+07	4.51807e+07	3.04532e+07
M179.056T735.295							179.056	735.295	2.91482e+07	4.44553e+07	4.51103e+07	4.47734e+07
M348.153T554.679							348.153	554.679	3.64205e+07	3.20787e+07	4.50749e+07	3.20314e+07
M119.470T400.819							119.47	400.819	7.39595e+07	4.8117e+07	4.50717e+07	5.25432e+07
M403.270T548.692							403.27	548.692	3.52197e+07	3.87453e+07	4.50695e+07	4.27773e+07
M221.155T767.056	Isokobusone	异考布松	1	BSFUDCIRZBAPDS-UHFFFAOYSA-N	CC1(C)CC2C1CCC(=C)C(O)CCC2=O	C14H22O2	221.155	767.056	4.87469e+07	4.7067e+07	4.50401e+07	4.78568e+07
M517.157T264.335							517.157	264.335	4.33847e+07	4.56963e+07	4.49831e+07	4.46767e+07
M157.052T1419.440							157.052	1419.44	1.04935e+08	3.38815e+07	4.49622e+07	8.9717e+07
M255.066T544.438	Isoliquiritigenin	异甘草素	0.985985	DXDRHHKMWQZJHT-FPYGCLRLSA-N	C1=CC(=CC=C1C=CC(=O)C2=C(C=C(C=C2)O)O)O	C15H12O4	255.066	544.438	3.97072e+07	4.62093e+07	4.49361e+07	4.54046e+07
M310.211T664.380							310.211	664.38	3.90248e+07	4.63779e+07	4.49151e+07	4.24226e+07
M247.119T335.077							247.119	335.077	3.80412e+07	4.75476e+07	4.48618e+07	4.57204e+07
M357.062T168.597							357.062	168.597	6.39157e+07	4.66436e+07	4.48142e+07	5.18309e+07
M647.329T731.158							647.329	731.158	4.09767e+07	4.74448e+07	4.48104e+07	4.25591e+07
M734.142T415.004							734.142	415.004	5.67967e+07	3.75682e+07	4.47608e+07	5.40205e+07
M172.063T1271.160							172.063	1271.16	7.89404e+07	4.30602e+07	4.47513e+07	8.32905e+07
M285.150T641.552							285.15	641.552	3.76715e+07	4.55229e+07	4.47299e+07	2.86996e+07
M118.041T1051.530							118.041	1051.53	3.35535e+07	3.12438e+07	4.47295e+07	3.76606e+07
M702.155T455.777							702.155	455.777	6.34871e+07	4.41494e+07	4.47228e+07	4.93392e+07
M143.035T92.270							143.035	92.2695	1.22677e+07	1.73769e+07	4.47105e+07	1.5164e+07
M894.261T40.369							894.261	40.3686	3.06977e+07	3.01746e+07	4.46752e+07	4.23877e+07
M462.113T284.964							462.113	284.964	3.91302e+07	4.45946e+07	4.46115e+07	4.24473e+07
M323.187T547.754							323.187	547.754	3.05661e+07	3.65355e+07	4.46077e+07	4.34319e+07
M489.103T363.423							489.103	363.423	8.20151e+07	4.25365e+07	4.46002e+07	5.55843e+07
M137.024T62.238							137.024	62.2383	2.38635e+07	2.00708e+07	4.45827e+07	2.99124e+07
M698.202T331.550							698.202	331.55	3.06845e+07	4.00907e+07	4.45201e+07	3.44763e+07
M1147.275T428.780							1147.27	428.78	4.47149e+07	4.57271e+07	4.45174e+07	4.74803e+07
M1033.521T558.393							1033.52	558.393	3.39736e+07	4.16922e+07	4.44677e+07	4.13953e+07
M629.170T64.588							629.17	64.5881	4.83128e+07	4.61892e+07	4.44155e+07	4.88868e+07
M540.124T325.846							540.124	325.846	6.50849e+07	4.65637e+07	4.43738e+07	5.72126e+07
M417.081T431.055							417.081	431.055	4.74681e+07	3.58056e+07	4.43362e+07	3.43576e+07
M893.155T399.550							893.155	399.55	8.25267e+07	5.0422e+07	4.43353e+07	4.81296e+07
M116.929T672.308							116.929	672.308	4.54923e+07	5.06108e+07	4.42918e+07	4.68441e+07
M131.071T252.725							131.071	252.725	3.92769e+07	4.75126e+07	4.42476e+07	1.07867e+08
M476.279T758.935							476.279	758.935	5.1615e+07	5.80572e+07	4.42452e+07	5.22169e+07
M120.057T1162.040							120.057	1162.04	5.29656e+07	3.71323e+07	4.42265e+07	6.32938e+07
M121.052T1396.260							121.052	1396.26	3.32131e+07	4.24794e+07	4.41514e+07	4.92998e+07
M539.162T120.038							539.162	120.038	3.71907e+07	3.79026e+07	4.41472e+07	4.94265e+07
M814.464T636.341							814.464	636.341	3.87644e+07	5.04076e+07	4.4144e+07	4.35154e+07
M479.155T355.994							479.155	355.994	3.83329e+07	4.82822e+07	4.40337e+07	4.4614e+07
M130.041T1105.685							130.041	1105.68	4.93505e+07	5.00592e+07	4.40006e+07	3.21982e+07
M1197.273T439.057							1197.27	439.057	6.31722e+07	4.27911e+07	4.40002e+07	4.77833e+07
M296.065T499.214							296.065	499.214	5.71392e+07	4.33667e+07	4.39996e+07	4.88509e+07
M805.211T466.531							805.211	466.531	8.10858e+07	4.57336e+07	4.39407e+07	5.82793e+07
M178.978T1677.930							178.978	1677.93	4.63354e+07	4.75119e+07	4.39379e+07	4.65713e+07
M472.157T45.584							472.157	45.5843	5.10212e+07	4.623e+07	4.39378e+07	4.9709e+07
M1219.254T431.495							1219.25	431.495	8.5307e+07	6.32938e+07	4.39172e+07	8.00271e+07
M179.056T140.855							179.056	140.855	2.4383e+07	8.64369e+07	4.39142e+07	3.55098e+07
M198.078T1525.710							198.078	1525.71	1.9414e+07	2.74316e+07	4.39107e+07	2.79658e+07
M172.063T1560.900							172.063	1560.9	4.52453e+07	5.02567e+07	4.38466e+07	9.63137e+07
M988.240T463.899							988.24	463.899	9.1759e+07	4.74047e+07	4.38395e+07	6.33367e+07
M827.445T575.215							827.445	575.215	4.10609e+07	1.79126e+08	4.38373e+07	4.1906e+07
M185.061T482.363							185.061	482.363	5.81708e+07	4.36078e+07	4.38248e+07	4.75335e+07
M977.742T1601.530							977.742	1601.53	5.86064e+07	4.83949e+07	4.38223e+07	3.23992e+07
M172.063T1123.575							172.063	1123.58	5.60242e+07	5.07423e+07	4.38216e+07	4.58373e+07
M171.068T1561.755							171.068	1561.76	5.51038e+07	7.61369e+07	4.38187e+07	6.9216e+07
M447.109T540.558							447.109	540.558	5.63188e+07	4.49873e+07	4.38066e+07	5.00943e+07
M870.454T599.153							870.454	599.153	3.49898e+07	4.2692e+07	4.37999e+07	4.08372e+07
M186.078T1542.755							186.078	1542.76	3.50921e+07	2.13441e+07	4.37911e+07	4.15738e+07
M930.469T657.205							930.469	657.205	3.89712e+07	4.54552e+07	4.37525e+07	4.49152e+07
M313.182T709.412							313.182	709.412	5.93362e+07	4.38752e+07	4.37496e+07	4.402e+07
M172.063T1383.960							172.063	1383.96	3.75662e+07	4.5531e+07	4.37074e+07	4.2389e+07
M198.078T1289.585							198.078	1289.59	2.96242e+07	2.65581e+07	4.37046e+07	2.51849e+07
M339.181T581.747							339.181	581.747	3.38425e+07	4.68121e+07	4.36842e+07	4.12988e+07
M983.206T439.818							983.206	439.818	5.14803e+07	4.00123e+07	4.36553e+07	4.08443e+07
M555.115T270.312							555.115	270.312	6.13451e+07	4.35933e+07	4.36232e+07	4.9408e+07
M272.174T721.628							272.174	721.628	5.83112e+07	4.40667e+07	4.35802e+07	4.61644e+07
M736.158T315.402							736.158	315.402	3.38708e+06	3.67472e+07	4.35799e+07	3.88028e+07
M163.062T1508.540							163.062	1508.54	2.02873e+07	1.83994e+07	4.35603e+07	2.46976e+07
M359.208T424.481							359.208	424.481	3.35897e+07	5.28565e+07	4.35417e+07	4.05619e+07
M313.108T449.166							313.108	449.166	2.92857e+07	2.14636e+07	4.35379e+07	2.42444e+07
M231.103T503.587							231.103	503.587	5.39157e+07	4.6195e+07	4.35269e+07	4.54698e+07
M348.026T484.849							348.026	484.849	3.80658e+07	4.43016e+07	4.34924e+07	4.20532e+07
M941.503T647.229							941.503	647.229	3.61463e+07	4.41106e+07	4.34875e+07	4.19285e+07
M631.188T71.284							631.188	71.2836	6.07376e+07	5.38285e+07	4.34309e+07	5.83539e+07
M229.144T566.152							229.144	566.152	3.74941e+07	4.62377e+07	4.34115e+07	4.20164e+07
M229.035T90.052							229.035	90.0523	5.05851e+07	3.76165e+07	4.33829e+07	3.55766e+07
M911.463T664.903							911.463	664.903	3.37665e+07	4.47114e+07	4.33805e+07	3.81941e+07
M347.077T324.794							347.077	324.794	7.4719e+06	4.45541e+07	4.32857e+07	4.88871e+07
M564.231T297.840							564.231	297.84	5.57394e+07	4.06373e+07	4.32705e+07	4.69439e+07
M433.237T883.651							433.237	883.651	4.1665e+07	4.86893e+07	4.32675e+07	4.53427e+07
M1094.540T574.083							1094.54	574.083	5.66072e+07	3.96498e+07	4.32467e+07	4.34134e+07
M905.252T428.780							905.252	428.78	2.53739e+07	4.57693e+07	4.3235e+07	3.71982e+07
M761.416T1015.230							761.416	1015.23	4.39039e+07	5.54269e+07	4.32296e+07	4.7524e+07
M833.248T351.700							833.248	351.7	3.6937e+07	4.46203e+07	4.32107e+07	4.27846e+07
M487.087T385.950							487.087	385.95	5.58858e+07	4.46284e+07	4.31936e+07	4.31885e+07
M105.002T1016.100							105.002	1016.1	4.12634e+07	5.14362e+07	4.31424e+07	4.67343e+07
M343.112T38.730							343.112	38.7301	4.83541e+07	5.49058e+07	4.31215e+07	4.49929e+07
M295.228T870.771	9-hydroxy-10,12-octadecadienoic acid	9-羟基-10,12-十八碳二烯酸	0.649388	NPDSHTNEKLQQIJ-SIGMCMEVSA-N	O=C(O)CCCCCCCC(O)C=CC=CCCCCC	C18H32O3	295.228	870.771	4.39437e+07	5.02816e+07	4.30693e+07	4.45018e+07
M953.176T368.905							953.176	368.905	4.28743e+07	4.1126e+07	4.3058e+07	3.49028e+07
M157.052T1482.090							157.052	1482.09	2.40707e+08	4.31364e+07	4.30521e+07	1.06612e+07
M447.109T494.321							447.109	494.321	5.59708e+07	4.30454e+07	4.3007e+07	4.9009e+07
M376.188T572.275							376.188	572.275	3.75256e+07	4.65604e+07	4.30062e+07	4.1445e+07
M157.050T238.142							157.05	238.142	4.80177e+07	4.44284e+07	4.30029e+07	4.24987e+07
M119.035T41.685							119.035	41.6851	1.08822e+08	2.67403e+07	4.29331e+07	5.78284e+07
M297.153T726.648	1,7-bis(4-hydroxyphenyl)heptan-3-one	槭苷元G	0.982791	QUHYUSAHBDACNG-UHFFFAOYSA-N	O=C(CCC1=CC=C(O)C=C1)CCCCC2=CC=C(O)C=C2	C19H22O3	297.153	726.648	2.75484e+07	3.79848e+07	4.29282e+07	2.96179e+07
M179.056T786.125							179.056	786.125	3.02157e+07	4.52263e+07	4.28369e+07	3.97855e+07
M186.078T1250.920							186.078	1250.92	3.80252e+07	3.44522e+07	4.28185e+07	4.02992e+07
M518.139T514.893							518.139	514.893	3.64057e+07	4.48524e+07	4.27721e+07	4.11118e+07
M116.025T1592.800							116.025	1592.8	9.28961e+07	9.014e+07	4.27269e+07	4.10352e+07
M307.191T683.645							307.191	683.645	4.82653e+07	4.19991e+07	4.26958e+07	4.46028e+07
M357.192T497.086							357.192	497.086	2.13017e+07	1.87459e+07	4.26733e+07	2.55723e+07
M195.030T75.222							195.03	75.222	6.24678e+07	4.3678e+07	4.26608e+07	5.85001e+07
M341.102T588.345							341.102	588.345	5.08707e+07	4.84081e+07	4.25074e+07	4.62302e+07
M116.025T1369.150							116.025	1369.15	3.86508e+07	4.70658e+07	4.24499e+07	4.72794e+07
M830.461T563.472							830.461	563.472	3.36129e+07	4.18371e+07	4.24438e+07	3.88022e+07
M155.036T1285.090							155.036	1285.09	2.77561e+07	1.43927e+06	4.23848e+07	2.98509e+07
M171.068T1161.490							171.068	1161.49	4.64378e+07	3.48388e+07	4.23421e+07	3.60392e+07
M473.073T321.382							473.073	321.382	6.40984e+07	4.87835e+07	4.23375e+07	5.23316e+07
M1134.668T603.121							1134.67	603.121	4.06942e+07	4.81031e+07	4.2313e+07	4.39759e+07
M539.110T367.702							539.11	367.702	5.20251e+07	3.95861e+07	4.23042e+07	5.17247e+07
M531.209T237.048							531.209	237.048	3.57233e+07	4.51774e+07	4.21929e+07	4.04468e+07
M465.095T428.294							465.095	428.294	2.65895e+07	4.08347e+07	4.21865e+07	3.60386e+07
M104.614T613.120							104.614	613.12	3.62338e+07	4.15291e+07	4.21411e+07	3.95174e+07
M999.722T1459.680							999.722	1459.68	0	234951	4.20991e+07	8.78977e+07
M1271.755T613.537							1271.76	613.537	3.20924e+07	4.4739e+07	4.20947e+07	3.9147e+07
M130.041T1472.100							130.041	1472.1	2.41792e+08	5.93249e+07	4.20757e+07	6.41366e+07
M647.068T90.020							647.068	90.0195	8.83976e+07	4.55752e+07	4.20164e+07	4.873e+07
M329.139T672.350							329.139	672.35	5.68657e+07	3.9786e+07	4.20123e+07	4.49523e+07
M718.147T612.383							718.147	612.383	9.84742e+07	4.1807e+07	4.20025e+07	4.39234e+07
M205.036T65.359							205.036	65.3587	3.60569e+07	4.98728e+07	4.19997e+07	3.81545e+07
M477.131T428.903							477.131	428.903	2.56714e+07	4.33304e+07	4.19962e+07	3.3911e+07
M123.045T58.414	Orcinol	苔黑酚葡萄糖苷	0.840522	OIPPWFOQEKKFEE-UHFFFAOYSA-N	OC=1C=C(O)C=C(C1)C	C7H8O2	123.045	58.4138	4.82859e+07	4.37657e+07	4.19841e+07	4.72347e+07
M172.063T1542.390							172.063	1542.39	4.4485e+07	1.22032e+08	4.19808e+07	7.72828e+07
M681.456T554.971							681.456	554.971	3.4326e+07	3.0774e+07	4.19618e+07	4.1035e+07
M116.929T582.322							116.929	582.322	3.90026e+07	4.8876e+07	4.19281e+07	5.85816e+07
M713.114T408.127							713.114	408.127	3.67954e+07	4.18569e+07	4.19197e+07	4.64834e+07
M315.160T708.461							315.16	708.461	5.07063e+07	4.16658e+07	4.1875e+07	4.42133e+07
M358.138T627.104							358.138	627.104	5.4507e+07	4.46513e+07	4.18502e+07	4.55916e+07
M197.808T21.901							197.808	21.9014	3.48001e+07	4.04363e+07	4.18499e+07	2.84905e+07
M1356.823T677.668							1356.82	677.668	5.29919e+07	4.09122e+07	4.17866e+07	4.31327e+07
M827.268T57.971							827.268	57.9715	1.78668e+07	1.51685e+07	4.17735e+07	1.45184e+07
M275.201T727.740							275.201	727.74	4.24593e+07	4.58846e+07	4.17715e+07	4.14027e+07
M377.181T297.870							377.181	297.87	5.48031e+07	4.0822e+07	4.17278e+07	4.46852e+07
M161.045T406.765							161.045	406.765	2.80765e+07	3.56669e+07	4.16142e+07	4.42339e+07
M311.223T754.644							311.223	754.644	4.46765e+07	5.01085e+07	4.161e+07	4.6083e+07
M1136.240T372.792							1136.24	372.792	7.61795e+07	3.85452e+07	4.1585e+07	5.26967e+07
M297.076T513.191							297.076	513.191	4.35568e+07	4.15408e+07	4.15393e+07	4.00426e+07
M121.052T1347.120							121.052	1347.12	3.30856e+07	5.92779e+07	4.15379e+07	7.62783e+07
M133.014T96.576							133.014	96.5756	3.45661e+07	3.48205e+07	4.15132e+07	5.54211e+07
M567.114T382.055							567.114	382.055	5.99399e+07	4.23691e+07	4.15066e+07	4.8384e+07
M141.056T77.691							141.056	77.6905	6.78366e+07	5.72587e+07	4.14845e+07	5.15386e+07
M293.045T450.527							293.045	450.527	4.75253e+07	3.86967e+07	4.14818e+07	4.59093e+07
M213.089T1249.280							213.089	1249.28	3.66908e+07	3.58311e+07	4.14575e+07	2.74977e+07
M311.169T786.065							311.169	786.065	3.88217e+07	5.31173e+07	4.14416e+07	4.0047e+07
M311.056T403.137							311.056	403.137	2.55011e+07	2.75038e+07	4.1387e+07	4.0128e+07
M399.072T418.463							399.072	418.463	4.03721e+07	3.89722e+07	4.13236e+07	4.14292e+07
M129.019T125.272							129.019	125.272	1.46953e+07	1.63541e+07	4.12665e+07	4.03524e+07
M367.161T202.872							367.161	202.872	3.78402e+07	2.82812e+07	4.12557e+07	2.7806e+07
M120.057T1213.690							120.057	1213.69	5.80782e+07	5.52917e+07	4.12083e+07	4.68969e+07
M483.274T820.997							483.274	820.997	5.09666e+07	5.21758e+07	4.1135e+07	4.29342e+07
M130.041T1051.730							130.041	1051.73	4.0014e+07	3.87884e+07	4.1047e+07	4.26078e+07
M799.244T524.038							799.244	524.038	3.2503e+07	4.08154e+07	4.10015e+07	3.73392e+07
M733.140T430.560							733.14	430.56	3.67772e+07	3.26656e+07	4.09763e+07	3.55524e+07
M449.110T256.547							449.11	256.547	4.14344e+07	4.25238e+07	4.09492e+07	3.85593e+07
M493.114T609.459							493.114	609.459	4.14852e+07	3.67873e+07	4.09063e+07	4.11941e+07
M713.115T433.524							713.115	433.524	3.97377e+07	3.68821e+07	4.08341e+07	3.76294e+07
M291.067T667.735							291.067	667.735	5.4113e+07	4.16569e+07	4.08237e+07	4.53444e+07
M176.064T177.106							176.064	177.106	1.20225e+07	1.43539e+07	4.08135e+07	4.10236e+07
M213.089T1272.830							213.089	1272.83	3.76601e+07	4.68829e+07	4.08111e+07	3.13228e+07
M137.024T773.753							137.024	773.753	3.49027e+07	4.39145e+07	4.07836e+07	3.86329e+07
M344.216T488.007							344.216	488.007	2.12179e+07	3.14281e+07	4.06762e+07	2.34979e+07
M541.168T65.775							541.168	65.7752	8.06082e+07	6.89425e+07	4.06586e+07	6.85849e+07
M287.165T589.177							287.165	589.177	4.96186e+07	3.67631e+07	4.06561e+07	4.60141e+07
M445.112T339.303							445.112	339.303	3.32843e+07	4.20857e+07	4.06242e+07	4.05095e+07
M171.068T1327.880							171.068	1327.88	3.87301e+07	5.96567e+07	4.06161e+07	4.57654e+07
M736.158T332.276							736.158	332.276	7.16073e+07	4.13211e+07	4.05794e+07	5.13604e+07
M152.043T90.108							152.043	90.1081	4.53664e+07	3.48786e+07	4.05733e+07	4.92186e+07
M171.068T1504.875							171.068	1504.88	4.23111e+07	1.2201e+07	4.05403e+07	4.35105e+07
M186.078T1561.010							186.078	1561.01	4.20342e+07	3.50317e+07	4.04896e+07	4.29746e+07
M186.078T1476.930							186.078	1476.93	6.13841e+07	3.65698e+07	4.04754e+07	6.6334e+07
M625.281T932.745							625.281	932.745	5.4342e+07	4.22299e+07	4.04436e+07	4.65869e+07
M198.936T1731.910							198.936	1731.91	5.86753e+07	3.126e+07	4.04154e+07	5.79494e+07
M731.493T529.604							731.493	529.604	2.75778e+07	4.21259e+07	4.03849e+07	3.42971e+07
M138.028T383.298							138.028	383.298	3.27966e+07	3.92631e+07	4.03626e+07	3.76582e+07
M539.121T298.122							539.121	298.122	5.46608e+07	9.53913e+07	4.03621e+07	3.92243e+07
M522.223T467.269							522.223	467.269	3.20526e+07	4.34315e+07	4.03191e+07	3.9169e+07
M312.226T702.360							312.226	702.36	3.90104e+07	4.12401e+07	4.03171e+07	3.81136e+07
M369.062T376.694							369.062	376.694	4.86157e+07	4.07573e+07	4.02942e+07	7.13165e+07
M171.067T1483.330							171.067	1483.33	8.27704e+07	3.27279e+07	4.02805e+07	6.38612e+07
M463.147T106.704							463.147	106.704	3.37186e+07	4.12661e+07	4.02246e+07	3.96294e+07
M129.056T147.887							129.056	147.887	4.43696e+07	2.33478e+07	4.01884e+07	2.62947e+07
M196.062T1523.080							196.062	1523.08	4.48455e+07	1.5848e+07	4.01799e+07	3.81071e+07
M517.316T628.564							517.316	628.564	5.74131e+07	4.00829e+07	4.01787e+07	4.43933e+07
M1087.306T437.014							1087.31	437.014	2.90512e+07	3.95725e+07	4.01349e+07	3.6803e+07
M287.093T503.236							287.093	503.236	3.33477e+07	3.99347e+07	4.01287e+07	3.97662e+07
M888.456T623.226							888.456	623.226	3.72606e+07	4.30491e+07	4.01165e+07	4.04648e+07
M496.122T437.723							496.122	437.723	4.26263e+07	3.72455e+07	4.00832e+07	4.06421e+07
M213.089T1373.280							213.089	1373.28	5.1194e+07	2.33987e+07	4.0016e+07	4.00358e+07
M321.155T306.783							321.155	306.783	3.41115e+07	4.21826e+07	3.99684e+07	3.78295e+07
M767.146T412.400							767.146	412.4	4.27785e+07	3.91074e+07	3.98743e+07	6.68814e+07
M939.245T339.027							939.245	339.027	3.10736e+07	4.19221e+07	3.98721e+07	3.57265e+07
M716.136T416.630							716.136	416.63	4.55077e+08	6.85012e+07	3.98602e+07	4.26846e+08
M115.921T1057.650							115.921	1057.65	1.68657e+07	1.84726e+07	3.9854e+07	2.13366e+07
M155.036T1506.265							155.036	1506.27	1.94242e+07	2.51042e+07	3.98464e+07	2.47799e+07
M132.057T1252.010							132.057	1252.01	3.35359e+07	3.65789e+07	3.98441e+07	3.80011e+07
M173.009T37.425							173.009	37.4252	3.31677e+07	3.95655e+07	3.97695e+07	4.03648e+07
M121.052T1408.960							121.052	1408.96	3.98633e+07	3.47414e+07	3.9767e+07	4.3624e+07
M357.060T395.932							357.06	395.932	3.89722e+07	4.37844e+07	3.97626e+07	3.71124e+07
M341.196T487.063							341.196	487.063	3.7543e+07	4.39978e+07	3.96653e+07	3.48454e+07
M1149.248T414.506							1149.25	414.506	4.00769e+07	3.984e+07	3.95912e+07	4.09966e+07
M178.977T1784.505							178.977	1784.51	1.0905e+07	2.77243e+07	3.95686e+07	2.53609e+07
M171.067T1175.460							171.067	1175.46	3.6305e+07	4.3128e+07	3.95487e+07	3.91041e+07
M213.089T1393.480							213.089	1393.48	3.33598e+07	1.85823e+07	3.95196e+07	2.82043e+07
M130.041T1325.640							130.041	1325.64	7.48856e+07	9.90872e+07	3.94615e+07	6.85405e+07
M243.062T48.784							243.062	48.7842	3.62965e+07	3.79703e+07	3.94378e+07	4.15941e+07
M629.806T403.606							629.806	403.606	2.50361e+07	4.01813e+07	3.94355e+07	3.34098e+07
M252.100T1434.575							252.1	1434.58	3.20762e+07	2.05019e+07	3.94263e+07	1.85173e+07
M229.051T482.188							229.051	482.188	5.35366e+07	4.09228e+07	3.94247e+07	4.4731e+07
M1220.264T431.678							1220.26	431.678	6.68031e+07	2.91656e+07	3.94042e+07	5.3723e+07
M976.734T1283.065							976.734	1283.07	3.73961e+07	5.01035e+07	3.93823e+07	3.36485e+07
M191.057T1522.895							191.057	1522.89	3.66031e+07	2.75039e+07	3.93772e+07	3.13954e+07
M197.808T1652.150							197.808	1652.15	5.07722e+07	4.3896e+07	3.93727e+07	3.73142e+07
M295.061T367.547							295.061	367.547	5.00044e+07	4.18483e+07	3.93567e+07	4.56598e+07
M447.114T78.013							447.114	78.013	2.07303e+07	1.61495e+07	3.93269e+07	3.50167e+07
M499.327T668.235							499.327	668.235	3.24731e+07	4.1496e+07	3.93264e+07	3.60002e+07
M315.244T683.586							315.244	683.586	3.26877e+07	3.97162e+07	3.929e+07	3.7449e+07
M120.057T1105.685							120.057	1105.68	2.67594e+07	3.65506e+07	3.92848e+07	2.63319e+07
M666.218T63.112							666.218	63.1124	5.70926e+07	4.44809e+07	3.92834e+07	5.02058e+07
M132.057T1429.320							132.057	1429.32	4.25259e+07	3.05072e+07	3.92455e+07	3.92018e+07
M371.098T291.746							371.098	291.746	9.76454e+07	3.22291e+07	3.92341e+07	8.04703e+07
M713.229T292.879							713.229	292.879	1.46632e+07	1.7771e+07	3.92285e+07	1.67085e+07
M471.094T364.728							471.094	364.728	5.22886e+07	3.85072e+07	3.92149e+07	3.96085e+07
M319.025T534.348							319.025	534.348	5.30516e+07	3.73227e+07	3.92099e+07	4.1439e+07
M429.158T587.602							429.158	587.602	7.66198e+07	1.05638e+08	3.92099e+07	9.71842e+07
M110.036T1539.990							110.036	1539.99	3.26793e+07	2.00583e+07	3.91823e+07	4.40915e+07
M431.193T266.455							431.193	266.455	4.97472e+07	3.91016e+07	3.9128e+07	4.17909e+07
M485.298T477.232							485.298	477.232	3.42688e+07	3.42577e+07	3.91272e+07	3.78397e+07
M539.120T280.883							539.12	280.883	4.88499e+07	3.44884e+07	3.91209e+07	3.71974e+07
M1105.304T41.648							1105.3	41.6485	1.41541e+07	4.2089e+07	3.91143e+07	2.02582e+07
M653.246T260.487							653.246	260.487	3.28608e+07	3.87838e+07	3.90908e+07	3.9399e+07
M435.094T224.601							435.094	224.601	5.99613e+07	1.23696e+07	3.9069e+07	4.26926e+07
M353.102T443.276							353.102	443.276	3.33406e+07	4.14748e+07	3.90651e+07	3.76896e+07
M443.276T482.363							443.276	482.363	3.19864e+07	4.08892e+07	3.90157e+07	3.63979e+07
M186.078T1587.290							186.078	1587.29	2.04219e+07	2.2646e+07	3.89902e+07	2.83561e+07
M291.144T345.130							291.144	345.13	3.07477e+07	4.2141e+07	3.89223e+07	3.50104e+07
M541.334T775.697							541.334	775.697	5.53379e+07	5.24554e+07	3.88548e+07	4.8485e+07
M511.125T298.568							511.125	298.568	5.6233e+07	3.84838e+07	3.87704e+07	4.56165e+07
M503.336T583.483							503.336	583.483	2.86594e+07	1.81605e+07	3.87571e+07	1.8179e+07
M445.245T555.484							445.245	555.484	3.18961e+07	4.4116e+07	3.87541e+07	3.92173e+07
M129.019T83.511							129.019	83.5105	3.27173e+07	4.01733e+07	3.87507e+07	3.6294e+07
M130.041T1016.010							130.041	1016.01	3.07458e+07	3.33762e+07	3.87372e+07	3.08742e+07
M116.025T1419.670							116.025	1419.67	4.34605e+07	2.93165e+07	3.87312e+07	4.97399e+07
M654.249T343.947							654.249	343.947	3.20524e+07	3.9507e+07	3.87225e+07	3.92353e+07
M222.041T330.260							222.041	330.26	3.21994e+07	4.24231e+07	3.86783e+07	3.81733e+07
M976.734T1015.120							976.734	1015.12	1.84621e+07	1.55273e+07	3.86343e+07	1.28315e+07
M373.178T591.524							373.178	591.524	3.29317e+07	4.06549e+07	3.86341e+07	3.82769e+07
M872.470T563.020							872.47	563.02	3.17301e+07	3.58632e+07	3.86308e+07	3.58839e+07
M161.024T237.902							161.024	237.902	3.31159e+07	3.99629e+07	3.86026e+07	3.38049e+07
M137.024T760.619							137.024	760.619	3.45651e+07	3.95372e+07	3.855e+07	3.94615e+07
M637.068T90.580							637.068	90.5802	6.09279e+07	4.35049e+07	3.85478e+07	4.70827e+07
M101.024T792.212							101.024	792.212	2.29102e+07	4.14267e+07	3.85454e+07	5.86024e+07
M267.102T488.829							267.102	488.829	5.02164e+07	3.66875e+07	3.85109e+07	4.14565e+07
M521.109T424.983							521.109	424.983	4.72013e+07	3.75679e+07	3.84988e+07	4.12653e+07
M998.718T1430.940							998.718	1430.94	0	1.15838e+06	3.84704e+07	8.40737e+07
M116.929T453.309							116.929	453.309	3.4644e+07	4.09078e+07	3.84679e+07	3.70586e+07
M625.215T453.348							625.215	453.348	1.768e+07	1.79888e+07	3.84346e+07	1.94569e+07
M497.291T731.731							497.291	731.731	5.19194e+07	3.90009e+07	3.84177e+07	4.31945e+07
M348.153T458.303							348.153	458.303	1.34171e+07	1.28019e+07	3.84027e+07	1.27476e+07
M193.051T435.185							193.051	435.185	4.39725e+07	2.89345e+07	3.83312e+07	2.99555e+07
M397.221T589.044							397.221	589.044	3.43459e+07	9.54214e+06	3.83279e+07	3.76904e+07
M499.307T762.297							499.307	762.297	5.04161e+07	3.90553e+07	3.83237e+07	4.07712e+07
M564.332T747.921							564.332	747.921	4.09945e+07	4.38232e+07	3.83196e+07	4.1147e+07
M215.032T38.337							215.032	38.3374	4.49201e+07	4.52034e+07	3.82752e+07	4.10761e+07
M447.151T134.560							447.151	134.56	5.6488e+07	3.95924e+07	3.82563e+07	4.53316e+07
M373.169T553.301							373.169	553.301	3.01555e+07	3.96465e+07	3.82526e+07	9.59237e+06
M263.056T264.220							263.056	264.22	5.40662e+07	2.08414e+07	3.82499e+07	5.56349e+07
M689.150T353.920							689.15	353.92	4.98528e+07	3.83604e+07	3.82465e+07	4.25166e+07
M551.177T260.941							551.177	260.941	3.40773e+07	3.09381e+07	3.8226e+07	2.97163e+07
M179.056T170.823							179.056	170.823	3.36485e+07	2.71531e+07	3.82187e+07	3.79199e+07
M147.068T1523.650							147.068	1523.65	1.82274e+07	2.08712e+07	3.82079e+07	3.69439e+07
M661.481T555.508							661.481	555.508	2.1827e+07	3.25216e+07	3.81899e+07	2.73996e+07
M540.164T41.462							540.164	41.4619	5.49727e+07	4.18841e+07	3.81882e+07	4.50455e+07
M330.175T440.062							330.175	440.062	2.36102e+07	3.78158e+07	3.81228e+07	3.10681e+07
M213.089T1595.460							213.089	1595.46	1.49731e+07	9.09372e+07	3.8111e+07	3.02038e+07
M512.129T362.130							512.129	362.13	4.86396e+07	3.68874e+07	3.80605e+07	2.37418e+07
M178.978T1691.700							178.978	1691.7	3.22346e+07	3.8304e+07	3.80394e+07	3.74793e+07
M827.274T456.772							827.274	456.772	3.00302e+07	3.8446e+07	3.80296e+07	3.50743e+07
M571.152T75.015							571.152	75.0151	1.19058e+07	1.27258e+07	3.79897e+07	1.37173e+07
M213.089T1231.290							213.089	1231.29	3.07236e+07	3.34359e+07	3.79471e+07	3.54957e+07
M312.226T618.715							312.226	618.715	2.33263e+07	2.89505e+07	3.79115e+07	2.62626e+07
M114.989T30.298							114.989	30.2976	3.67079e+07	3.57976e+07	3.79093e+07	3.5875e+07
M429.083T384.575							429.083	384.575	5.04729e+07	4.12611e+07	3.78658e+07	4.1774e+07
M213.089T1179.730							213.089	1179.73	3.80767e+07	3.18959e+07	3.78415e+07	3.30105e+07
M134.895T678.641							134.895	678.641	3.8141e+07	3.98729e+07	3.78277e+07	3.87035e+07
M978.493T613.120							978.493	613.12	3.26881e+07	3.6995e+07	3.77685e+07	3.45637e+07
M669.423T565.032							669.423	565.032	3.05694e+07	3.69215e+07	3.77377e+07	3.59336e+07
M327.217T449.682							327.217	449.682	2.90249e+07	2.75876e+07	3.77374e+07	3.4401e+07
M729.108T422.562							729.108	422.562	4.26023e+07	3.01846e+07	3.77241e+07	2.86827e+07
M1199.626T427.812							1199.63	427.812	2.37091e+07	3.35094e+07	3.76963e+07	3.03997e+07
M179.056T527.985							179.056	527.985	2.92913e+07	4.45948e+07	3.76732e+07	4.18524e+07
M1181.723T683.085							1181.72	683.085	2.73406e+07	1.77209e+07	3.76572e+07	3.44856e+07
M237.089T1296.490							237.089	1296.49	3.14056e+07	2.76762e+07	3.76545e+07	1.84785e+07
M101.024T778.043							101.024	778.043	2.48165e+07	4.10813e+07	3.76342e+07	5.98358e+07
M340.054T368.387							340.054	368.387	5.82242e+07	3.76524e+07	3.76233e+07	3.93119e+07
M121.052T1091.605							121.052	1091.61	5.99734e+07	4.28924e+07	3.76231e+07	5.61483e+07
M715.130T452.869							715.13	452.869	4.86811e+07	3.89458e+07	3.75941e+07	4.24852e+07
M1074.201T401.077							1074.2	401.077	5.37746e+07	4.15057e+07	3.75891e+07	4.15266e+07
M991.511T503.019							991.511	503.019	3.02881e+07	3.67786e+07	3.75829e+07	3.58559e+07
M851.181T461.366							851.181	461.366	5.07127e+07	3.73992e+07	3.75605e+07	4.90353e+07
M888.456T639.970							888.456	639.97	3.49696e+07	3.64611e+07	3.75166e+07	3.50483e+07
M171.067T1346.500							171.067	1346.5	2.02981e+07	4.64483e+07	3.75087e+07	7.6752e+07
M132.057T1591.210							132.057	1591.21	7.94631e+07	7.14562e+07	3.75062e+07	3.1124e+07
M179.056T1009.005							179.056	1009	2.45867e+07	3.14219e+07	3.745e+07	3.35078e+07
M267.088T252.472							267.088	252.472	3.13314e+07	3.73247e+07	3.74196e+07	3.50315e+07
M1195.596T656.760							1195.6	656.76	4.46414e+07	3.99319e+07	3.74188e+07	4.18678e+07
M282.084T49.156							282.084	49.156	3.64227e+07	3.39077e+07	3.74006e+07	3.53525e+07
M525.104T357.583							525.104	357.583	5.75471e+07	3.93638e+07	3.7391e+07	4.69908e+07
M331.191T685.889							331.191	685.889	4.75507e+07	3.54894e+07	3.7374e+07	3.69419e+07
M746.216T453.389							746.216	453.389	2.70786e+07	3.85861e+07	3.73521e+07	3.4696e+07
M566.158T38.766							566.158	38.7661	7.37925e+07	5.05425e+07	3.73513e+07	5.72102e+07
M137.024T439.187							137.024	439.187	2.49813e+07	2.34011e+07	3.73379e+07	4.09212e+07
M211.025T89.793							211.025	89.7927	4.49259e+07	4.94117e+07	3.73161e+07	3.43128e+07
M998.718T1444.965							998.718	1444.96	0	878760	3.72993e+07	5.38654e+07
M346.231T479.298							346.231	479.298	4.35376e+07	5.52125e+07	3.72613e+07	4.87587e+07
M269.082T290.700							269.082	290.7	4.84131e+07	3.34197e+07	3.72533e+07	4.07495e+07
M957.198T368.617							957.198	368.617	5.8732e+07	3.43794e+07	3.7229e+07	4.02825e+07
M171.068T1194.095							171.068	1194.1	4.81604e+07	4.4839e+07	3.71471e+07	5.84861e+07
M345.097T359.667							345.097	359.667	3.81676e+07	2.89799e+07	3.71217e+07	3.9367e+07
M201.088T133.589							201.088	133.589	3.0833e+07	3.93417e+07	3.71143e+07	3.58901e+07
M359.077T262.739							359.077	262.739	5.29682e+07	3.66661e+07	3.70614e+07	4.16285e+07
M115.921T1167.955							115.921	1167.95	3.04733e+07	3.47993e+07	3.70458e+07	4.87406e+07
M147.066T68.649							147.066	68.6486	3.04987e+07	2.72127e+07	3.70438e+07	3.55838e+07
M986.508T647.418							986.508	647.418	2.99161e+07	3.67821e+07	3.70369e+07	3.3637e+07
M942.875T406.788							942.875	406.788	4.23628e+07	5.725e+07	3.7015e+07	5.20467e+07
M115.921T1150.270							115.921	1150.27	3.07746e+07	4.07775e+07	3.70064e+07	4.67263e+07
M102.949T1685.480							102.949	1685.48	1.94827e+07	1.75998e+07	3.69737e+07	1.59224e+07
M327.192T474.080							327.192	474.08	3.31228e+07	3.88165e+07	3.69634e+07	3.73739e+07
M163.062T1299.475							163.062	1299.47	3.08004e+07	2.90598e+07	3.69222e+07	1.81194e+07
M237.053T84.851							237.053	84.8514	2.15283e+07	2.90592e+07	3.69164e+07	3.30663e+07
M313.108T493.404							313.108	493.404	4.67413e+07	3.61645e+07	3.6893e+07	3.75807e+07
M510.111T379.994							510.111	379.994	6.03556e+07	3.40934e+07	3.68812e+07	3.57028e+07
M225.089T1518.480							225.089	1518.48	2.79357e+07	2.46462e+07	3.68687e+07	2.53676e+07
M186.078T1213.690							186.078	1213.69	3.49389e+07	3.31024e+07	3.68599e+07	2.93269e+07
M731.125T387.392							731.125	387.392	2.59728e+07	2.8045e+07	3.68574e+07	2.63602e+07
M348.153T513.624							348.153	513.624	5.27826e+07	4.36925e+07	3.68232e+07	4.46142e+07
M116.025T1396.550							116.025	1396.55	6.42246e+07	2.31483e+07	3.67789e+07	2.47509e+07
M159.068T1581.080							159.068	1581.08	3.47458e+07	3.31875e+07	3.67749e+07	3.46048e+07
M750.387T1012.690							750.387	1012.69	4.24022e+07	4.73641e+07	3.67645e+07	4.36674e+07
M132.057T1215.670							132.057	1215.67	3.65146e+07	3.38544e+07	3.67412e+07	3.03495e+07
M502.918T30.298							502.918	30.2976	3.88252e+07	3.05943e+07	3.67386e+07	3.8074e+07
M431.120T63.972							431.12	63.9723	2.98286e+07	3.05958e+07	3.67374e+07	3.66388e+07
M116.025T1214.335							116.025	1214.34	3.99522e+07	1.92972e+07	3.67122e+07	1.88404e+07
M1076.220T420.370							1076.22	420.37	5.38437e+07	2.66589e+07	3.66388e+07	2.90906e+07
M672.146T507.159							672.146	507.159	4.90093e+07	3.73783e+07	3.6616e+07	4.19753e+07
M213.089T1559.210							213.089	1559.21	2.43259e+07	1.93921e+07	3.66154e+07	5.38603e+07
M387.115T216.085							387.115	216.085	1.95959e+07	3.72151e+07	3.65548e+07	4.6596e+07
M1165.589T656.760							1165.59	656.76	4.11739e+07	3.73266e+07	3.65106e+07	4.0333e+07
M475.087T342.609							475.087	342.609	4.00211e+07	4.26637e+07	3.65043e+07	3.00357e+07
M340.054T321.218							340.054	321.218	5.002e+07	3.95653e+07	3.65036e+07	4.62887e+07
M161.046T519.397							161.046	519.397	2.63709e+07	3.37901e+07	3.64821e+07	4.21387e+07
M205.108T278.040							205.108	278.04	3.12998e+07	3.85124e+07	3.64783e+07	3.38463e+07
M815.113T414.475							815.113	414.475	3.36286e+07	7.09657e+07	3.64764e+07	4.24243e+07
M149.061T349.531	(4S,5Z,6S)-4-(2-methoxy-2-oxoethyl)-5-[2-[(E)-3-phenylprop-2-enoyl]oxyethylidene]-6-[(2S,3R,4S,5S,6R)-3,4,5-trihydroxy-6-(hydroxymethyl)oxan-2-yl]oxy-4H-pyran-3-carboxylic acid	（4S，5Z，6S）-4-（2-甲氧基-2-氧乙基）-5-[2-[（E）-3-苯基丙基-2-烯醇基]氧乙基亚乙基]-6-[（2S，3R，4S，5S，6R）-3,4,5-三羟基-6-（羟甲基）氧代-2-基]氧基-4H-吡喃-3-羧酸	0.921464	FHEHIXJLCWUPCZ-UHFFFAOYSA-N	OC1=CC=C(C=C1O)CC=C	C9H10O2	149.061	349.531	4.48665e+07	3.70076e+07	3.64556e+07	3.97797e+07
M375.145T479.495							375.145	479.495	4.70167e+07	3.60373e+07	3.64008e+07	4.0534e+07
M132.030T38.160							132.03	38.1604	2.06352e+07	4.97334e+07	3.63747e+07	3.04654e+07
M121.052T1104.870							121.052	1104.87	5.14986e+07	4.53272e+07	3.63528e+07	4.43073e+07
M539.110T396.498							539.11	396.498	1.06048e+08	6.87447e+07	3.63255e+07	8.1237e+07
M279.029T414.447							279.029	414.447	4.43269e+07	4.01147e+07	3.63196e+07	3.98549e+07
M179.056T1102.000							179.056	1102	1.61966e+07	2.28684e+07	3.63126e+07	2.32069e+07
M976.734T1335.830							976.734	1335.83	3.60961e+07	8.89633e+07	3.63053e+07	3.10711e+07
M311.223T586.351							311.223	586.351	4.95623e+07	3.72852e+07	3.62943e+07	3.63724e+07
M998.718T1474.835							998.718	1474.84	0	1.14205e+06	3.62829e+07	7.53292e+07
M627.281T557.455							627.281	557.455	4.99997e+07	3.20978e+07	3.62805e+07	4.03698e+07
M550.165T530.248							550.165	530.248	3.08956e+07	3.72052e+07	3.62706e+07	3.3413e+07
M517.188T38.872							517.188	38.8724	2.96198e+07	3.97051e+07	3.61954e+07	3.25164e+07
M222.100T467.478							222.1	467.478	4.45036e+07	3.7253e+07	3.61899e+07	4.03695e+07
M935.884T428.294							935.884	428.294	3.39868e+07	3.67048e+07	3.61881e+07	3.74932e+07
M944.519T613.059							944.519	613.059	3.12032e+07	3.7143e+07	3.61843e+07	3.48784e+07
M253.124T691.261							253.124	691.261	4.86435e+07	3.74205e+07	3.61818e+07	3.73271e+07
M1111.680T574.590							1111.68	574.59	3.29883e+07	3.81798e+07	3.61596e+07	3.50076e+07
M467.166T353.495							467.166	353.495	3.30283e+07	4.08136e+07	3.60994e+07	3.42846e+07
M120.057T1087.620							120.057	1087.62	4.77336e+07	3.30047e+07	3.60963e+07	3.34257e+07
M325.184T826.078							325.184	826.078	3.37698e+07	4.97156e+07	3.6089e+07	3.86258e+07
M475.161T448.565							475.161	448.565	3.2064e+07	3.63697e+07	3.60712e+07	3.47282e+07
M106.041T744.294							106.041	744.294	2.21103e+07	2.17552e+07	3.60569e+07	4.11455e+07
M681.205T311.191							681.205	311.191	2.69646e+07	3.91947e+07	3.60553e+07	3.45496e+07
M172.063T1347.680							172.063	1347.68	3.25551e+07	7.20722e+07	3.60479e+07	6.82141e+07
M134.895T817.835							134.895	817.835	6.36731e+07	4.14281e+07	3.59464e+07	3.57185e+07
M171.068T1468.690							171.068	1468.69	4.90652e+07	3.33985e+07	3.59383e+07	3.51807e+07
M509.110T400.568							509.11	400.568	3.78217e+07	3.64277e+07	3.59093e+07	3.80142e+07
M159.066T152.648							159.066	152.648	6.32877e+07	3.99871e+07	3.59026e+07	6.73138e+07
M186.078T1394.090							186.078	1394.09	2.25506e+07	2.56267e+07	3.59007e+07	5.56384e+07
M361.223T426.301							361.223	426.301	2.42653e+07	3.4159e+07	3.5891e+07	3.0246e+07
M427.049T629.774							427.049	629.774	4.84271e+07	3.68012e+07	3.58815e+07	3.89877e+07
M144.067T56.721							144.067	56.7215	2.86915e+07	2.10871e+07	3.58087e+07	1.47161e+07
M163.062T1593.845							163.062	1593.85	6.30156e+07	5.35604e+07	3.58082e+07	2.05642e+07
M115.921T1132.025							115.921	1132.03	2.98139e+07	3.56767e+07	3.57744e+07	4.25479e+07
M198.936T1765.085							198.936	1765.09	5.13405e+07	5.29481e+07	3.57224e+07	2.67136e+07
M179.056T985.910							179.056	985.91	3.54431e+07	6.20702e+07	3.57219e+07	4.71415e+07
M1025.363T424.743							1025.36	424.743	2.53218e+07	3.57831e+07	3.57177e+07	3.25422e+07
M505.171T443.890							505.171	443.89	2.78914e+07	3.68697e+07	3.57008e+07	3.41639e+07
M313.145T753.842							313.145	753.842	4.52016e+07	3.89019e+07	3.56906e+07	4.31114e+07
M503.160T64.049							503.16	64.0489	8.8761e+07	1.25257e+07	3.56778e+07	5.55448e+07
M110.036T1558.160							110.036	1558.16	3.80896e+07	3.02983e+07	3.56679e+07	3.20831e+07
M178.978T1711.115							178.978	1711.12	3.6131e+07	1.7999e+07	3.56287e+07	2.31974e+07
M115.921T1201.150							115.921	1201.15	2.71189e+07	3.27521e+07	3.5611e+07	3.96088e+07
M1153.598T628.917							1153.6	628.917	4.03344e+07	3.61094e+07	3.55638e+07	3.57459e+07
M499.119T450.984							499.119	450.984	2.78234e+07	3.51455e+07	3.55282e+07	3.49547e+07
M225.113T291.200							225.113	291.2	4.13608e+07	3.49804e+07	3.55145e+07	3.56479e+07
M116.025T1292.080							116.025	1292.08	3.80754e+07	3.7883e+07	3.54874e+07	4.57574e+07
M818.076T410.583							818.076	410.583	3.49559e+07	3.02398e+07	3.54783e+07	3.76038e+07
M269.045T428.294							269.045	428.294	2.59923e+07	3.41387e+07	3.54744e+07	3.23482e+07
M631.326T639.198							631.326	639.198	5.5779e+07	3.41621e+07	3.54681e+07	4.27124e+07
M172.063T1105.155							172.063	1105.15	4.94278e+07	3.65778e+07	3.54195e+07	3.37771e+07
M606.805T403.541							606.805	403.541	2.09573e+07	3.45826e+07	3.541e+07	2.99474e+07
M268.038T339.027							268.038	339.027	2.73761e+07	3.55892e+07	3.54035e+07	3.15731e+07
M198.078T1092.100							198.078	1092.1	2.12656e+07	2.23517e+07	3.54032e+07	3.46608e+07
M101.024T909.521							101.024	909.521	1.30336e+07	1.88256e+07	3.53957e+07	7.57774e+06
M184.063T1325.345							184.063	1325.35	2.92356e+07	1.83229e+07	3.53596e+07	1.64314e+07
M101.024T969.694							101.024	969.694	4.68205e+07	6.27583e+07	3.53582e+07	9.28275e+07
M796.457T626.941							796.457	626.941	2.93545e+07	3.7617e+07	3.5353e+07	3.24472e+07
M343.212T408.849							343.212	408.849	2.27172e+07	3.85192e+07	3.53267e+07	2.88686e+07
M957.509T695.456							957.509	695.456	3.05265e+07	3.72034e+07	3.52617e+07	3.55566e+07
M764.189T33.435							764.189	33.4346	4.44257e+07	2.86647e+07	3.52128e+07	5.76672e+07
M716.135T452.952							716.135	452.952	8.10271e+07	6.0678e+07	3.52126e+07	6.53679e+07
M178.977T1729.010							178.977	1729.01	3.57937e+07	3.15948e+07	3.51892e+07	3.334e+07
M129.056T294.528							129.056	294.528	3.08319e+07	3.49185e+07	3.51466e+07	3.34082e+07
M1029.206T524.763							1029.21	524.763	3.84492e+07	4.26304e+07	3.51452e+07	2.92012e+07
M904.452T677.153							904.452	677.153	3.3624e+07	3.43682e+07	3.51438e+07	3.43947e+07
M252.042T559.715							252.042	559.715	3.10608e+07	4.0017e+07	3.51111e+07	3.40872e+07
M169.052T1524.210							169.052	1524.21	1.63838e+07	1.44469e+07	3.50852e+07	2.23892e+07
M325.184T778.181							325.184	778.181	1.2188e+07	3.8429e+07	3.50725e+07	3.62001e+07
M971.487T515.392							971.487	515.392	2.85232e+07	3.63771e+07	3.50591e+07	3.30518e+07
M121.052T1470.295							121.052	1470.3	6.18061e+07	3.2325e+07	3.5057e+07	3.93029e+07
M979.487T613.120							979.487	613.12	3.03992e+07	3.40334e+07	3.49881e+07	3.25285e+07
M125.024T53.392							125.024	53.3918	3.51243e+07	3.00522e+07	3.49865e+07	4.59553e+07
M999.723T1409.915							999.723	1409.91	0	346153	3.49835e+07	4.08471e+07
M343.082T430.296							343.082	430.296	5.16096e+07	3.69701e+07	3.4972e+07	3.84567e+07
M704.192T33.963							704.192	33.9629	4.097e+07	3.79841e+07	3.49662e+07	3.44108e+07
M452.277T789.154							452.277	789.154	5.07729e+07	4.82325e+07	3.49377e+07	4.18515e+07
M118.041T1015.660							118.041	1015.66	2.85158e+07	4.06717e+07	3.48831e+07	3.46072e+07
M586.328T358.502							586.328	358.502	2.58316e+07	3.40457e+07	3.48607e+07	3.07891e+07
M331.155T690.774							331.155	690.774	4.44243e+07	3.52266e+07	3.48586e+07	3.65287e+07
M115.921T1184.020							115.921	1184.02	2.96572e+07	3.38579e+07	3.48518e+07	3.53062e+07
M474.262T692.411							474.262	692.411	3.38263e+07	3.72884e+07	3.4842e+07	3.32763e+07
M170.941T23.984							170.941	23.9839	2.00634e+07	2.65743e+07	3.48341e+07	2.02814e+07
M171.067T1141.050							171.067	1141.05	4.31742e+07	2.68621e+07	3.48026e+07	2.17925e+07
M662.477T1069.970							662.477	1069.97	2.50178e+07	3.39315e+07	3.48008e+07	3.1883e+07
M1226.286T441.930							1226.29	441.93	5.81809e+07	3.49407e+07	3.47848e+07	4.53053e+07
M345.228T503.794							345.228	503.794	2.71943e+07	3.25156e+07	3.4784e+07	3.19896e+07
M1154.245T372.245							1154.25	372.245	5.03765e+07	3.12057e+07	3.47689e+07	3.89533e+07
M501.919T30.298							501.919	30.2976	3.68521e+07	3.01813e+07	3.47579e+07	3.58689e+07
M280.130T333.173							280.13	333.173	2.79869e+07	3.57331e+07	3.47132e+07	3.50627e+07
M904.452T657.697							904.452	657.697	2.99888e+07	3.46663e+07	3.46579e+07	3.34499e+07
M985.412T676.843							985.412	676.843	3.34529e+07	3.3685e+07	3.45917e+07	3.46563e+07
M110.036T1591.210							110.036	1591.21	7.83168e+07	6.14515e+07	3.45155e+07	3.1562e+07
M567.130T454.500							567.13	454.5	2.80916e+07	3.5965e+07	3.45062e+07	3.14697e+07
M579.184T238.501							579.184	238.501	3.09464e+07	3.61004e+07	3.44969e+07	4.15278e+07
M120.057T1368.580							120.057	1368.58	3.11383e+07	3.42245e+07	3.44895e+07	6.21602e+07
M315.123T492.781							315.123	492.781	4.34004e+07	3.53565e+07	3.44894e+07	3.84211e+07
M930.469T700.954							930.469	700.954	3.30886e+07	3.50632e+07	3.44816e+07	3.26601e+07
M277.130T292.724							277.13	292.724	2.93032e+07	3.43016e+07	3.44667e+07	3.33461e+07
M365.210T556.389							365.21	556.389	2.79859e+07	3.12387e+07	3.44599e+07	3.14413e+07
M118.051T345.223	Homoserine	高丝氨酸	0.793454	UKAUYVFTDYCKQA-UHFFFAOYSA-N	C(CO)C(C(=O)O)N	C4H9NO3	118.051	345.223	2.77716e+07	3.6026e+07	3.44342e+07	3.29533e+07
M977.742T1371.000							977.742	1371	1.60154e+07	2.05877e+07	3.43925e+07	3.04761e+06
M1075.216T453.389							1075.22	453.389	3.24679e+07	1.46774e+07	3.43679e+07	1.93891e+07
M137.024T609.696							137.024	609.696	3.97204e+07	2.83048e+07	3.43282e+07	3.54556e+07
M246.096T340.743							246.096	340.743	3.803e+07	4.89436e+07	3.43272e+07	3.59274e+07
M698.417T1015.630							698.417	1015.63	4.54329e+07	4.67942e+07	3.42809e+07	4.20266e+07
M542.337T790.823							542.337	790.823	4.94949e+07	4.77022e+07	3.42557e+07	4.34862e+07
M992.196T419.182							992.196	419.182	3.45998e+07	3.76636e+07	3.42487e+07	3.2329e+07
M198.078T1543.610							198.078	1543.61	2.52276e+07	1.33325e+07	3.42485e+07	3.24516e+07
M408.145T552.780							408.145	552.78	4.01709e+07	3.75528e+07	3.42425e+07	3.78291e+07
M494.118T368.268							494.118	368.268	4.93352e+07	3.6699e+07	3.4221e+07	4.25144e+07
M985.411T657.307							985.411	657.307	2.97657e+07	3.39007e+07	3.42196e+07	3.3065e+07
M479.155T368.305							479.155	368.305	2.29385e+07	3.4846e+07	3.42129e+07	3.00399e+07
M534.077T390.424							534.077	390.424	4.94996e+07	3.292e+07	3.4172e+07	5.06318e+07
M607.168T329.036							607.168	329.036	3.15085e+07	3.44552e+07	3.41579e+07	3.46404e+07
M261.088T214.059							261.088	214.059	1.61921e+07	2.42113e+07	3.40876e+07	3.29976e+07
M718.147T857.843							718.147	857.843	3.79537e+07	2.71573e+07	3.40759e+07	2.26341e+07
M155.036T1463.495							155.036	1463.49	3.05613e+07	2.16649e+07	3.40736e+07	2.01439e+07
M273.076T502.809							273.076	502.809	2.84727e+07	3.46017e+07	3.40707e+07	3.25756e+07
M342.105T523.967							342.105	523.967	4.58929e+07	3.38031e+07	3.40694e+07	3.59701e+07
M237.089T1526.690							237.089	1526.69	3.35868e+07	2.25523e+07	3.40548e+07	2.86993e+07
M252.100T1294.440							252.1	1294.44	2.55157e+07	1.98088e+07	3.40391e+07	2.09593e+07
M311.114T189.617							311.114	189.617	4.94948e+07	2.80102e+07	3.40384e+07	3.06057e+07
M186.078T1520.160							186.078	1520.16	2.06207e+07	2.38926e+07	3.39756e+07	4.60993e+07
M206.973T1677.050							206.973	1677.05	3.7743e+07	3.93933e+07	3.39703e+07	2.60064e+07
M530.302T790.823							530.302	790.823	4.40968e+07	4.34318e+07	3.39602e+07	3.99278e+07
M459.135T39.665							459.135	39.6649	4.12541e+07	3.17815e+07	3.39069e+07	3.53566e+07
M651.322T461.844							651.322	461.844	3.65346e+07	3.72662e+07	3.38972e+07	3.80988e+07
M374.096T372.082							374.096	372.082	3.90538e+07	3.28152e+07	3.38697e+07	3.4468e+07
M283.062T517.771							283.062	517.771	2.86806e+07	3.55888e+07	3.38421e+07	3.23779e+07
M192.023T37.425							192.023	37.4252	2.67226e+07	3.29423e+07	3.38334e+07	3.25832e+07
M157.052T1123.575							157.052	1123.58	5.47535e+07	5.06149e+07	3.38208e+07	4.99332e+07
M132.057T1560.350							132.057	1560.35	4.29051e+07	3.37707e+07	3.38137e+07	2.29683e+07
M409.236T864.346							409.236	864.346	3.02359e+07	2.98125e+07	3.38115e+07	3.13984e+07
M480.309T790.823							480.309	790.823	4.96049e+07	4.55944e+07	3.38082e+07	4.13298e+07
M101.024T837.994							101.024	837.994	2.54361e+07	5.65723e+07	3.38049e+07	9.1189e+07
M439.095T384.012							439.095	384.012	4.44515e+07	3.18395e+07	3.37906e+07	3.293e+07
M179.056T1034.475							179.056	1034.47	4.10348e+07	6.41319e+07	3.37862e+07	5.86223e+07
M685.230T42.846							685.23	42.8463	2.59781e+07	3.29866e+07	3.37822e+07	3.11189e+07
M1302.460T404.589							1302.46	404.589	1.81162e+07	1.49655e+07	3.37573e+07	1.76346e+07
M132.057T1271.120							132.057	1271.12	4.03319e+07	2.35215e+07	3.37197e+07	3.14724e+07
M805.211T492.781							805.211	492.781	6.58222e+07	3.25543e+07	3.37166e+07	4.19307e+07
M447.135T35.479							447.135	35.479	3.25006e+07	3.22705e+07	3.37118e+07	3.92809e+07
M106.041T1010.125							106.041	1010.12	6.11492e+08	3.16264e+08	3.36703e+07	2.47286e+08
M609.181T362.173							609.181	362.173	2.72104e+07	3.83184e+07	3.36653e+07	3.2091e+07
M198.078T1563.140							198.078	1563.14	1.53048e+07	2.54586e+07	3.36547e+07	2.39552e+07
M132.057T1408.400							132.057	1408.4	4.44413e+07	2.0054e+07	3.36536e+07	3.43453e+07
M375.071T395.414							375.071	395.414	3.96887e+07	3.81914e+07	3.36322e+07	3.26334e+07
M197.118T585.761							197.118	585.761	3.18789e+07	4.24014e+07	3.35813e+07	3.29756e+07
M419.057T90.831							419.057	90.831	4.70543e+07	3.57452e+07	3.35745e+07	3.91696e+07
M146.939T0.970							146.939	0.970356	3.88515e+07	3.55389e+07	3.3569e+07	3.74421e+07
M132.056T1091.410							132.056	1091.41	3.55461e+07	2.19023e+07	3.35688e+07	4.58414e+07
M132.057T1231.290							132.057	1231.29	3.90941e+07	3.13385e+07	3.35601e+07	3.07765e+07
M1183.628T675.616							1183.63	675.616	4.53407e+07	3.29659e+07	3.35591e+07	3.70772e+07
M1013.408T431.935							1013.41	431.935	2.35594e+07	3.58661e+07	3.35517e+07	3.05517e+07
M976.734T1302.205							976.734	1302.2	7.51896e+07	2.00627e+07	3.35507e+07	2.80661e+07
M808.230T466.531							808.23	466.531	6.36282e+07	3.6145e+07	3.35475e+07	4.28216e+07
M649.276T672.542							649.276	672.542	4.65501e+07	3.19493e+07	3.35207e+07	3.47745e+07
M163.062T1559.780							163.062	1559.78	3.51093e+07	3.01049e+07	3.35153e+07	4.34729e+07
M182.047T1368.685							182.047	1368.68	3.35477e+07	2.81058e+07	3.35103e+07	5.43014e+07
M309.207T733.929							309.207	733.929	2.79928e+07	7.61278e+07	3.34839e+07	7.02236e+07
M115.921T1112.290							115.921	1112.29	2.58755e+07	3.00971e+07	3.3479e+07	3.68571e+07
M1109.659T579.040							1109.66	579.04	2.57977e+07	3.57778e+07	3.34065e+07	3.17612e+07
M943.396T604.734							943.396	604.734	2.84846e+07	3.64892e+07	3.33952e+07	3.15158e+07
M225.113T407.378							225.113	407.378	2.18701e+07	3.01777e+07	3.33847e+07	2.74891e+07
M160.062T39.019							160.062	39.0185	1.55086e+07	2.73693e+07	3.33573e+07	3.33486e+07
M179.056T804.979							179.056	804.979	2.9092e+07	5.08003e+07	3.3338e+07	4.47801e+07
M894.762T40.492							894.762	40.4916	2.73554e+07	2.46028e+07	3.33251e+07	2.6417e+07
M495.092T380.260							495.092	380.26	3.98885e+07	3.31734e+07	3.33168e+07	3.43385e+07
M227.129T500.780							227.129	500.78	2.75919e+07	3.32546e+07	3.3291e+07	3.07308e+07
M313.072T355.767							313.072	355.767	4.48939e+07	3.35346e+07	3.32906e+07	3.9158e+07
M186.078T1270.340							186.078	1270.34	3.8383e+07	3.50182e+07	3.32886e+07	2.806e+07
M157.052T1104.870							157.052	1104.87	5.26608e+07	3.90691e+07	3.32662e+07	4.42943e+07
M252.100T1577.280							252.1	1577.28	1.70485e+07	2.18156e+07	3.32495e+07	2.63744e+07
M744.555T1029.000							744.555	1029	1.89602e+06	3.14781e+07	3.32374e+07	1.022e+07
M163.040T283.308	Phenylpyruvic acid	苯丙酮酸	0.840107	BTNMPGBKDVTSJY-UHFFFAOYSA-N	O=C(O)C(=O)CC=1C=CC=CC1	C9H8O3	163.04	283.308	3.43952e+07	3.58211e+07	3.32187e+07	3.44979e+07
M671.221T386.226							671.221	386.226	1.77855e+07	3.22816e+07	3.32059e+07	2.48675e+07
M115.921T1239.110							115.921	1239.11	2.67393e+07	3.16234e+07	3.3192e+07	3.33953e+07
M198.078T1271.120							198.078	1271.12	3.15707e+07	2.58729e+07	3.31797e+07	3.55368e+07
M195.139T570.787							195.139	570.787	2.07001e+07	2.70119e+07	3.31694e+07	2.56969e+07
M430.160T556.788							430.16	556.788	2.26947e+07	2.9598e+07	3.31681e+07	2.97889e+07
M115.921T1219.930							115.921	1219.93	2.76403e+07	3.27705e+07	3.31612e+07	3.80844e+07
M702.218T86.161							702.218	86.1613	3.33118e+07	3.20583e+07	3.31543e+07	4.13139e+07
M327.968T157.867							327.968	157.867	7.69489e+07	4.3429e+07	3.30691e+07	4.3835e+07
M120.057T1408.960							120.057	1408.96	4.46098e+07	3.4371e+07	3.30168e+07	3.029e+07
M183.067T1592.195							183.067	1592.19	3.01138e+07	3.26131e+07	3.30128e+07	1.44264e+07
M448.009T89.792							448.009	89.7917	5.67708e+07	3.95991e+07	3.30024e+07	3.7957e+07
M116.025T1230.700							116.025	1230.7	2.53537e+07	3.80841e+07	3.29877e+07	2.20484e+07
M130.041T1123.290							130.041	1123.29	6.1711e+07	5.04029e+07	3.29767e+07	5.58891e+07
M823.290T439.576							823.29	439.576	2.42141e+07	3.31096e+07	3.29714e+07	2.95246e+07
M605.224T527.927							605.224	527.927	4.1875e+07	3.18456e+07	3.29576e+07	3.38379e+07
M293.098T38.053							293.098	38.0528	1.95804e+07	3.37958e+07	3.29438e+07	2.53931e+07
M184.063T1464.280							184.063	1464.28	1.88913e+07	1.69689e+07	3.28836e+07	2.50287e+07
M296.064T400.819							296.064	400.819	3.7494e+07	3.41731e+07	3.28596e+07	3.1616e+07
M303.159T554.657							303.159	554.657	4.26906e+07	3.20665e+07	3.28513e+07	3.69421e+07
M955.492T534.981	Ginsenoside Ro	人参皂苷Ro	0.960731	NFZYDZXHKFHPGA-UHFFFAOYSA-N	CC1(C)CCC2(CCC3(C)C(=CCC4C5(C)CCC(OC6OC(C(O)C(O)C6OC6OC(CO)C(O)C(O)C6O)C(O)=O)C(C)(C)C5CCC34C)C2C1)C(=O)OC1OC(CO)C(O)C(O)C1O	C48H76O19	955.492	534.981	3.6544e+07	3.23961e+07	3.27974e+07	3.25678e+07
M179.056T642.527							179.056	642.527	3.66023e+07	2.74308e+07	3.27952e+07	5.2438e+07
M521.204T349.755							521.204	349.755	2.00395e+07	3.33842e+07	3.27485e+07	2.86515e+07
M932.235T428.780							932.235	428.78	3.24761e+07	3.2593e+07	3.2733e+07	3.27207e+07
M131.035T93.830	Glutaric acid	2-(羟基亚胺)戊烷二酸	0.791444	JFCQEDHGNNZCLN-UHFFFAOYSA-N	OC(=O)CCCC(O)=O	C5H8O4	131.035	93.8304	3.37608e+07	2.75854e+07	3.27322e+07	4.02326e+07
M121.052T1124.425							121.052	1124.42	5.03668e+07	5.51058e+07	3.27263e+07	5.16195e+07
M821.430T579.721							821.43	579.721	3.09152e+07	3.75955e+07	3.27096e+07	3.4291e+07
M394.087T89.818							394.087	89.8181	4.48315e+07	3.32786e+07	3.26731e+07	3.47969e+07
M118.051T57.259							118.051	57.2588	1.95161e+07	2.59894e+07	3.26644e+07	3.09305e+07
M179.056T512.472							179.056	512.472	2.19406e+07	2.95419e+07	3.26366e+07	3.35423e+07
M252.100T1562.005							252.1	1562.01	2.53387e+07	3.16665e+07	3.2634e+07	3.47715e+07
[truncated: 31,263 more rows]

## Sheet: the main components-NEG
name	NameEN	NameCN	CompositeScore	InChIKey	SMILES	Formula	mzmed	rtmed	ZYFF_1	ZYFF_2	ZYFF_3	average content
M359.077T395.683	Rosmarinic acid	迷迭香酸	0.810496	DOUMFZQKYFQNTF-UHFFFAOYSA-N	OC(=O)C(CC1=CC=C(O)C(O)=C1)OC(=O)C=CC1=CC=C(O)C(O)=C1	C18H16O8	359.077	395.683	5.6747e+09	5.30485e+09	5.45512e+09	5.47822e+09
M137.024T157.850	Protocatechualdehyde	原儿茶醛	0.996875	IBGBGRVKPALMCQ-UHFFFAOYSA-N	C1=CC(=C(C=C1C=O)O)O	C7H6O3	137.024	157.85	6.19619e+09	4.84259e+09	4.51767e+09	5.18548e+09
M283.061T452.664	Acacetin	金合欢素	0.990314	DANYIYRPLHHOCZ-UHFFFAOYSA-N	COC1=CC=C(C=C1)C2=CC(=O)C3=C(C=C(C=C3O2)O)O	C16H12O5	283.061	452.664	3.46793e+09	4.133e+09	4.01858e+09	3.87317e+09
M267.066T559.846	Formononetine	芒柄花黄素	0.99953	HKQYGTCOTHHOMP-UHFFFAOYSA-N	O=C1C(=COC2=CC(O)=CC=C21)C=3C=CC(OC)=CC3	C16H12O4	267.066	559.846	2.70774e+09	3.22082e+09	2.96215e+09	2.96357e+09
M491.119T339.027	Biochanin-7-O-glucoside		0.879562	LFEUICHQZGNOHD-UHFFFAOYSA-N	COC1=CC=C(C=C1)C1=COC2=CC(OC3OC(CO)C(O)C(O)C3O)=CC(O)=C2C1=O	C22H22O10	491.119	339.027	2.27679e+09	2.59606e+09	2.48499e+09	2.45261e+09
M329.234T598.586	FA 18:1+3O		0.998714	MDIUMSLCYIJBQC-UHFFFAOYSA-N	O=C(O)CCCCCCCC(O)C=CC(O)C(O)CCCCC	C18H34O5	329.234	598.586	1.56392e+09	2.10933e+09	2.0717e+09	1.91499e+09
M128.035T48.720	5-OXO-D-PROLINE	L-焦谷氨酸	1	ODHCTXKNWHHXJC-UHFFFAOYSA-N	C1CC(=O)NC1C(=O)O	C5H7NO3	128.035	48.7197	1.08455e+09	9.67557e+08	9.24603e+08	9.92235e+08
M941.511T613.059	Soybean saponin fraction B1	大豆皂苷	0.693608	PTDAHAWQAGSZDD-UHFFFAOYSA-N	O=C(O)C8OC(OC2CCC3(C)(C4CC=C1C5CC(C)(C)CC(O)C5(C)(CCC1(C)C4(C)(CCC3(C2(C)(CO))))))C(OC7OC(CO)C(O)C(O)C7(OC6OC(C)C(O)C(O)C6(O)))C(O)C8(O)	C48H78O18	941.511	613.059	7.41477e+08	8.56048e+08	8.62843e+08	8.20123e+08
M179.035T89.792	Caffeic acid	咖啡酸	0.922388	QAIPRVGONGVQAS-UHFFFAOYSA-N	O=C(O)C=CC1=CC=C(O)C(O)=C1	C9H8O4	179.035	89.7917	6.50158e+08	4.99967e+08	5.99043e+08	5.83056e+08
