# Supplementary material for: Yiqi Huayu decoction alleviates bleomycin-induced pulmonary fibrosis in rats by inhibiting senescence
Source: Front Pharmacol. 2022 Oct 28;13:1033919. doi: 10.3389/fphar.2022.1033919 (PMC9649452; doi:10.3389/fphar.2022.1033919)
Supplement: Supplementary file 1 [file DataSheet1.ZIP › Supplementary Table2 Active compounds of AM and SM screened by OB and DL.xlsx]

## Sheet: 65 active compounds of SM
Mol ID	Molecule Name	MW	AlogP	Hdon	Hacc	OB (%)	Caco-2	BBB	DL	FASA-	HL	Save	Canonical SMILES
MOL000006	luteolin	286.25	2.07	4	6	36.16	0.19	-0.84	0.25	0.39	15.94		C1=CC(=C(C=C1C2=CC(=O)C3=C(C=C(C=C3O2)O)O)O)O
MOL000569	digallate	322.24	1.53	6	9	61.85	-0.76	-1.52	0.26	0.43	5.29		C1=C(C=C(C(=C1O)O)O)C(=O)OC2=CC(=CC(=C2O)O)C(=O)O
MOL001601	1,2,5,6-tetrahydrotanshinone	280.34	2.98	0	3	38.75	0.96	0.39	0.36	0.33	18.05
MOL001659	Poriferasterol	412.77	7.64	1	1	43.83	1.44	1.03	0.76	0.22	5.34		CCC(C=CC(C)C1CCC2C1(CCC3C2CC=C4C3(CCC(C4)O)C)C)C(C)C
MOL001771	poriferast-5-en-3beta-ol	414.79	8.08	1	1	36.91	1.45	1.14	0.75	0	5.07		CCC(CCC(C)C1CCC2C1(CCC3C2CC=C4C3(CCC(C4)O)C)C)C(C)C
MOL001942	isoimperatorin	270.3	3.65	0	4	45.46	0.97	0.66	0.23	0.27	-1.44		CC(=CCOC1=C2C=CC(=O)OC2=CC3=C1C=CO3)C
MOL002222	sugiol	300.48	4.99	1	2	36.11	1.14	0.7	0.28	0.27	14.62
MOL002651	Dehydrotanshinone II A	292.35	4.22	0	3	43.76	1.02	0.52	0.4	0.33	23.71		CC1=COC2=C1C(=O)C(=O)C3=C2C=CC4=C3C=CCC4(C)C
MOL002776	Baicalin	446.39	0.64	6	11	40.12	-0.85	-1.74	0.75	0.36	17.36		C1=CC=C(C=C1)C2=CC(=O)C3=C(C(=C(C=C3O2)OC4C(C(C(C(O4)C(=O)O)O)O)O)O)O
MOL006824	α-amyrin	426.8	7.35	1	1	39.51	1.37	1.2	0.76	0.23	3.06		CC1CCC2(CCC3(C(=CCC4C3(CCC5C4(CCC(C5(C)C)O)C)C)C2C1C)C)C
MOL007036	5,6-dihydroxy-7-isopropyl-1,1-dimethyl-2,3-dihydrophenanthren-4-one	298.41	4.38	2	3	33.77	1.19	0.8	0.29	0.29	14.91		CC(C)C1=C(C(=C2C(=C1)C=CC3=C2C(=O)CCC3(C)C)O)O
MOL007041	2-isopropyl-8-methylphenanthrene-3,4-dione	264.34	4.16	0	2	40.86	1.23	0.81	0.23	0.43	14.89		CC1=C2C=CC3=C(C2=CC=C1)C(=O)C(=O)C(=C3)C(C)C
MOL007045	3α-hydroxytanshinoneⅡa	310.37	3.56	1	4	44.93	0.53	0.22	0.44	0.3	23.78		CC1=COC2=C1C(=O)C(=O)C3=C2C=CC4=C3C(CCC4(C)C)O
MOL007048	(E)-3-[2-(3,4-dihydroxyphenyl)-7-hydroxy-benzofuran-4-yl]acrylic acid	312.29	3.21	4	6	48.24	0.18	-0.89	0.31	0.4	8.87		C1=CC(=C(C=C1C2=CC3=C(C=CC(=C3O2)O)C=CC(=O)O)O)O
MOL007049	4-methylenemiltirone	266.36	4.33	0	2	34.35	1.25	0.87	0.23	0.38	14.6		CC(C)C1=CC2=C(C3=C(C=C2)C(=C)CCC3)C(=O)C1=O
MOL007050	2-(4-hydroxy-3-methoxyphenyl)-5-(3-hydroxypropyl)-7-methoxy-3-benzofurancarboxaldehyde	356.4	3.58	2	6	62.78	0.35	-0.73	0.4	0.24	7.89		COC1=CC(=CC2=C1OC(=C2C=O)C3=CC(=C(C=C3)O)OC)CCCO
MOL007051	6-o-syringyl-8-o-acetyl shanzhiside methyl ester	628.64	-1.13	5	16	46.69	-1.73	-2.08	0.71	0.22	9.94
MOL007058	formyltanshinone	290.28	3.36	0	4	73.44	0.54	-0.28	0.42	0.41	24.12		CC1=COC2=C1C(=O)C(=O)C3=C2C=CC4=C(C=CC=C43)C=O
MOL007059	3-beta-Hydroxymethyllenetanshiquinone	294.32	3.16	1	4	32.16	0.38	-0.48	0.41	0.36	22.51		CC1=COC2=C1C(=O)C(=O)C3=C2C=CC4=C3CCC(C4=C)O
MOL007061	Methylenetanshinquinone	278.32	4.26	0	3	37.07	1.03	0.46	0.36	0.36	24.33		CC1=COC2=C1C(=O)C(=O)C3=C2C=CC4=C3CCCC4=C
MOL007063	przewalskin a	398.49	2.25	1	6	37.11	-0.26	-0.69	0.65	0.38	1.63
MOL007064	przewalskin b	330.46	3.18	1	4	110.32	0.34	0.22	0.44	0.32	2.17
MOL007068	Przewaquinone B	292.3	2.99	1	4	62.24	0.39	-0.45	0.41	0.38	24.94		CC1=C2C=CC3=C(C2=CC=C1)C(=O)C(=O)C4=C3OC=C4CO
MOL007069	przewaquinone c	296.34	3.31	1	4	55.74	0.42	-0.3	0.4	0.32	23.7
MOL007070	(6S,7R)-6,7-dihydroxy-1,6-dimethyl-8,9-dihydro-7H-naphtho[8,7-g]benzofuran-10,11-dione	312.34	2.34	2	5	41.31	-0.06	-0.68	0.45	0.32	22.54		CC1=COC2=C1C(=O)C(=O)C3=C2C=CC4=C3CCC(C4(C)O)O
MOL007071	przewaquinone f	312.34	2.07	2	5	40.31	-0.09	-0.9	0.46	0.29	22.45
MOL007077	sclareol	308.56	4.27	2	2	43.67	0.84	0.51	0.21	0.27	4.71		CC1(CCCC2(C1CCC(C2CCC(C)(C=C)O)(C)O)C)C
MOL007079	tanshinaldehyde	308.35	3.83	0	4	52.47	0.57	-0.07	0.45	0.32	23.49
MOL007081	Danshenol B	354.48	2.59	1	4	57.95	0.53	0.11	0.56	0.3	4.28		CC1COC2=C1C(=O)C(C3=C2C=CC4=C3CCCC4(C)C)(CC(=O)C)O
MOL007082	Danshenol A	336.41	2.01	1	4	56.97	0.33	-0.01	0.52	0.34	5.15		CC1COC2=C1C(=O)C(C3=C2C=CC4=C(C=CC=C43)C)(CC(=O)C)O
MOL007085	Salvilenone	292.4	4.26	0	2	30.38	1.46	1.07	0.38	0.35	20.81
MOL007088	cryptotanshinone	296.39	3.44	0	3	52.34	0.95	0.51	0.4	0.29	17.3		CC1COC2=C1C(=O)C(=O)C3=C2C=CC4=C3CCCC4(C)C
MOL007093	dan-shexinkum d	336.41	2.83	1	4	38.88	0.67	-0.15	0.55	0.35	30
MOL007094	danshenspiroketallactone	282.36	3.24	0	3	50.43	0.88	0.51	0.31	0.34	15.19
MOL007098	deoxyneocryptotanshinone	298.41	4.32	1	3	49.4	0.85	0.24	0.29	0.3	27.17		CC(C)C1=C(C2=C(C3=C(C=C2)C(CCC3)(C)C)C(=O)C1=O)O
MOL007100	dihydrotanshinlactone	266.31	2.77	0	3	38.68	1.26	0.81	0.32	0.38	5.42
MOL007101	dihydrotanshinoneⅠ	278.32	2.86	0	3	45.04	0.95	0.43	0.36	0.4	18.32		CC1COC2=C1C(=O)C(=O)C3=C2C=CC4=C(C=CC=C43)C
MOL007105	epidanshenspiroketallactone	284.38	2.37	0	3	68.27	0.9	0.61	0.31	0.33	1.77
MOL007107	C09092	286.5	5.98	1	1	36.07	1.63	1.54	0.25	0.25	-0.16		CC(C)C1=C(C=C2C(=C1)CCC3C2(CCCC3(C)C)C)O
MOL007108	isocryptotanshi-none	296.39	3.59	0	3	54.98	0.93	0.34	0.39	0.3	31.92
MOL007111	Isotanshinone II	294.37	4.66	0	3	49.92	1.03	0.45	0.4	0.3	24.73		CC1=COC2=C1C(=O)C3=C(C2=O)C4=C(C=C3)C(CCC4)(C)C
MOL007115	manool	304.57	5.5	1	1	45.04	1.28	1.16	0.2	0.28	5.81
MOL007118	microstegiol	298.46	4.75	1	2	39.61	1.05	0.99	0.28	0.33	4.52
MOL007119	miltionone Ⅰ	312.39	3.33	1	4	49.68	0.35	-0.11	0.32	0.35	41.49		CC(C)C1=C(C2=C(C3=C(C=C2)C(CCC3=O)(C)C)C(=O)C1=O)O
MOL007120	miltionone Ⅱ	312.39	2.14	1	4	71.03	0.62	0.03	0.44	0.28	2.91		CC1COC2=C1C(=O)C(=O)C3=C4CCCC(C4=C(C=C32)O)(C)C
MOL007121	miltipolone	300.43	2.74	1	3	36.56	0.5	0.17	0.37	0.3	1.7
MOL007122	Miltirone	282.41	4.73	0	2	38.76	1.23	0.87	0.25	0.32	14.82		CC(C)C1=CC2=C(C3=C(C=C2)C(CCC3)(C)C)C(=O)C1=O
MOL007123	miltirone Ⅱ	272.32	0.77	1	4	44.95	0.04	-0.25	0.24	0.35	2.24
MOL007124	neocryptotanshinone ii	270.35	3.61	1	3	39.46	0.76	0.16	0.23	0.32	26.98		CC1=C(C2=C(C3=C(C=C2)C(CCC3)(C)C)C(=O)C1=O)O
MOL007125	neocryptotanshinone	314.41	3.01	2	4	52.49	0.35	-0.13	0.32	0.28	14.46		CC(CO)C1=C(C2=C(C3=C(C=C2)C(CCC3)(C)C)C(=O)C1=O)O
MOL007127	1-methyl-8,9-dihydro-7H-naphtho[5,6-g]benzofuran-6,10,11-trione	280.29	3.21	0	4	34.72	0.5	-0.27	0.37	0.33	37.89		CC1=COC2=C1C(=O)C(=O)C3=C2C=CC4=C3CCCC4=O
MOL007130	prolithospermic acid	314.31	2.77	4	6	64.37	0.1	-0.75	0.31	0.42	8.82
MOL007132	(2R)-3-(3,4-dihydroxyphenyl)-2-[(Z)-3-(3,4-dihydroxyphenyl)acryloyl]oxy-propionic acid	360.34	2.69	5	8	109.38	-0.33	-1.02	0.35	0.41	2.01		C1=CC(=C(C=C1CC(C(=O)O)OC(=O)C=CC2=CC(=C(C=C2)O)O)O)O
MOL007140	(Z)-3-[2-[(E)-2-(3,4-dihydroxyphenyl)vinyl]-3,4-dihydroxy-phenyl]acrylic acid	314.31	2.82	5	6	88.54	-0.09	-0.77	0.26	0.43	4.31		C1=CC(=C(C=C1C=CC2=C(C=CC(=C2O)O)C=CC(=O)O)O)O
MOL007141	salvianolic acid g	340.3	2.2	4	7	45.56	-0.14	-0.97	0.61	0.45	2.4
MOL007142	salvianolic acid j	538.49	3.78	6	12	43.38	-0.82	-2.14	0.72	0.44	5.77
MOL007143	salvilenone Ⅰ	270.4	2.88	1	2	32.43	1.13	0.77	0.23	0.3	1
MOL007145	salviolone	268.38	4.05	1	2	31.72	1.04	0.72	0.24	0.36	0.33		CC1=C(C(=O)C=C2C3=C(C=CC2=C1)C(CCC3)(C)C)O
MOL007149	NSC 122421	300.48	4.99	1	2	34.49	1.08	0.63	0.28	0.29	14.56		CC(C)C1=C(C=C2C(=C1)C(=O)CC3C2(CCCC3(C)C)C)O
MOL007150	(6S)-6-hydroxy-1-methyl-6-methylol-8,9-dihydro-7H-naphtho[8,7-g]benzofuran-10,11-quinone	312.34	2.42	2	5	75.39	0.03	-0.74	0.46	0.29	23.45		CC1=COC2=C1C(=O)C(=O)C3=C2C=CC4=C3CCCC4(CO)O
MOL007151	Tanshindiol B	312.34	2.34	2	5	42.67	0.05	-0.63	0.45	0.33	22.25		CC1=COC2=C1C(=O)C(=O)C3=C2C=CC4=C3CCC(C4(C)O)O
MOL007152	Przewaquinone E	312.34	2.34	2	5	42.85	-0.04	-0.65	0.45	0.32	22.44		CC1=COC2=C1C(=O)C(=O)C3=C2C=CC4=C3CCC(C4(C)O)O
MOL007154	tanshinone iia	294.37	4.66	0	3	49.89	1.05	0.7	0.4	0.31	23.56		CC1=COC2=C1C(=O)C(=O)C3=C2C=CC4=C3CCCC4(C)C
MOL007155	(6S)-6-(hydroxymethyl)-1,6-dimethyl-8,9-dihydro-7H-naphtho[8,7-g]benzofuran-10,11-dione	310.37	3.57	1	4	65.26	0.44	-0.31	0.45	0.29	23.48		CC1=COC2=C1C(=O)C(=O)C3=C2C=CC4=C3CCCC4(C)CO
MOL007156	tanshinone Ⅵ	296.34	2.44	2	4	45.64	0.48	-0.28	0.3	0.38	15.21

## Sheet: 20 active compounds of AM
Molecule Name	MW	AlogP	Hdon	Hacc	OB (%)	Caco-2	BBB	DL	FASA-	HL	Canonical SMILES
(3S,8S,9S,10R,13R,14S,17R)-10,13-dimethyl-17-[(2R,5S)-5-propan-2-yloctan-2-yl]-2,3,4,7,8,9,11,12,14,15,16,17-dodecahydro-1H-cyclopenta[a]phenanthren-3-ol	428.82	8.54	1	1	36.23	1.45	1.09	0.78	0	5.22	CCCC(CCC(C)C1CCC2C1(CCC3C2CC=C4C3(CCC(C4)O)C)C)C(C)C
quercetin	302.25	1.5	5	7	46.43	0.05	-0.77	0.28	0.38	14.4	C1=CC(=C(C=C1C2=C(C(=O)C3=C(C=C(C=C3O2)O)O)O)O)O
Mairin	456.78	6.52	2	3	55.38	0.73	0.22	0.78	0.26	8.87	CC(=C)C1CCC2(C1C3CCC4C5(CCC(C(C5CCC4(C3(CC2)C)C)(C)C)O)C)C(=O)O
Jaranol	314.31	2.09	2	6	50.83	0.61	-0.22	0.29	0.29	15.5	COC1=CC(=C2C(=C1)OC(=C(C2=O)OC)C3=CC=C(C=C3)O)O
hederagenin	414.79	8.08	1	1	36.91	1.32	0.96	0.75	0	5.35
isorhamnetin	316.28	1.76	4	7	49.6	0.31	-0.54	0.31	0.32	14.34	COC1=C(C=CC(=C1)C2=C(C(=O)C3=C(C=C(C=C3O2)O)O)O)O
3,9-di-O-methylnissolin	314.36	2.89	0	5	53.74	1.18	0.63	0.48	0	9	COC1=CC2=C(C=C1)C3C(CO2)C4=C(O3)C(=C(C=C4)OC)OC
5'-hydroxyiso-muronulatol-2',5'-di-O-glucoside	642.67	-0.95	9	16	41.72	-2.47	-3.62	0.69	0	2.52
7-O-methylisomucronulatol	316.38	3.38	1	5	74.69	1.08	0.84	0.3	0	2.98	COC1=CC2=C(CC(CO2)C3=C(C(=C(C=C3)OC)OC)O)C=C1
9,10-dimethoxypterocarpan-3-O-β-D-glucoside	462.49	0.74	4	10	36.74	-0.63	-1.5	0.92	0	13.06
(6aR,11aR)-9,10-dimethoxy-6a,11a-dihydro-6H-benzofurano[3,2-c]chromen-3-ol	300.33	2.64	1	5	64.26	0.93	0.55	0.42	0	8.49	COC1=C(C2=C(C=C1)C3COC4=C(C3O2)C=CC(=C4)O)OC
Bifendate	418.38	2.56	0	10	31.1	0.15	-0.06	0.67	0	17.96	COC1=C2C(=C(C(=C1)C(=O)OC)C3=C4C(=C(C=C3C(=O)OC)OC)OCO4)OCO2
formononetin	268.28	2.58	1	4	69.67	0.78	0.02	0.21	0	17.04	COC1=CC=C(C=C1)C2=COC3=C(C2=O)C=CC(=C3)O
isoflavanone	316.33	2.42	2	6	109.99	0.53	0.17	0.3	0	15.51
Calycosin	284.28	2.32	2	5	47.75	0.52	-0.43	0.24	0	17.1	COC1=C(C=C(C=C1)C2=COC3=C(C2=O)C=CC(=C3)O)O
kaempferol	286.25	1.77	4	6	41.88	0.26	-0.55	0.24	0	14.74	C1=CC(=CC=C1C2=C(C(=O)C3=C(C=C(C=C3O2)O)O)O)O
FA	441.45	0.01	7	13	68.96	-1.5	-2.59	0.71	0	24.81	C1=CC(=CC=C1C(=O)NC(CCC(=O)O)C(=O)O)NCC2=CN=C3C(=N2)C(=O)N=C(N3)N
(3R)-3-(2-hydroxy-3,4-dimethoxyphenyl)chroman-7-ol	302.35	3.13	2	5	67.67	0.96	0.34	0.26	0	2.9	COC1=C(C(=C(C=C1)C2CC3=C(C=C(C=C3)O)OC2)O)OC
isomucronulatol-7,2'-di-O-glucosiole	626.67	-0.68	8	15	49.28	-2.22	-3.36	0.62	0	0.93	COC1=C(C(=C(C=C1)C2CC3=C(C=C(C=C3)OC4C(C(C(C(O4)CO)O)O)O)OC2)OC5C(C(C(C(O5)CO)O)O)O)OC
1,7-Dihydroxy-3,9-dimethoxy pterocarpene	314.31	3.11	2	6	39.05	0.89	-0.04	0.48	0	7.95	COC1=CC(=C2C(=C1)OCC3=C2OC4=CC(=CC(=C34)O)OC)O
