# Supplementary material for: Yiqi Huayu decoction alleviates bleomycin-induced pulmonary fibrosis in rats by inhibiting senescence
Source: Front Pharmacol. 2022 Oct 28;13:1033919. doi: 10.3389/fphar.2022.1033919 (PMC9649452; doi:10.3389/fphar.2022.1033919)
Supplement: Supplementary file 1 [file DataSheet1.ZIP › Supplementary Table3 Detailed information of all targets.xlsx]

## Sheet: Sheet1
Astragalus membranaceus(AM)	Salvia miltiorrhiza(SM)	pulmonary fibrosis(PF)	88 common targets between AM/SM and pulmonary fibrosis			88 common targets	Entry	Entry Name	Protein names	Organism	Length
PGR	PTGS1	ABCA3	PGR			PGR	A0A0J9YVP1	A0A0J9YVP1_HUMAN	Progesterone receptor	Homo sapiens (Human)	170
PTGS1	CHRM3	CYSLTR2	PTGS1			PTGS1	A0A087X296	A0A087X296_HUMAN	Prostaglandin G/H synthase 1 (EC 1.14.99.1) (Cyclooxygenase-1) (Prostaglandin H2 synthase 1) (Prostaglandin-endoperoxide synthase 1)	Homo sapiens (Human)	551
AR	CHRM1	RAMP3	AR			AR	A0A087WUX9	A0A087WUX9_HUMAN	Androgen receptor	Homo sapiens (Human)	572
PPARG	SCN5A	SFTPA1	PPARG			PPARG	A0A494C012	A0A494C012_HUMAN	Peroxisome proliferator-activated receptor gamma (PPAR-gamma) (Nuclear receptor subfamily 1 group C member 3)	Homo sapiens (Human)	293
PTGS2	CHRM5	SFTPD	PTGS2			PTGS2	A0A7P0T828	A0A7P0T828_HUMAN	Prostaglandin G/H synthase 2 (EC 1.14.99.1) (Cyclooxygenase-2) (PHS II) (Prostaglandin H2 synthase 2) (Prostaglandin-endoperoxide synthase 2)	Homo sapiens (Human)	107
HSP90AB1	PTGS2	CFTR	HSP90AB1			HSP90AB1	Q6PK50	Q6PK50_HUMAN	HSP90AB1 protein	Homo sapiens (Human)	351
PIK3CG	HTR3A	CP	PIK3CG			PIK3CG	P48736	PK3CG_HUMAN	Phosphatidylinositol 4,5-bisphosphate 3-kinase catalytic subunit gamma isoform (PI3-kinase subunit gamma) (PI3K-gamma) (PI3Kgamma) (PtdIns-3-kinase subunit gamma) (EC 2.7.1.137) (EC 2.7.1.153) (EC 2.7.1.154) (Phosphatidylinositol 4,5-bisphosphate 3-kinase 110 kDa catalytic subunit gamma) (PtdIns-3-kinase subunit p110-gamma) (p110gamma) (Phosphoinositide-3-kinase catalytic gamma polypeptide) (Seri…	Homo sapiens (Human)	1102
NCOA2	CA2	S100A8	DPP4			DPP4	A0A7I2V2I2	A0A7I2V2I2_HUMAN	Dipeptidyl-peptidase IV (EC 3.4.14.5)	Homo sapiens (Human)	296
DPP4	CHRM4	S1PR1	PRSS1			PRSS1	A6XGL3	A6XGL3_HUMAN	Protease serine 1 (Serine protease 1)	Homo sapiens (Human)	237
AKR1B10	RXRA	HTR2B	F2			F2	P00734	THRB_HUMAN	Prothrombin (EC 3.4.21.5) (Coagulation factor II) [Cleaved into: Activation peptide fragment 1; Activation peptide fragment 2; Thrombin light chain; Thrombin heavy chain]	Homo sapiens (Human)	622
PRSS1	OPRD1	GPER1	KCNH2			KCNH2	A0PJW5	A0PJW5_HUMAN	KCNH2 protein	Homo sapiens (Human)	393
TOP-2	PDE3A	KCNB1	SCN5A			SCN5A	Q14524	SCN5A_HUMAN	Sodium channel protein type 5 subunit alpha (Sodium channel protein cardiac muscle subunit alpha) (Sodium channel protein type V subunit alpha) (Voltage-gated sodium channel subunit alpha Nav1.5) (hH1)	Homo sapiens (Human)	2016
F2	ADRA1A	FAP	F10			F10	P00742	FA10_HUMAN	Coagulation factor X (EC 3.4.21.6) (Stuart factor) (Stuart-Prower factor) [Cleaved into: Factor X light chain; Factor X heavy chain; Activated factor Xa heavy chain]	Homo sapiens (Human)	488
KCNH2	CHRM2	HTR2A	ADRB2			ADRB2	X5DQM5	X5DQM5_HUMAN	Beta-2 adrenergic receptor (Beta-2 adrenoceptor) (Beta-2 adrenoreceptor)	Homo sapiens (Human)	413
SCN5A	ADRA1B	HTR2C	PRKACA			PRKACA	A0A7I2V5J4	A0A7I2V5J4_HUMAN	cAMP-dependent protein kinase (EC 2.7.11.11)	Homo sapiens (Human)	293
F10	SLC6A3	HTR1A	F7			F7	P08709	FA7_HUMAN	Coagulation factor VII (EC 3.4.21.21) (Proconvertin) (Serum prothrombin conversion accelerator) (SPCA) (Eptacog alfa) [Cleaved into: Factor VII light chain; Factor VII heavy chain]	Homo sapiens (Human)	466
ADRB2	ADRB2	HTR1B	NOS3			NOS3	P29474	NOS3_HUMAN	Nitric oxide synthase, endothelial (EC 1.14.13.39) (Constitutive NOS) (cNOS) (EC-NOS) (Endothelial NOS) (eNOS) (NOS type III) (NOSIII)	Homo sapiens (Human)	1203
MMP3	ADRA1D	HTR1D	RXRA			RXRA	A0A5F9ZHH6	A0A5F9ZHH6_HUMAN	Retinoic acid receptor RXR (Nuclear receptor subfamily 2 group B member)	Homo sapiens (Human)	435
PRKACA	TOP-2	HTR1E	ACHE			ACHE	P22303	ACES_HUMAN	Acetylcholinesterase (AChE) (EC 3.1.1.7)	Homo sapiens (Human)	614
F7	OPRM1	HTR1F	GABRA1			GABRA1	P14867	GBRA1_HUMAN	Gamma-aminobutyric acid receptor subunit alpha-1 (GABA(A) receptor subunit alpha-1)	Homo sapiens (Human)	456
NOS3	GABRA1	HTR2A	RELA			RELA	A0A087X0W8	A0A087X0W8_HUMAN	Transcription factor p65	Homo sapiens (Human)	448
RXRA	HSP90AB1	HTR2B	EGFR			EGFR	E9PFD7	E9PFD7_HUMAN	Receptor protein-tyrosine kinase (EC 2.7.10.1)	Homo sapiens (Human)	1165
ACHE	CHRNA7	HTR2C	AKT1			AKT1	A0A804HJM6	A0A804HJM6_HUMAN	Non-specific serine/threonine protein kinase (EC 2.7.11.1)	Homo sapiens (Human)	505
GABRA1	NCOA2	HTR3A	VEGFA			VEGFA	A0A0A0MSH5	A0A0A0MSH5_HUMAN	Vascular endothelial growth factor A (Vascular permeability factor)	Homo sapiens (Human)	393
MAOB	NCOA1	HTR3B	CCND1			CCND1	F5H437	F5H437_HUMAN	G1/S-specific cyclin-D1	Homo sapiens (Human)	67
RELA	DRD1	HTR3C	BCL2			BCL2	P10415	BCL2_HUMAN	Apoptosis regulator Bcl-2	Homo sapiens (Human)	239
EGFR	HTR2A	HTR3D	BCL2L1			BCL2L1	A0A0S2Z3C5	A0A0S2Z3C5_HUMAN	Bcl-2-like protein 1 (Apoptosis regulator Bcl-X)	Homo sapiens (Human)	233
AKT1	SLC6A4	HTR3E	FOS			FOS	G3V289	G3V289_HUMAN	Protein c-Fos (Cellular oncogene fos)	Homo sapiens (Human)	170
VEGFA	IGHG1	HTR4	CDKN1A			CDKN1A	P38936	CDN1A_HUMAN	Cyclin-dependent kinase inhibitor 1 (CDK-interacting protein 1) (Melanoma differentiation-associated protein 6) (MDA-6) (p21)	Homo sapiens (Human)	164
CCND1	PGR	HTR6	CASP9			CASP9	A0A087WX72	A0A087WX72_HUMAN	Caspase-9	Homo sapiens (Human)	47
BCL2	NR3C2	HTR7	MMP2			MMP2	H3BR66	H3BR66_HUMAN	72 kDa type IV collagenase	Homo sapiens (Human)	201
BCL2L1	ACHE	KCNA1	MMP9			MMP9	P14780	MMP9_HUMAN	Matrix metalloproteinase-9 (MMP-9) (EC 3.4.24.35) (92 kDa gelatinase) (92 kDa type IV collagenase) (Gelatinase B) (GELB) [Cleaved into: 67 kDa matrix metalloproteinase-9; 82 kDa matrix metalloproteinase-9]	Homo sapiens (Human)	707
FOS	DRD2	KCNA10	MAPK1			MAPK1	Q499G7	Q499G7_HUMAN	Mitogen-activated protein kinase (EC 2.7.11.24)	Homo sapiens (Human)	360
CDKN1A	F2	KCNA2	IL10			IL10	P22301	IL10_HUMAN	Interleukin-10 (IL-10) (Cytokine synthesis inhibitory factor) (CSIF)	Homo sapiens (Human)	178
EIF6	ESR1	KCNA3	RB1			RB1	P06400	RB_HUMAN	Retinoblastoma-associated protein (p105-Rb) (p110-RB1) (pRb) (Rb) (pp110)	Homo sapiens (Human)	928
BAX	AR	KCNA4	TNF			TNF	A0A140T922	A0A140T922_HUMAN	Tumor necrosis factor (TNF-a) (Cachectin) (TNF-alpha) (Tumor necrosis factor ligand superfamily member 2) [Cleaved into: Intracellular domain 1 (ICD1); Intracellular domain 2 (ICD2); C-domain 1; C-domain 2; Tumor necrosis factor, soluble form]	Homo sapiens (Human)	171
CASP9	PPARG	KCNA5	JUN			JUN	P05412	JUN_HUMAN	Transcription factor Jun (Activator protein 1) (AP1) (Proto-oncogene c-Jun) (Transcription factor AP-1 subunit Jun) (V-jun avian sarcoma virus 17 oncogene homolog) (p39)	Homo sapiens (Human)	331
PLAU	DPP4	KCNA6	IL6			IL6	A0A1C9J7T5	A0A1C9J7T5_HUMAN	Interleukin-6	Homo sapiens (Human)	49
MMP2	F10	KCNB1	AHSA1			AHSA1	G3V3W9	G3V3W9_HUMAN	Activator of 90 kDa heat shock protein ATPase homolog 1	Homo sapiens (Human)	100
MMP9	PTPN1	KCNB2	CASP3			CASP3	A8MVM1	A8MVM1_HUMAN	Caspase-3	Homo sapiens (Human)	182
MAPK1	PRSS1	KCNC1	TP53			TP53	K7PPA8	K7PPA8_HUMAN	Cellular tumor antigen p53	Homo sapiens (Human)	393
IL10	PRKACA	KCNC2	NFKBIA			NFKBIA	G3V3I4	G3V3I4_HUMAN	NF-kappa-B inhibitor alpha	Homo sapiens (Human)	274
EGF	PIK3CG	KCNC3	XDH			XDH	Q585T6	Q585T6_HUMAN	Uncharacterized protein XDH	Homo sapiens (Human)	31
RB1	RELA	KCNC4	TOP1			TOP1	P11387	TOP1_HUMAN	DNA topoisomerase 1 (EC 5.6.2.1) (DNA topoisomerase I)	Homo sapiens (Human)	765
TNF	EGFR	KCND1	MMP1			MMP1	A5GZ69	A5GZ69_HUMAN	Matrix metalloproteinase 1	Homo sapiens (Human)	68
JUN	AKT1	KCND2	ERBB2			ERBB2	X5DNK3	X5DNK3_HUMAN	Receptor protein-tyrosine kinase (EC 2.7.10.1)	Homo sapiens (Human)	1255
IL6	VEGFA	KCND3	HMOX1			HMOX1	A0A7I2V3I1	A0A7I2V3I1_HUMAN	Heme oxygenase (EC 1.14.14.18)	Homo sapiens (Human)	249
CHEK1	CCND1	KCNE1	CYP3A4			CYP3A4	A0A494C0W7	A0A494C0W7_HUMAN	Cytochrome P450 3A4	Homo sapiens (Human)	454
AHSA1	BCL2L1	KCNE2	CYP1A2			CYP1A2	P05177	CP1A2_HUMAN	Cytochrome P450 1A2 (EC 1.14.14.1) (CYPIA2) (Cholesterol 25-hydroxylase) (Cytochrome P(3)450) (Cytochrome P450 4) (Cytochrome P450-P3) (Hydroperoxy icosatetraenoate dehydratase) (EC 4.2.1.152)	Homo sapiens (Human)	516
CASP3	CDKN1A	KCNE3	MYC			MYC	A0A087WUS5	A0A087WUS5_HUMAN	Myc proto-oncogene protein	Homo sapiens (Human)	454
TP53	CASP9	KCNE4	CYP1A1			CYP1A1	A4F3V8	A4F3V8_HUMAN	Cytochrome P450 1A (EC 1.14.14.1)	Homo sapiens (Human)	175
ELK1	MMP2	KCNE5	ICAM1			ICAM1	P05362	ICAM1_HUMAN	Intercellular adhesion molecule 1 (ICAM-1) (Major group rhinovirus receptor) (CD antigen CD54)	Homo sapiens (Human)	532
NFKBIA	MMP9	KCNF1	BIRC5			BIRC5	A0A0B4J1S3	A0A0B4J1S3_HUMAN	Baculoviral IAP repeat-containing protein 5	Homo sapiens (Human)	142
POR	MAPK1	KCNG1	IL2			IL2	P60568	IL2_HUMAN	Interleukin-2 (IL-2) (T-cell growth factor) (TCGF) (Aldesleukin)	Homo sapiens (Human)	153
ODC1	IL10	KCNG2	NR1I2			NR1I2	B6ZGT1	B6ZGT1_HUMAN	Orphan nuclear receptor PXR	Homo sapiens (Human)	434
XDH	RB1	KCNG3	CCNB1			CCNB1	D6RHI0	D6RHI0_HUMAN	G2/mitotic-specific cyclin-B1	Homo sapiens (Human)	244
CASP8	CDK4	KCNG4	IFNG			IFNG	P01579	IFNG_HUMAN	Interferon gamma (IFN-gamma) (Immune interferon)	Homo sapiens (Human)	166
TOP1	TNF	KCNH1	TOP2A			TOP2A	A0A4D6UXC9	A0A4D6UXC9_HUMAN	DNA topoisomerase 2 (EC 5.6.2.2)	Homo sapiens (Human)	786
RAF1	JUN	KCNH2	GSTP1			GSTP1	A8MX94	A8MX94_HUMAN	Glutathione S-transferase (EC 2.5.1.18) (GST class-pi)	Homo sapiens (Human)	174
SOD1	IL6	KCNH3	SLC2A4			SLC2A4	F5H081	F5H081_HUMAN	Solute carrier family 2, facilitated glucose transporter member 4 (Glucose transporter type 4, insulin-responsive)	Homo sapiens (Human)	451
PRKCA	CASP3	KCNH4	INSR			INSR	P06213	INSR_HUMAN	Insulin receptor (IR) (EC 2.7.10.1) (CD antigen CD220) [Cleaved into: Insulin receptor subunit alpha; Insulin receptor subunit beta]	Homo sapiens (Human)	1382
MMP1	TP53	KCNH5	CD40LG			CD40LG	C1L3E0	C1L3E0_HUMAN	CD40 ligand (CD40-L) (Tumor necrosis factor ligand superfamily member 5)	Homo sapiens (Human)	261
HIF1A	NFKBIA	KCNH6	NOS2			NOS2	A0A2R8YDS4	A0A2R8YDS4_HUMAN	Nitric oxide synthase (EC 1.14.13.39)	Homo sapiens (Human)	1152
STAT1	XDH	KCNH7	ESR2			ESR2	G3V5S2	G3V5S2_HUMAN	Estrogen receptor beta (Nuclear receptor subfamily 3 group A member 2)	Homo sapiens (Human)	513
RUNX1T1	TOP1	KCNH8	CDK2			CDK2	E7ESI2	E7ESI2_HUMAN	Cyclin-dependent kinase 2	Homo sapiens (Human)	238
CDK-1	MDM2	KCNQ1	CHRM3			CHRM3	P20309	ACM3_HUMAN	Muscarinic acetylcholine receptor M3	Homo sapiens (Human)	590
HSPA5	APP	KCNQ2	CHRM1			CHRM1	P11229	ACM1_HUMAN	Muscarinic acetylcholine receptor M1	Homo sapiens (Human)	460
ERBB2	MMP1	KCNQ3	CHRM2			CHRM2	P08172	ACM2_HUMAN	Muscarinic acetylcholine receptor M2	Homo sapiens (Human)	466
ACACA	PCNA	KCNQ4	ADRA1B			ADRA1B	P35368	ADA1B_HUMAN	Alpha-1B adrenergic receptor (Alpha-1B adrenoreceptor) (Alpha-1B adrenoceptor)	Homo sapiens (Human)	520
HMOX1	ERBB2	KCNQ5	PDE3A			PDE3A	Q14432	PDE3A_HUMAN	cGMP-inhibited 3',5'-cyclic phosphodiesterase 3A (EC 3.1.4.17) (Cyclic GMP-inhibited phosphodiesterase A) (CGI-PDE A) (cGMP-inhibited cAMP phosphodiesterase) (cGI-PDE)	Homo sapiens (Human)	1141
CYP3A4	HMOX1	KCNS1	ESR1			ESR1	G4XH65	G4XH65_HUMAN	Estrogen receptor (ER) (ER-alpha) (Estradiol receptor) (Nuclear receptor subfamily 3 group A member 1)	Homo sapiens (Human)	595
CYP1A2	CASP7	KCNS3	MAPK14			MAPK14	B4E0K5	B4E0K5_HUMAN	Mitogen-activated protein kinase (EC 2.7.11.24)	Homo sapiens (Human)	283
CAV1	ICAM1	KCNV1	GSK3B			GSK3B	P49841	GSK3B_HUMAN	Glycogen synthase kinase-3 beta (GSK-3 beta) (EC 2.7.11.26) (Serine/threonine-protein kinase GSK3B) (EC 2.7.11.1)	Homo sapiens (Human)	420
MYC	MCL1	KCNV2	PIM1			PIM1	P11309	PIM1_HUMAN	Serine/threonine-protein kinase pim-1 (EC 2.7.11.1)	Homo sapiens (Human)	313
F3	BIRC5	KCNAB1	CCNA2			CCNA2	P20248	CCNA2_HUMAN	Cyclin-A2 (Cyclin-A) (Cyclin A)	Homo sapiens (Human)	432
GJA1	IL2	KCNAB2	HTR3A			HTR3A	A0A0B4J205	A0A0B4J205_HUMAN	5-hydroxytryptamine receptor 3A	Homo sapiens (Human)	238
CYP1A1	CCNB1	TERT	ADRA2C			ADRA2C	D6RGL0	D6RGL0_HUMAN	Alpha-2C adrenergic receptor (Alpha-2C adrenoreceptor)	Homo sapiens (Human)	374
ICAM1	TYR	RTEL1	OPRM1			OPRM1	C7E9I8	C7E9I8_HUMAN	Mu-type opioid receptor	Homo sapiens (Human)	298
IL1B	IFNG	RTEL1-TNFRSF6B	DRD1			DRD1	P21728	DRD1_HUMAN	D(1A) dopamine receptor (Dopamine D1 receptor)	Homo sapiens (Human)	446
CCL2	IL4	SFTPC	OPRD1			OPRD1	P41143	OPRD_HUMAN	Delta-type opioid receptor (D-OR-1) (DOR-1)	Homo sapiens (Human)	372
SELE	TOP2A	BMPR2	HTR2A			HTR2A	A0A7P0PKG8	A0A7P0PKG8_HUMAN	5-hydroxytryptamine receptor 2A (5-HT-2) (Serotonin receptor 2A)	Homo sapiens (Human)	308
VCAM1	GSTP1	PARN	ADRA1A			ADRA1A	B0ZBD3	B0ZBD3_HUMAN	Alpha-1A adrenergic receptor (Alpha-1A adrenoreceptor) (Alpha-1C adrenergic receptor)	Homo sapiens (Human)	475
PTGER3	BIRC4	SFTPA2	SLC6A3			SLC6A3	Q9Y610	Q9Y610_HUMAN	Dopamine transporter	Homo sapiens (Human)	95
CXCL8	SLC2A4	SFTPA1	SLC6A4			SLC6A4	J3KPR9	J3KPR9_HUMAN	Transporter	Homo sapiens (Human)	618
PRKCB	INSR	LOC110806263	KCNMA1			KCNMA1	A0A0A0MRC3	A0A0A0MRC3_HUMAN	Calcium-activated potassium channel subunit alpha-1 (BK channel) (BKCA alpha) (Calcium-activated potassium channel, subfamily M subunit alpha-1) (K(VCA)alpha) (KCa1.1) (Maxi K channel) (Slo-alpha) (Slo1) (Slowpoke homolog)	Homo sapiens (Human)	1071
BIRC5	CD40LG	MUC5B	CHRNA7			CHRNA7	A0A1W2PN81	A0A1W2PN81_HUMAN	Neuronal acetylcholine receptor subunit alpha-7	Homo sapiens (Human)	502
DUOX2	PTGES	TERC	MET			MET	P08581	MET_HUMAN	Hepatocyte growth factor receptor (HGF receptor) (EC 2.7.10.1) (HGF/SF receptor) (Proto-oncogene c-Met) (Scatter factor receptor) (SF receptor) (Tyrosine-protein kinase Met)	Homo sapiens (Human)	1390
HSPB1	NUF2	SFTPB	IL4			IL4	P05112	IL4_HUMAN	Interleukin-4 (IL-4) (B-cell stimulatory factor 1) (BSF-1) (Binetrakin) (Lymphocyte stimulatory factor 1) (Pitrakinra)	Homo sapiens (Human)	153
TGFB1	ADCY2	TGFB1
SULT1E1	MET	SERPINA1
MGAM	CALM	ENG
IL2	NOS3	FAM13A
NR1I2	CDK2	CAV1
CYP1B1	PIM1	ACVRL1
CCNB1	CCNA2	KCNK3
PLAT	ADRA2A	DSP
THBD	ADRA2C	FAM111B
SERPINE1	NOS2	CFTR-AS1
COL1A1	ESR2	EIF2AK4
IFNG	MAPK14	STN1
ALOX5	GSK3B	LOC111674472
PTEN	NR3C1	ATP11A
IL1A	KCNH2	DPP9
MPO	KCNMA1	HLA-DRB1
TOP2A	STAT3	FOXF1
NCF1	EDN1	SFTPD
ABCA2	CHEK1	LOC111674475
HAS2	CHRNA2	MMP1
GSTP1	DPEP1	TNF
NFE2L2	DRD5	LOC102723566
NQO1	F7	CCN2
PARP1	HTR1A	HPS4
AHR	GABRA2	CSF2RA
PSMD3	GABRA5	ACE
SLC2A4	SLC6A2	HMOX1
COL8A1	GABRA3	TBX4
CXCL11	HTR2C	CP
CXCL2	ADRA2B	SMAD9
DCAF5	HTR1B	NKX2-1
NR1I3	GABRA6	LOC111674477
CHEK2	GABRG3	CXCL8
INSR	GABRE	EDNRA
CLDN4	BCL2	ZCCHC8
PPARA	FOS	HPS1
PPARD	AHSA1	LOC113664106
HSF1	FASN	IL6
CRP	EDNRA	DTNBP1
CXCL10	CYP3A4	HPS5
CHUK	CYP1A2	TUBB3
SPP1	MYC	IL10
RUNX2	CYP1A1	EDN1
RASSF1	NR1I2	ELN
E2F1	NPM1	PMS2
E2F2	ECE1	HPS3
ACP3	PARP4	HPS6
CTSD	CALCR	SMAD4
IGFBP3	ITGB3	HFE
IGF2		LOC111674463
CD40LG		NF1
IRF1		MIF
ERBB3		IFNG
PON1		FCGR2A
DIO1		TMEM67
PCOLCE		IL1B
NPEPPS		SLC11A1
HK2		RPL5
NKX3-1		LTBP4
RASA1		LOC113633877
GSTM1		ELANE
GSTM2		LOC110806306
NOS2		CCL2
ESR2		SERPINE1
CDK2		CCR6
CALM		MMP9
CHRM3		TINF2
CHRM1		MIR204
GABRA2		IL13
GABRA3		CC2D2A
CHRM2		AKT1
ADRA1B		ALB
GRIA2		TIMP1
GABRA6		RPGRIP1L
GABRA5		MIR21
IGHG1		COPD
ADH1B		NHP2
ADH1C		IL1RN
PDE3A		CRP
SLC6A2		SARS2
ESR1		DIPK1A
PTPN1		TLR4
MAPK14		INPP5E
GSK3B		NOP10
PIM1		CSF2RB
CCNA2		MUC1
PYGM		STX1A
NCOA1		KCNN4
OLR1		MPO
ADRB1		NKX2-5
HTR3A		SMAD3
ADRA2C		CEACAM3
ADRA1D		CTNNB1
OPRM1		IL4
DRD1		F2
CHRM5		TP53
CHRM4		VEGFA
OPRD1		SLC9A3
HTR2A		FENDRR
ADRA1A		BMP6
SLC6A3		MARS1
SLC6A4		REN
CDK13		CFM1
RXRB		MIR17
KCNMA1		SLC34A2
CHRNA7		GATA4
KDR		SLC26A9
MET		DCTN4
PKIA		GATA6
DPEP1		CLCA4
IL4		CSF2
SIRT1		GCLC
ATP5F1B		PKHD1
MT-ND6		DKC1
HSD3B2		MMP2
HSD3B1		HIF1A
IKBKB		CCL5
MAPK8		FASLG
PPP3CA		SLC6A14
AKR1C3		GSTM3
SLPI		COL1A1
		STAT3
		IL5
		AGT
		ACTC1
		CEACAM6
		SCNN1A
		CCL18
		TUBA1A
		EGFR
		CCL3
		KRT18
		PTPN11
		GDF1
		NOTCH1
		TGFBR1
		NPHP3
		HGF
		PDGFB
		HLA-B
		PRTN3
		IL17A
		STRA6
		PPARG
		ICAM1
		SCGB1A1
		RARB
		MBL2
		CXCL10
		JAG1
		IL1A
		JAK2
		NOS3
		EP300
		FGF2
		CPS1
		AGTR1
		NPPB
		SPP1
		SOS1
		CEP290
		DYNC2H1
		STAT1
		AP3B1
		FN1
		THBD
		WRAP53
		COL1A2
		EGF
		MMP12
		IRF5
		BMP1
		SMAD2
		KRAS
		IL18
		WDR19
		MUC5AC
		TGFB2
		FBN1
		ADRB2
		FGF7
		NPHP1
		CXCR3
		NOS2
		PIK3CA
		COL3A1
		CCL11
		MPL
		SFTA3
		ALOX5
		ELMOD2
		CALR
		TLR2
		MKS1
		SERPINH1
		CXCR4
		MIR20A
		CDH1
		SERPINC1
		MMP7
		LOX
		PKD1
		BRAF
		PTGS2
		GREM1
		JUN
		SCNN1G
		TMEM216
		CCL17
		ARG1
		CD4
		SCNN1B
		LGALS3
		PTEN
		CHI3L1
		CASP3
		TTC21B
		NOX4
		MYRF
		INVS
		IL1R1
		NPHP4
		TCTN2
		MMP8
		RNASE3
		AGER
		CSF3
		TNFRSF1A
		TET2
		CSPP1
		FAS
		ABCB4
		SMAD7
		IL33
		GBA
		TBX1
		PDGFRA
		RYR1
		PMPCA
		POSTN
		WNT7B
		B9D1
		GSTM1
		CCL4
		ITGAM
		TNNI3
		MTHFR
		CXCR2
		TGFBR2
		B9D2
		TNNT2
		MIR130A
		TMEM231
		NHLRC2
		ANKS6
		IGF1
		SMPD1
		IL2
		VCAM1
		IL9
		CCL22
		TMEM237
		GRP
		NDUFAF6
		ALMS1
		HMGB1
		TCTN3
		OFD1
		CXCL1
		F3
		CXCR1
		TSC2
		VWF
		CTLA4
		ACTA2
		MAPK3
		TGFB3
		GUCY2C
		CXCL9
		F5
		THPO
		SERPINA3
		NEK8
		SPARC
		GSTP1
		CCR4
		MIRLET7D
		ACD
		CR1
		CD34
		CXCL5
		ZFPM2
		TBX5
		CXCL12
		LPAR1
		IFT140
		IL2RA
		MAP2K1
		TSLP
		EPHX1
		MIR199A1
		NBAS
		IFT172
		HBB
		MGP
		TMCO1
		PDGFA
		PLAT
		TCTN1
		DLL4
		FLT4
		BMP7
		G6PC3
		LMNA
		GJA1
		TOLLIP
		INS
		ATP12A
		SLPI
		SP110
		GSN
		BTNL2
		GDF2
		BLOC1S5
		KNG1
		FBLN5
		ABCB11
		HLA-DPB1
		RMND5B
		WDR35
		TBX20
		BLOC1S6
		AGTR2
		S100A4
		HP
		CERS1
		MIR214
		FHIT
		ARHGAP31
		VIP
		PTPRC
		BLOC1S5-TXNDC5
		EEF1E1-BLOC1S5
		TRPV4
		AHI1
		DES
		DEFB1
		CLCA1
		NOTCH2
		GC
		NOD2
		NPPA
		CCR7
		RBPJ
		IFT80
		RSPO2
		THY1
		SRC
		HYDIN
		TRAF3IP1
		MYOD1
		FGF10
		CCR2
		IGFBP5
		DDR1
		MYH7
		MRC1
		PKD2
		PIEZO2
		ACTA1
		LEP
		HSPA4
		IQCB1
		LOXL2
		ENPP2
		F13A1
		MIR34C
		PLG
		MEG3
		DOCK6
		TSC1
		KIF7
		MIR30A
		CCN4
		PDE5A
		HRAS
		SOD3
		RAF1
		SERPINB1
		TTN
		MIR140
		KRT7
		SPPL2C
		SNAI1
		MMP3
		CD8A
		HLA-DQB1
		SPINK1
		BMP2
		GPT
		MYH6
		CD80
		IFT43
		EDNRB
		S100A1
		IL12A
		BLOC1S3
		STAT6
		MET
		FGFR1
		CD36
		CALCA
		MIR126
		MT-CO1
		PDGFRB
		ANKRD1
		DICER1
		IL12B
		GUSB
		TLR9
		MAPK1
		ADA
		DZIP1L
		MIR142
		MKKS
		TGM1
		SELP
		ACTB
		PTPN22
		IL12RB1
		NRAS
		IFT122
		NFKB1
		CCR5
		EPO
		PDE4A
		CXCL2
		S100A9
		MIR29A
		AFF4
		CYP1A1
		GJB2
		SLC6A4
		CTSG
		KRT8
		DCDC2
		HDAC2
		NR1H4
		HSPG2
		MUSK
		CEP120
		PRSS1
		NAT2
		NLRP3
		SETBP1
		FARSB
		SCN5A
		RAPSN
		STAT5B
		BBS10
		MAPK14
		FLNC
		DNAH5
		KIAA0586
		BMP4
		IL17F
		EOGT
		ATM
		SOD1
		SIGLEC5
		VDR
		GAPDH
		KDR
		ZIC3
		ADM
		CCDC65
		LIPA
		SLC9A3R1
		SDCCAG8
		TMEM107
		CLCN5
		IGFBP3
		NF2
		TERF1
		RET
		RBP4
		SUFU
		RPGRIP1
		MYO5B
		PRKG1
		INSL6
		HSP90AA1
		LOC106627981
		ZFPM2-AS1
		GJA5
		HLA-A
		ANXA5
		VIM
		SH2B3
		MT-CO3
		HAMP
		EVC2
		MPI
		BMPR1B
		ABCB1
		ATP4A
		PLAU
		MIR34A
		SHH
		MIR338
		LZTR1
		ADIPOQ
		PI3
		IFNGR1
		NPHP3-ACAD11
		GATA2
		CREB1
		LTA
		KIT
		C3
		MIR200B
		GLIS3
		WT1
		STING1
		C12ORF29
		PROS1
		MT-CO2
		MIR708
		ATP8B1
		HSPB1
		BMPR1A
		APOE
		LAMA3
		SEC61A1
		MIR223
		PTX3
		MIR221
		NFU1
		STAT4
		AQP5
		ASCC1
		NOS1
		MIR145
		TMEM138
		CDKN3
		NEK1
		OAS1
		VPS45
		SOD2
		DNAJB1
		DMBT1
		ARSB
		DNAH8
		RCBTB1
		TLR5
		BBS1
		MTOR
		ARL13B
		CCR3
		ADSS1
		KCNQ1
		MIR155
		ANGPT1
		COPA
		MED13L
		CCND1
		MIR125A
		MIR409
		CSF1
		KIAA0319L
		CTC1
		SOS2
		RHOA
		TTC21B-AS1
		PSMD12
		CAMP
		LCN2
		DYNC2I1
		CD40
		SLC7A7
		SMAD1
		USB1
		C12ORF60
		TXNDC15
		ABCC1
		LBP
		DNASE1
		EPX
		BPIFA1
		NPM1
		ATF6
		ANO1
		NFE2L2
		IFNA1
		MAPK8
		LPL
		MIR144
		CHAT
		F10
		CASP8
		CLEC7A
		HLA-DPA1
		THBS1
		HSPA5
		PRKCA
		CEP41
		ABCC9
		HSPD1
		TIMP2
		HLA-DQA1
		GZMB
		APEX1
		ADCY10
		AP3D1
		GGT1
		TLL1
		TF
		TMEM218
		SLC34A1
		BGLAP
		MYBPC3
		NEK9
		ANXA2
		CD40LG
		CEP83
		GLA
		MYO5A
		TGM2
		CLCN6
		ZMPSTE24
		CEP164
		APC
		FOXJ1
		TNFSF11
		TLR1
		HSPA1A
		DAB2
		VCP
		LTF
		ERBB2
		SLC25A13
		TPM1
		LACTB
		MIR29C
		CHRM3
		EZR
		MALAT1
		TEK
		SYP
		CPLANE1
		XPNPEP3
		GLIS2
		CRELD1
		FOXP1
		ARL3
		SGK1
		APOH
		DYNC2I2
		SELE
		DNAH11
		MUS81
		SIRT1
		XBP1
		PF4
		BPI
		LOC105371046
		BBS4
		MB
		SLC37A4
		CHGA
		SST
		PECAM1
		CDC42
		SHOC2
		TRPC6
		H2AC18
		CYCS
		DEFB4A
		BBS2
		TAP1
		NR3C1
		CD28
		NR3C2
		ACP5
		C2CD3
		ACTN2
		IGF2
		COX5A
		HJV
		PDPN
		KRT19
		FLNA
		GSTT1
		HSPA8
		CYBC1
		PRKCD
		MIR222
		SLC12A2
		MDM2
		HFE-AS1
		TAC1
		CA4
		ADORA2B
		SLC9A3R2
		CBL
		DDIT3
		MKI67
		FGFR3
		CAT
		FGA
		COL18A1
		ASAH1
		SLC40A1
		GLI3
		CLCN3
		PSMA4
		DERL1
		C4A
		CHUK
		MLXIPL
		TGFA
		UMOD
		ITGA3
		PRKACA
		LOC111674464
		AFP
		MIR15A
		FADD
		AKAP13
		CYP1A2
		BBS7
		LOC113633876
		LOC107133510
		NIPBL
		F2RL1
		MYPN
		LOC113633875
		CEP104
		HABP2
		ALK
		LOC106099062
		PPP1CB
		EVC
		LAMP2
		MUC4
		PROC
		TTC37
		IGHMBP2
		LOC111674467
		LOC111674466
		FOXP3
		NPC1
		SCARB2
		CDKN1A
		PSMC4
		GDF15
		CANX
		RPS27A
		FLNC-AS1
		TCIRG1
		LTBP2
		LRRC56
		PDE4D
		MYC
		GNAQ
		MAPKBP1
		NODAL
		LOC111674470
		PTCH1
		TCF4
		TMEM260
		FLCN
		MT-ATP6
		MIR93
		CCR1
		PLOD1
		CD14
		ENTPD1
		SLC17A5
		CYP1B1
		TGIF1
		SP140
		FLNB
		NTS
		NCF1
		MIRLET7B
		DNAI1
		VDAC1
		LOC111674471
		MYH11
		EPAS1
		SKIV2L
		DYNLT2B
		CYP2D6
		DNAJC5
		RPGR
		BRCA2
		SREBF1
		MIR19A
		RAC2
		LPO
		IL13RA2
		MIR122
		CYP2E1
		ANXA1
		VPS33A
		ICOSLG
		FGB
		MEN1
		P2RY2
		CD86
		RAB11A
		IREB2
		CYP7B1
		IL3
		MECP2
		GSR
		LOC111674474
		ATP5F1A
		RNF168
		ABCC8
		CLCN1
		ADAM33
		SERPINF2
		ACE2
		LOC111674473
		IGHE
		TTN-AS1
		SCYL1
		MIR200A
		ALDH18A1
		RAC1
		MASP2
		HMGA2
		DCN
		BBS5
		CYBB
		IFRD1
		LOC111674476
		CLCN2
		VHL
		BACH2
		CLIP2
		FH
		LBR
		LOC111674478
		MTM1
		STUB1
		ASL
		HDAC9
		NPHP3-AS1
		SMC1A
		ACVR1
		CDKN2A
		PLXND1
		ZEB2
		BRCA1
		IFNA2
		RAB11B
		GJC1
		PIK3CG
		ANGPT2
		HBG2
		GOPC
		MIR146A
		CD274
		LOC111674465
		EBF3
		PPARA
		LOC111674479
		ENO2
		CD44
		TNFRSF1B
		SDHD
		PSMB8
		VCL
		HSPH1
		TYMP
		PSMC6
		SLC26A4
		CCK
		DNAAF3
		BBS9
		LOC113523647
		PIK3C2A
		TUG1
		DYNC2LI1
		MIR22
		CYBA
		LOC108491823
		UTS2
		PTGIR
		TFAP2B
		CRYAB
		RAB5A
		KITLG
		GPD1
		LIMK1
		LPCAT1
		ZNF423
		RBSN
		XDH
		CFC1
		PRKN
		SOX9
		MYL3
		LOC110006319
		UBC
		SLC29A3
		LTBP3
		RASA1
		VEGFC
		TRPV1
		SLC2A1
		PSAP
		IL23R
		FURIN
		DEFB103B
		AMFR
		IL15
		PLCZ1
		CASR
		MIR143
		KATNIP
		FGF23
		SMARCA4
		LOC113604967
		AREG
		EZH2
		MUC6
		CHD7
		RELA
		RRAS
		CCL7
		NUP107
		LOC113664107
		BLM
		RNF5
		TRIM59-IFT80
		MEFV
		P2RX7
		MIR200C
		DLK1
		CMA1
		SNAI2
		BOLA3
		KIAA0753
		PSMD8
		FABP3
		LNX1
		SETD2
		PDP1
		MT-TL1
		F8
		F2R
		PNPLA3
		STK11
		AQP3
		PSMD14
		PRKG2
		CYP2A6
		TNPO3
		TTR
		CLCA2
		CDKN1B
		SERPINE2
		RASGRP1
		IKBKG
		PRKAG2
		IFT27
		LOC105372273
		TRIM21
		CADM1
		IRF1
		PSMD11
		ODAD3
		SLC26A8
		LAMA2
		DNAH9
		CDH2
		MIR185
		TNC
		DDR2
		PITX2
		PSMB3
		CSK
		MIR499A
		ADORA1
		LEFTY2
		ANXA6
		GLI2
		PGF
		PSMD3
		BBS12
		MT-ND5
		SLC4A4
		ABCA1
		CYP2C9
		ERCC6
		MYD88
		GBE1
		MT-ND1
		HYLS1
		PGR
		PRSS8
		PDCD1
		FGFR2
		CCDC39
		AHSA1
		TLR3
		KL
		SPECC1L
		BCL2
		PTGS1
		PRG2
		ERLIN1
		MMP14
		GUCA2A
		KRT13
		ADK
		IFNB1
		HLA-C
		FSHR
		BPIFB1
		CHIT1
		ERLIN2
		MIR30D
		REG3A
		HSPE1
		SOCS3
		CASP10
		KANSL1
		PGM1
		RAD21
		FKTN
		WNT3
		B2M
		CD63
		CLEC1A
		PLEC
		INSR
		CCL20
		PSMB4
		PSMB1
		BLMH
		ESR1
		MIR205
		TPO
		PSMC5
		MRAS
		MAPT
		CBS
		FLT1
		SLC4A1
		PTRH2
		CDH5
		IFIH1
		RIT1
		RBM20
		KCNJ1
		KIF3B
		PSMD1
		PSMA3
		CFAP298
		TRPC1
		BGN
		PSMA7
		COMT
		LEPR
		KCNJ11
		NOTCH3
		PFAS
		IL9R
		IGF1R
		SPTAN1
		TNFSF15
		PSMB5
		FKRP
		DERL2
		PATJ
		GLE1
		EGR1
		CD79A
		HLA-G
		DNAL1
		RNF185
		PSMA5
		BCL2L1
		ABCF2
		SS3
		IDUA
		PCNA
		ERN1
		PDZK1
		DYNLT1
		PSMC3
		NFKBIA
		PSMD2
		PSMC2
		MAP2K2
		PSME2
		TYR
		NPPC
		PSMD4
		ERF
		DMD
		TAS2R38
		MUC5B-AS1
		PSMA6
		PSMA1
		PSMD7
		PSMA2
		PSMB2
		PSMA8
		TNXA
		UBA1
		SLC4A7
		DLL3
		PTK2
		SOCS1
		AMBP
		TNFRSF6B
		SP1
		FOXC1
		ABCG5
		MMP21
		XRCC1
		MIR18A
		CST3
		UFD1
		MT-TS1
		COL2A1
		TTC8
		CLCN7
		TNFSF10
		TAGLN
		TWIST1
		CTCF
		PDZD3
		MIP
		CAPN10
		MRPS22
		TPH1
		NCF2
		TP63
		FIP1L1
		DEFB103A
		CD209
		ODAD2
		AVP
		RFC2
		TIMP3
		MT-CYB
		CALB2
		DNAI2
		DNAAF4
		FOXM1
		FAT4
		YAP1
		PLAUR
		NPHS1
		WNT4
		ERAP1
		GTF2I
		PRMT7
		NR1H3
		ALG9
		IFNL3
		FUZ
		BAG3
		CCDC40
		PLA2G2A
		SPI1
		NPR3
		GATAD1
		JPH2
		SLC26A3
		KLRC4
		CBY1
		MLX
		CEBPB
		BAX
		GAA
		ARFGEF1
		BBIP1
		TUBB
		UBE2J1
		SPHK1
		CFAP221
		HNF1B
		BEST1
		ADA2
		INTU
		UBAC2
		KCNJ8
		TALDO1
		PKD1L1
		ENPP1
		ACVR2B
		RPL36A-HNRNPH2
		CLCN4
		TNFSF13B
		WRN
		MIR451A
		CDKN2B
		DNAJB11
		KIF20A
		MST1
		PLA2G6
		WNT5A
		BMP10
		DHCR24
		RPS6KB1
		CREBBP
		EHHADH
		WDPCP
		GJB1
		MED12
		RSPH4A
		LDB3
		SLC25A24
		FOS
		PLIN1
		DNMT3A
		MMP13
		MT-ND4
		CD69
		MYLK
		COL6A2
		PRL
		POLR1C
		MME
		AGL
		ASXL1
		IL6ST
		IL2RB
		CPB2
		PHB
		STXBP2
		PMM2
		ROCK1
		IFT52
		DNAAF1
		CSF3R
		MIR27A
		MIR150
		TRB
		TRPM4
		ABCD4
		APOB
		MUCL3
		MAP3K7
		F9
		ILK
		CD248
		CTSL
		AQP1
		SEC24C
		GATM
		TLR7
		IL6R
		ODAD1
		NBEAL2
		PLN
		MMACHC
		MIR25
		NPC2
		ASCL1
		GAS8
		IL4R
		CELA3B
		SELENON
		WASHC5
		MIRLET7E
		SDHA
		S1PR3
		RARS1
		AREL1
		RSPH9
		LARS2
		IFNGR2
		AARS2
		WWTR1
		COL4A3
		CEACAM5
		IRF3
		LOC110806264
		FHL1
		NDUFS2
		MIR197
		NEK10
		JAK3
		TNFRSF13B
		FAN1
		DNMT1
		MCIDAS
		DRC1
		GPX4
		AP1S1
		VTN
		COL4A1
		AGK
		PPIG
		NR0B2
		MTTP
		ZMYND10
		FOXG1
		ABCC6
		DNAH1
		MESP2
		PEX1
		NAGLU
		CASP1
		BMP15
		FBL
		HEY1
		MIR133B
		VAC14
		HES7
		ERLEC1
		PRKD1
		MTHFD1
		HNF1A
		LARS1
		ABCC2
		SGCB
		IGFBP7
		CCR8
		GPC3
		PHKA2
		BAZ1B
		PYGL
		SNX10
		TAP2
		BDNF
		IL1RL1
		COL5A1
		SPEF2
		DNAAF5
		GTF2IRD1
		MIR27B
		RETN
		TBL2
		SYK
		H19
		PLK1
		ITGB3
		ITGB1
		COMP
		MIR183
		RREB1
		ROR2
		CFH
		MYOCD
		JAK1
		KIF3A
		PEPD
		GPR35
		TFRC
		PRSS2
		RAB27A
		DPP4
		RACK1
		LYN
		EDN3
		RUNX1
		RNASE2
		U2AF1
		PLA2G7
		UTP4
		MICA
		B3GAT1
		RSPH1
		RSPH3
		MIR34B
		CYSLTR1
		DVL3
		NFIX
		DNAAF2
		DNAAF11
		PRDX1
		ANTXR1
		SMARCB1
		SMARCE1
		HSPA1B
		BNC1
		LEPQTL1
		BCR
		TKT
		PLCB3
		PPBP
		PLP1
		ITGA8
		ALDH2
		PTPRO
		NR5A1
		MT-TF
		ITGAL
		PPP2R1B
		TRIM32
		SIRT3
		ZEB1
		WFDC2
		OGG1
		ITGAV
		MTMR10
		CD163
		JMJD1C
		CX3CL1
		FANCC
		S100A12
		SPIDR
		ATP13A3
		CACNA1D
		SPAG1
		VKORC1
		FIG4
		ABCC4
		NEU1
		CYP3A4
		LRRC37A2
		TNFRSF10A
		NID1
		MECOM
		CXCL11
		SDC1
		TMEM70
		ROBO4
		AKT2
		FGF1
		MIR148A
		PON1
		XRCC3
		MCTP2
		SOX18
		CX3CR1
		IARS1
		IKBKB
		NME8
		NCAM1
		MMEL1
		ROS1
		MIR181A1
		THOC2
		PSMC3IP
		POLR3H
		MT-ND6
		MIR106B
		CLDN1
		APOA1
		PADI3
		SKIL
		DDX58
		MIR26A1
		GP1BA
		TNFRSF11B
		GAS2L2
		ACTG2
		ATRX
		SCGB3A2
		SNRNP70
		MIR29B1
		STK36
		CCNO
		TTC12
		CCDC103
		DNAJB13
		DNAAF6
		ODAD4
		CFAP300
		ARL6
		ICOS
		NPY
		CEBPA
		BAP1
		IFT88
		TNNT1
		MUC2
		PARP1
		FASN
		ALPP
		ANPEP
		DAXX
		ID1
		SELL
		MIR191
		GP6
		PDE6D
		MIR210
		TBCK
		VPS33B
		HAVCR2
		BSG
		DNAH6
		PRKCB
		CCL26
		PAH
		INHA
		HSPA1L
		PAX2
		NT5E
		LAMB2
		LEMD2
		ENO1
		LTBR
		SYNGAP1
		MAP1B
		KEAP1
		C5
		MT-TH
		GAS5-AS1
		G6PD
		COX6B1
		SMAD6
		MEF2C
		MIRLET7C
		MIR107
		SOX17
		KRT20
		PDE4B
		CORIN
		AHSP
		PTGER4
		SSTR2
		WNT1
		MHRT
		LFNG
		LOC107548112
		B4GALT7
		RUNX2
		FCGR3B
		MIR195
		COL4A5
		TFR2
		MT-TQ
		FLI1
		YY1
		NSMCE3
		FOXO3
		CXCR6
		RAD51
		ITGA1
		SURF1
		CYP11B2
		PPCS
		IRS1
		CD27
		G6PC1
		GNPTAB
		SQSTM1
		NOTCH4
		ABL1
		PINK1
		KLHL40
		CASP9
		TNFSF12
		IL16
		SLCO2A1
		TMSB4X
		LRP2
		LTBP1
		FPR1
		SLC34A3
		LTB4R2
		IFT81
		PRODH
		LAMP1
		ROCK2
		TGFBR3
		WAS
		MIR141
		F2RL3
		ACKR3
		KLF15
		KRTCAP3
		PAX6
		SLC25A3
		PRKAA1
		IGFBP1
		KCNJ5
		DGUOK
		TOP1
		GALNT3
		CACNA1C
		MIR128-2
		NEAT1
		RYR2
		STAT5A
		LRP1
		RCN1
		EPRS1
		EHMT2
		CD68
		SALL4
		CLTC
		POLA1
		SDHB
		TCAP
		S100B
		HAND2
		SESN2
		RO60
		CCN1
		RIN2
		THG1L
		CFLAR
		IL11
		IL1RAPL2
		GLI1
		WG
		FGF9
		DHCR7
		ADAM17
		TFAP2A
		MIR146B
		CDKN2B-AS1
		BIRC5
		MMP19
		CECR7
		KLF6
		MIR483
		RAG1
		ASTN2
		NRG1
		FGF8
		CTSB
		IDH2
		NME1
		DNASE1L3
		TLR6
		BRD4
		RBP5
		DOLK
		IKZF1
		MIR192
		CTSS
		SMC3
		MIRLET7A1
		GAST
		MIR372
		CYP7A1
		LIG4
		BIRC3
		RAPGEF3
		DNAJB6
		MIR138-1
		LGALS1
		MBTPS2
		SNRPN
		KIF17
		HADHA
		MIR203A
		STAC3
		KLF4
		MIRLET7G
		SRY
		DNMT3B
		MIR429
		MSR1
		KIAA0930
		POMC
		COL4A4
		COG1
		CXCL13
		CTSD
		PTH
		FOXH1
		SH2D1A
		CD177
		RAB8A
		PLOD2
		S1PR2
		NQO1
		TUBB4A
		NOX1
		SERPINF1
		MIR181A2
		MIR154
		RNU4ATAC
		NAMPT
		RCN3
		COL14A1
		ADAMTSL1
		TMEM43
		B3GAT3
		MSN
		ATP2A2
		CCBE1
		FHL2
		SATB2
		CHIA
		MIR125B1
		XIAP
		KIF5B
		CD99
		NEB
		SCN1B
		PPA2
		GALC
		NARS1
		CHN1
		MAP3K8
		MIR455
		CTNND1
		PAPPA
		TXN
		MIR424
		PPARGC1A
		LCN1
		EGFR-AS1
		FARSA
		MIR31
		MCL1
		HMGCR
		SERPINB2
		RDH12
		ADAMTS13
		SRF
		TG
		ACTG1
		PLA2G2D
		IL7
		FOXE3
		GHRL
		OXT
		KAT5
		MXRA5
		MIR137
		TRPM7
		IGES
		IGF2R
		BAK1
		RHOD
		STAR
		PLCG1
		ABCG1
		SGO1
		SLIT2
		LDLR
		TFF1
		FKBP10
		CYP26A1
		RHO
		SCN4A
		NAA10
		TNFAIP3
		PRF1
		RXRA
		PNPLA6
		ATD
		CLEC12A
		LRAT
		DYRK1A
		IL22
		RPL10
		RASSF1
		MT-TW
		AHRR
		LTA4H
		TPM2
		AR
		TRIP11
		SLC22A18
		MIRLET7A3
		DEPTOR
		SLC12A6
		GRIN2B
		PADI2
		LIPC
		IL27
		MYL2
		ELOVL6
		LOC106096416
		LMOD1
		KRT5
		MORC2
		ADORA2A
		MIR503
		FOXO1
		ATP7A
		MAP1LC3B
		SRSF2
		AHSG
		ASPH
		MT-TS2
		LPP
		GALNS
		ARSA
		TRIP4
		MUC16
		ITPR1
		MID1
		NFATC1
		GFI1B
		CTRC
		MEPE
		ADCYAP1
		DACT1
		CRHR1
		PORCN
		GSK3B
		MIR132
		TNNC1
		HDAC4
		IDH1
		TIMP4
		IL7R
		SLC20A1
		LYST
		SLC20A2
		MIR196A1
		GATA1
		ARG2
		VIPAS39
		SLC10A1
		PDE3A
		NALCN
		ROBO1
		P2RY12
		KDM6A
		OCA2
		CD55
		IDO1
		HEY2
		BECN1
		RNASEH2C
		KLRK1
		SMO
		HOTAIR
		UNC119
		RARA
		ERBB3
		PTGER3
		F7
		UGT1A1
		HSD17B4
		SP3
		ITGA4
		LMBRD1
		HBEGF
		ASS1
		ID2
		ECE1
		LORICRIN
		AARS1
		EDN2
		SSTR3
		TOR1AIP2
		MCM7
		VANGL2
		ADGRG6
		MAPK10
		ETS1
		PPIB
		MALT1
		JUP
		KIF5C
		GCN1
		FRAS1
		FTL
		TREM1
		TSEN34
		MIR23A
		SCLT1
		MCM4
		GCH1
		EPOR
		VANGL1
		FCGR3A
		FANCD2
		OSM
		GPC4
		NRXN1
		ABCG2
		MMP10
		HOXD13
		LRBA
		PTH1R
		ERBB4
		MIR124-1
		IL37
		PXDN
		DDAH1
		CR2
		IGFBP2
		DHFR
		KANK1
		PKP2
		CYS1
		ACADVL
		RAP1A
		PADI4
		BTK
		DISP1
		RBP1
		TCOF1
		CYP19A1
		CDH11
		FANCA
		TRAF6
		CD9
		HNF4A
		CDC25A
		MAPKAP1
		PML
		SERPINB3
		FTO
		ACP1
		SCO2
		IL13RA1
		SHROOM3
[truncated: 3,918 more rows]
